# Supplementary material for: Genetic Interactions Implicating Postreplicative Repair in Okazaki Fragment Processing
Source: PLoS Genet. 2015 Nov 6;11(11):e1005659. doi: 10.1371/journal.pgen.1005659 (PMC4636136; doi:10.1371/journal.pgen.1005659)
Supplement: S1 Table — (XLSX) [file pgen.1005659.s005.xlsx]

## Sheet: PCNA-DAmP
Query systematic name	Query standard name	Array systematic name	Array standard name	Array strain	Epsilon score	p-value
YBR088C	PCNA-DAmP	YAL001C	TFC3	YAL001C_tsa508	0.0104	4.30e-01
YBR088C	PCNA-DAmP	YAL002W	VPS8	YAL002W_dma23	0.0222	2.62e-01
YBR088C	PCNA-DAmP	YAL003W	EFB1	YAL003W_tsa987	-0.0131	3.38e-01
YBR088C	PCNA-DAmP	YAL011W	SWC3	YAL011W_dma17	0.0066	4.24e-01
YBR088C	PCNA-DAmP	YAL025C	MAK16	YAL025C_tsa1066	0.0231	2.81e-01
YBR088C	PCNA-DAmP	YAL034W-A	MTW1	YAL034W-A_tsa235	0.0304	1.03e-01
YBR088C	PCNA-DAmP	YAL038W	CDC19	YAL038W_tsa34	-0.0151	3.67e-01
YBR088C	PCNA-DAmP	YAL041W	CDC24	YAL041W_tsa148	0.0322	3.54e-01
YBR088C	PCNA-DAmP	YAL041W	CDC24	YAL041W_tsa149	0.0286	3.38e-01
YBR088C	PCNA-DAmP	YAL041W	CDC24	YAL041W_tsa304	-0.0148	2.61e-01
YBR088C	PCNA-DAmP	YAL041W	CDC24	YAL041W_tsa408	-0.0169	4.10e-01
YBR088C	PCNA-DAmP	YAL041W	CDC24	YAL041W_tsa410	0.0846	3.21e-04
YBR088C	PCNA-DAmP	YAL041W	CDC24	YAL041W_tsa412	0.0272	2.52e-01
YBR088C	PCNA-DAmP	YAL041W	CDC24	YAL041W_tsa42	-0.0474	3.09e-01
YBR088C	PCNA-DAmP	YAR007C	RFA1	YAR007C_tsa273	-0.5941	5.39e-99
YBR088C	PCNA-DAmP	YAR019C	CDC15	YAR019C_tsa821	0.0541	8.18e-02
YBR088C	PCNA-DAmP	YAR019C	CDC15	YAR019C_tsa882	0.0206	2.52e-01
YBR088C	PCNA-DAmP	YCL010C	SGF29	YCL010C_dma478	-0.0035	1.80e-01
YBR088C	PCNA-DAmP	YCL016C	DCC1	YCL016C_dma473	-0.1729	1.15e-02
YBR088C	PCNA-DAmP	YCL059C	KRR1	YCL059C_tsa325	-0.0562	1.79e-23
YBR088C	PCNA-DAmP	YCL059C	KRR1	YCL059C_tsa326	-0.0377	1.36e-02
YBR088C	PCNA-DAmP	YCL061C	MRC1	YCL061C_dma522	-0.3659	8.19e-11
YBR088C	PCNA-DAmP	YCR002C	CDC10	YCR002C_tsa78	0.0403	9.16e-02
YBR088C	PCNA-DAmP	YCR002C	CDC10	YCR002C_tsa79	-0.0393	6.45e-03
YBR088C	PCNA-DAmP	YCR002C	CDC10	YCR002C_tsa81	0.0363	2.19e-01
YBR088C	PCNA-DAmP	YCR052W	RSC6	YCR052W_tsa1191	-0.0236	2.84e-01
YBR088C	PCNA-DAmP	YCR077C	PAT1	YCR077C_dma599	0.0523	1.01e-02
YBR088C	PCNA-DAmP	YDL002C	NHP10	YDL002C_dma621	0.1016	2.31e-02
YBR088C	PCNA-DAmP	YDL003W	MCD1	YDL003W_tsa1229	-0.2888	6.61e-09
YBR088C	PCNA-DAmP	YDL003W	MCD1	YDL003W_tsa70	-0.2477	1.44e-06
YBR088C	PCNA-DAmP	YDL007W	RPT2	YDL007W_tsa934	0.0144	3.88e-01
YBR088C	PCNA-DAmP	YDL008W	APC11	YDL008W_tsa783	-0.2883	3.46e-84
YBR088C	PCNA-DAmP	YDL014W	NOP1	YDL014W_tsa128	0.0519	1.64e-01
YBR088C	PCNA-DAmP	YDL015C	TSC13	YDL015C_tsa1113	0.0551	2.49e-05
YBR088C	PCNA-DAmP	YDL017W	CDC7	YDL017W_tsa131	-0.0193	3.38e-01
YBR088C	PCNA-DAmP	YDL017W	CDC7	YDL017W_tsa880	0.0324	2.96e-01
YBR088C	PCNA-DAmP	YDL020C	RPN4	YDL020C_dma613	-0.0677	1.86e-14
YBR088C	PCNA-DAmP	YDL028C	MPS1	YDL028C_tsa167	0.012	4.05e-01
YBR088C	PCNA-DAmP	YDL028C	MPS1	YDL028C_tsa169	-0.0004	4.68e-01
YBR088C	PCNA-DAmP	YDL029W	ARP2	YDL029W_tsa886	0.022	2.71e-01
YBR088C	PCNA-DAmP	YDL030W	PRP9	YDL030W_tsa361	0.1068	9.85e-06
YBR088C	PCNA-DAmP	YDL030W	PRP9	YDL030W_tsa597	0.016	4.16e-01
YBR088C	PCNA-DAmP	YDL033C	SLM3	YDL033C_dma630	0.0522	3.38e-03
YBR088C	PCNA-DAmP	YDL043C	PRP11	YDL043C_tsa369	0.0708	3.33e-04
YBR088C	PCNA-DAmP	YDL045C	FAD1	YDL045C_tsa1116	-0.0354	3.71e-01
YBR088C	PCNA-DAmP	YDL058W	USO1	YDL058W_tsa441	-0.0658	9.62e-02
YBR088C	PCNA-DAmP	YDL064W	UBC9	YDL064W_tsa370	0.0104	4.37e-01
YBR088C	PCNA-DAmP	YDL065C	PEX19	YDL065C_dma655	0.0068	4.65e-01
YBR088C	PCNA-DAmP	YDL077C	VAM6	YDL077C_dma649	-0.1174	1.52e-03
YBR088C	PCNA-DAmP	YDL084W	SUB2	YDL084W_tsa976	0.0187	3.95e-01
YBR088C	PCNA-DAmP	YDL087C	LUC7	YDL087C_tsa711	0.0431	1.35e-01
YBR088C	PCNA-DAmP	YDL097C	RPN6	YDL097C_tsa1035	-0.0503	1.07e-01
YBR088C	PCNA-DAmP	YDL097C	RPN6	YDL097C_tsa1146	-0.2431	4.41e-05
YBR088C	PCNA-DAmP	YDL098C	SNU23	YDL098C_tsa1079	0.0368	8.52e-03
YBR088C	PCNA-DAmP	YDL102W	POL3	YDL102W_tsa135	-0.0179	3.59e-01
YBR088C	PCNA-DAmP	YDL102W	POL3	YDL102W_tsa17	-0.4111	5.26e-19
YBR088C	PCNA-DAmP	YDL102W	POL3	YDL102W_tsa406	-0.167	1.04e-04
YBR088C	PCNA-DAmP	YDL103C	QRI1	YDL103C_tsa1093	-0.0586	3.24e-01
YBR088C	PCNA-DAmP	YDL103C	QRI1	YDL103C_tsa859	-0.0086	4.08e-01
YBR088C	PCNA-DAmP	YDL103C	QRI1	YDL103C_tsa860	-0.041	2.34e-01
YBR088C	PCNA-DAmP	YDL105W	NSE4	YDL105W_tsa1013	-0.1118	1.22e-04
YBR088C	PCNA-DAmP	YDL105W	NSE4	YDL105W_tsa1226	-0.1666	1.84e-04
YBR088C	PCNA-DAmP	YDL105W	NSE4	YDL105W_tsa991	-0.1027	6.12e-04
YBR088C	PCNA-DAmP	YDL105W	NSE4	YDL105W_tsa992	-0.0041	1.90e-01
YBR088C	PCNA-DAmP	YDL105W	NSE4	YDL105W_tsa993	-0.0792	4.32e-02
YBR088C	PCNA-DAmP	YDL108W	KIN28	YDL108W_tsa109	0.0336	3.05e-01
YBR088C	PCNA-DAmP	YDL111C	RRP42	YDL111C_tsa1091	0.0206	3.17e-01
YBR088C	PCNA-DAmP	YDL126C	CDC48	YDL126C_tsa179	-0.0598	1.06e-01
YBR088C	PCNA-DAmP	YDL126C	CDC48	YDL126C_tsa208	-0.316	3.06e-10
YBR088C	PCNA-DAmP	YDL126C	CDC48	YDL126C_tsa209	-0.084	9.91e-20
YBR088C	PCNA-DAmP	YDL132W	CDC53	YDL132W_tsa974	-0.0102	3.94e-01
YBR088C	PCNA-DAmP	YDL140C	RPO21	YDL140C_tsa804	0.0413	2.91e-01
YBR088C	PCNA-DAmP	YDL143W	CCT4	YDL143W_tsa729	0.0555	2.10e-01
YBR088C	PCNA-DAmP	YDL145C	COP1	YDL145C_tsa704	0.0574	1.09e-01
YBR088C	PCNA-DAmP	YDL147W	RPN5	YDL147W_tsa1036	-0.0993	2.73e-04
YBR088C	PCNA-DAmP	YDL147W	RPN5	YDL147W_tsa1080	0.0458	3.30e-01
YBR088C	PCNA-DAmP	YDL148C	NOP14	YDL148C_tsa1234	0.0056	4.91e-01
YBR088C	PCNA-DAmP	YDL165W	CDC36	YDL165W_tsa314	0.0078	4.38e-01
YBR088C	PCNA-DAmP	YDL190C	UFD2	YDL190C_dma786	0.0152	4.22e-01
YBR088C	PCNA-DAmP	YDL192W	ARF1	YDL192W_dma784	0.0598	1.90e-01
YBR088C	PCNA-DAmP	YDL193W	NUS1	YDL193W_tsa1223	-0.0369	1.71e-01
YBR088C	PCNA-DAmP	YDL195W	SEC31	YDL195W_tsa852	-0.0343	2.23e-01
YBR088C	PCNA-DAmP	YDL207W	GLE1	YDL207W_tsa920	-0.0069	4.04e-01
YBR088C	PCNA-DAmP	YDL208W	NHP2	YDL208W_tsa1176	0.003	4.95e-01
YBR088C	PCNA-DAmP	YDL209C	CWC2	YDL209C_tsa1052	0.079	1.81e-02
YBR088C	PCNA-DAmP	YDL213C	NOP6	YDL213C_dma796	-0.0268	3.23e-01
YBR088C	PCNA-DAmP	YDL217C	TIM22	YDL217C_tsa714	0.0987	1.13e-01
YBR088C	PCNA-DAmP	YDL220C	CDC13	YDL220C_tsa881	0.0713	1.39e-01
YBR088C	PCNA-DAmP	YDR002W	YRB1	YDR002W_tsa582	0.0376	4.93e-02
YBR088C	PCNA-DAmP	YDR013W	PSF1	YDR013W_tsa583	0.0681	5.56e-04
YBR088C	PCNA-DAmP	YDR016C	DAD1	YDR016C_tsa1077	0.0488	1.65e-01
YBR088C	PCNA-DAmP	YDR021W	FAL1	YDR021W_tsa728	0.0795	3.77e-03
YBR088C	PCNA-DAmP	YDR044W	HEM13	YDR044W_tsa1076	-0.0361	5.57e-02
YBR088C	PCNA-DAmP	YDR045C	RPC11	YDR045C_tsa1078	0.0105	4.05e-01
YBR088C	PCNA-DAmP	YDR049W	VMS1	YDR049W_dma844	0.0531	2.45e-01
YBR088C	PCNA-DAmP	YDR050C	TPI1	YDR050C_tsa988	0.0106	4.52e-01
YBR088C	PCNA-DAmP	YDR052C	DBF4	YDR052C_tsa161	0.0005	4.76e-01
YBR088C	PCNA-DAmP	YDR052C	DBF4	YDR052C_tsa162	0.0545	5.72e-02
YBR088C	PCNA-DAmP	YDR052C	DBF4	YDR052C_tsa163	0.0452	1.75e-01
YBR088C	PCNA-DAmP	YDR052C	DBF4	YDR052C_tsa164	0.0431	1.03e-01
YBR088C	PCNA-DAmP	YDR052C	DBF4	YDR052C_tsa95	0.0278	1.20e-03
YBR088C	PCNA-DAmP	YDR054C	CDC34	YDR054C_tsa92	-0.0763	2.27e-01
YBR088C	PCNA-DAmP	YDR060W	MAK21	YDR060W_tsa249	-0.0559	8.97e-02
YBR088C	PCNA-DAmP	YDR060W	MAK21	YDR060W_tsa250	0.0477	3.54e-02
YBR088C	PCNA-DAmP	YDR062W	LCB2	YDR062W_tsa575	-0.0332	2.67e-01
YBR088C	PCNA-DAmP	YDR062W	LCB2	YDR062W_tsa585	-0.0269	1.43e-01
YBR088C	PCNA-DAmP	YDR062W	LCB2	YDR062W_tsa586	-0.0027	4.60e-01
YBR088C	PCNA-DAmP	YDR064W	RPS13	YDR064W_tsa1111	-0.0978	3.14e-02
YBR088C	PCNA-DAmP	YDR081C	PDC2	YDR081C_tsa1239	0.011	4.63e-01
YBR088C	PCNA-DAmP	YDR082W	STN1	YDR082W_tsa599	-0.0233	3.25e-01
YBR088C	PCNA-DAmP	YDR083W	RRP8	YDR083W_dma882	-0.2277	6.55e-06
YBR088C	PCNA-DAmP	YDR086C	SSS1	YDR086C_tsa1112	0.0331	1.22e-01
YBR088C	PCNA-DAmP	YDR087C	RRP1	YDR087C_tsa181	0.0271	2.75e-01
YBR088C	PCNA-DAmP	YDR088C	SLU7	YDR088C_tsa656	0.0486	1.49e-01
YBR088C	PCNA-DAmP	YDR088C	SLU7	YDR088C_tsa657	-0.0302	7.76e-02
YBR088C	PCNA-DAmP	YDR091C	RLI1	YDR091C_tsa1127	0.0239	3.34e-01
YBR088C	PCNA-DAmP	YDR113C	PDS1	YDR113C_tsa862	-0.2116	9.88e-06
YBR088C	PCNA-DAmP	YDR118W	APC4	YDR118W_tsa1088	-0.0313	1.88e-01
YBR088C	PCNA-DAmP	YDR123C	INO2	YDR123C_dma920	0.0673	1.07e-01
YBR088C	PCNA-DAmP	YDR126W	SWF1	YDR126W_dma917	0.0214	3.54e-01
YBR088C	PCNA-DAmP	YDR127W	ARO1	YDR127W_dma916	0.0002	4.48e-01
YBR088C	PCNA-DAmP	YDR141C	DOP1	YDR141C_tsa854	0.0272	2.22e-01
YBR088C	PCNA-DAmP	YDR145W	TAF12	YDR145W_tsa514	-0.0228	2.51e-01
YBR088C	PCNA-DAmP	YDR145W	TAF12	YDR145W_tsa515	0.043	1.50e-03
YBR088C	PCNA-DAmP	YDR145W	TAF12	YDR145W_tsa518	0.0676	5.03e-02
YBR088C	PCNA-DAmP	YDR145W	TAF12	YDR145W_tsa806	-0.0842	1.35e-01
YBR088C	PCNA-DAmP	YDR150W	NUM1	YDR150W_dma946	0.0504	1.63e-01
YBR088C	PCNA-DAmP	YDR156W	RPA14	YDR156W_dma940	-0.1338	3.34e-02
YBR088C	PCNA-DAmP	YDR158W	HOM2	YDR158W_dma938	-0.064	1.98e-02
YBR088C	PCNA-DAmP	YDR162C	NBP2	YDR162C_dma958	-0.082	3.47e-02
YBR088C	PCNA-DAmP	YDR164C	SEC1	YDR164C_tsa36	0.0727	1.07e-01
YBR088C	PCNA-DAmP	YDR166C	SEC5	YDR166C_tsa51	0.0443	4.32e-02
YBR088C	PCNA-DAmP	YDR168W	CDC37	YDR168W_tsa315	-0.079	5.60e-88
YBR088C	PCNA-DAmP	YDR170C	SEC7	YDR170C_tsa44	0.0348	2.47e-01
YBR088C	PCNA-DAmP	YDR172W	SUP35	YDR172W_tsa28	0.1561	1.23e-14
YBR088C	PCNA-DAmP	YDR180W	SCC2	YDR180W_tsa66	-0.3927	1.85e-28
YBR088C	PCNA-DAmP	YDR182W	CDC1	YDR182W_tsa31	0.1085	2.08e-14
YBR088C	PCNA-DAmP	YDR182W	CDC1	YDR182W_tsa413	0.0224	2.04e-02
YBR088C	PCNA-DAmP	YDR182W	CDC1	YDR182W_tsa414	0.0743	6.46e-07
YBR088C	PCNA-DAmP	YDR182W	CDC1	YDR182W_tsa807	0.1237	1.13e-01
YBR088C	PCNA-DAmP	YDR188W	CCT6	YDR188W_tsa1016	0.0776	1.64e-01
YBR088C	PCNA-DAmP	YDR189W	SLY1	YDR189W_tsa251	0.0667	5.04e-19
YBR088C	PCNA-DAmP	YDR196C	CAB5	YDR196C_tsa1204	0.0568	1.32e-01
YBR088C	PCNA-DAmP	YDR196C	CAB5	YDR196C_tsa890	0.0195	3.62e-01
YBR088C	PCNA-DAmP	YDR201W	SPC19	YDR201W_tsa1122	0.0644	1.10e-01
YBR088C	PCNA-DAmP	YDR208W	MSS4	YDR208W_tsa129	0.0484	1.07e-03
YBR088C	PCNA-DAmP	YDR212W	TCP1	YDR212W_tsa448	-0.0051	4.55e-01
YBR088C	PCNA-DAmP	YDR212W	TCP1	YDR212W_tsa782	0.0456	1.93e-01
YBR088C	PCNA-DAmP	YDR228C	PCF11	YDR228C_tsa679	-0.0057	4.39e-01
YBR088C	PCNA-DAmP	YDR228C	PCF11	YDR228C_tsa685	0.0434	7.62e-04
YBR088C	PCNA-DAmP	YDR228C	PCF11	YDR228C_tsa686	-0.0033	4.57e-01
YBR088C	PCNA-DAmP	YDR236C	FMN1	YDR236C_tsa1245	0.0529	1.21e-01
YBR088C	PCNA-DAmP	YDR238C	SEC26	YDR238C_tsa721	0.0114	3.37e-01
YBR088C	PCNA-DAmP	YDR238C	SEC26	YDR238C_tsa722	0.0309	3.61e-02
YBR088C	PCNA-DAmP	YDR240C	SNU56	YDR240C_tsa1235	0.1184	2.45e-03
YBR088C	PCNA-DAmP	YDR243C	PRP28	YDR243C_tsa574	0.0267	2.94e-01
YBR088C	PCNA-DAmP	YDR246W	TRS23	YDR246W_tsa1220	-0.0133	3.43e-01
YBR088C	PCNA-DAmP	YDR276C	PMP3	YDR276C_dma1024	-0.0201	2.91e-01
YBR088C	PCNA-DAmP	YDR280W	RRP45	YDR280W_tsa1086	0.0575	7.92e-02
YBR088C	PCNA-DAmP	YDR288W	NSE3	YDR288W_tsa994	-0.1488	5.22e-03
YBR088C	PCNA-DAmP	YDR288W	NSE3	YDR288W_tsa995	-0.0899	3.25e-02
YBR088C	PCNA-DAmP	YDR292C	SRP101	YDR292C_tsa733	0.0531	3.39e-02
YBR088C	PCNA-DAmP	YDR302W	GPI11	YDR302W_tsa1177	0.038	3.51e-01
YBR088C	PCNA-DAmP	YDR303C	RSC3	YDR303C_tsa503	0.0692	7.57e-03
YBR088C	PCNA-DAmP	YDR310C	SUM1	YDR310C_dma1063	0.018	2.10e-03
YBR088C	PCNA-DAmP	YDR311W	TFB1	YDR311W_tsa715	-0.2281	1.89e-05
YBR088C	PCNA-DAmP	YDR315C	IPK1	YDR315C_dma1059	0.0123	4.42e-01
YBR088C	PCNA-DAmP	YDR325W	YCG1	YDR325W_tsa578	0.0105	3.74e-01
YBR088C	PCNA-DAmP	YDR331W	GPI8	YDR331W_tsa1230	-0.0016	4.63e-01
YBR088C	PCNA-DAmP	YDR331W	GPI8	YDR331W_tsa371	0.0081	4.03e-01
YBR088C	PCNA-DAmP	YDR334W	SWR1	YDR334W_dma1071	-0.0879	1.10e-05
YBR088C	PCNA-DAmP	YDR339C	FCF1	YDR339C_tsa1188	-0.0041	1.77e-01
YBR088C	PCNA-DAmP	YDR356W	SPC110	YDR356W_tsa301	0.0627	6.25e-04
YBR088C	PCNA-DAmP	YDR361C	BCP1	YDR361C_tsa580	-0.0352	1.20e-01
YBR088C	PCNA-DAmP	YDR362C	TFC6	YDR362C_tsa784	0.0372	1.66e-01
YBR088C	PCNA-DAmP	YDR373W	FRQ1	YDR373W_tsa399	-0.0205	2.80e-01
YBR088C	PCNA-DAmP	YDR378C	LSM6	YDR378C_dma1114	-0.0106	1.28e-01
YBR088C	PCNA-DAmP	YDR392W	SPT3	YDR392W_dma1125	0.0542	1.01e-01
YBR088C	PCNA-DAmP	YDR394W	RPT3	YDR394W_tsa785	-0.0366	8.04e-02
YBR088C	PCNA-DAmP	YDR398W	UTP5	YDR398W_tsa1242	-0.009	3.65e-01
YBR088C	PCNA-DAmP	YDR404C	RPB7	YDR404C_tsa1268	0.1137	1.93e-02
YBR088C	PCNA-DAmP	YDR416W	SYF1	YDR416W_tsa1236	0.0669	8.27e-02
YBR088C	PCNA-DAmP	YDR434W	GPI17	YDR434W_tsa1178	0.0624	2.60e-02
YBR088C	PCNA-DAmP	YDR437W	GPI19	YDR437W_tsa1012	0.0127	4.28e-01
YBR088C	PCNA-DAmP	YDR437W	GPI19	YDR437W_tsa1014	0.0762	2.09e-06
YBR088C	PCNA-DAmP	YDR437W	GPI19	YDR437W_tsa1179	0.0245	3.50e-01
YBR088C	PCNA-DAmP	YDR449C	UTP6	YDR449C_tsa1255	0.0181	4.19e-01
YBR088C	PCNA-DAmP	YDR454C	GUK1	YDR454C_tsa1183	-0.0202	3.58e-01
YBR088C	PCNA-DAmP	YDR460W	TFB3	YDR460W_tsa951	-0.0186	4.24e-01
YBR088C	PCNA-DAmP	YDR463W	STP1	YDR463W_dma1199	0.0346	2.33e-01
YBR088C	PCNA-DAmP	YDR473C	PRP3	YDR473C_tsa58	0.0212	3.07e-01
YBR088C	PCNA-DAmP	YDR478W	SNM1	YDR478W_tsa1184	-0.1012	1.22e-01
YBR088C	PCNA-DAmP	YDR489W	SLD5	YDR489W_tsa1058	0.0128	4.40e-01
YBR088C	PCNA-DAmP	YDR496C	PUF6	YDR496C_dma1201	-0.0204	2.80e-01
YBR088C	PCNA-DAmP	YDR498C	SEC20	YDR498C_tsa55	0.0586	1.90e-03
YBR088C	PCNA-DAmP	YDR510W	SMT3	YDR510W_tsa928	-0.1711	1.38e-03
YBR088C	PCNA-DAmP	YDR512C	EMI1	YDR512C_dma1213	-0.0082	4.21e-01
YBR088C	PCNA-DAmP	YDR527W	RBA50	YDR527W_tsa1216	0.0712	5.85e-06
YBR088C	PCNA-DAmP	YDR531W	CAB1	YDR531W_tsa1225	0.009	4.59e-01
YBR088C	PCNA-DAmP	YER083C	GET2	YER083C_dma1389	-0.0616	2.35e-01
YBR088C	PCNA-DAmP	YER092W	IES5	YER092W_dma1381	0.035	2.21e-01
YBR088C	PCNA-DAmP	YER093C	TSC11	YER093C_tsa658	0.048	2.50e-01
YBR088C	PCNA-DAmP	YER093C	TSC11	YER093C_tsa659	-0.0157	3.81e-01
YBR088C	PCNA-DAmP	YER093C	TSC11	YER093C_tsa811	0.04	1.09e-01
YBR088C	PCNA-DAmP	YER094C	PUP3	YER094C_tsa1138	-0.1754	6.69e-17
YBR088C	PCNA-DAmP	YER125W	RSP5	YER125W_tsa182	0.0771	6.26e-02
YBR088C	PCNA-DAmP	YER125W	RSP5	YER125W_tsa464	-0.1369	1.16e-03
YBR088C	PCNA-DAmP	YER125W	RSP5	YER125W_tsa465	0.0142	3.65e-01
YBR088C	PCNA-DAmP	YER133W	GLC7	YER133W_tsa185	-0.0127	3.89e-01
YBR088C	PCNA-DAmP	YER136W	GDI1	YER136W_tsa64	-0.0285	1.48e-01
YBR088C	PCNA-DAmP	YER147C	SCC4	YER147C_tsa1259	-0.1737	1.33e-06
YBR088C	PCNA-DAmP	YER147C	SCC4	YER147C_tsa986	-0.1812	4.77e-03
YBR088C	PCNA-DAmP	YER148W	SPT15	YER148W_tsa476	-0.021	3.60e-01
YBR088C	PCNA-DAmP	YER155C	BEM2	YER155C_dma1444	0.0461	2.04e-02
YBR088C	PCNA-DAmP	YER157W	COG3	YER157W_tsa41	-0.2172	6.79e-15
YBR088C	PCNA-DAmP	YER157W	COG3	YER157W_tsa47	0.0331	2.22e-01
YBR088C	PCNA-DAmP	YER161C	SPT2	YER161C_dma1464	-0.0209	3.01e-01
YBR088C	PCNA-DAmP	YER168C	CCA1	YER168C_tsa1114	0.0479	2.01e-01
YBR088C	PCNA-DAmP	YFL005W	SEC4	YFL005W_tsa307	0.0493	7.49e-02
YBR088C	PCNA-DAmP	YFL008W	SMC1	YFL008W_tsa321	-0.3351	2.04e-09
YBR088C	PCNA-DAmP	YFL008W	SMC1	YFL008W_tsa68	-0.5894	0.00e+00
YBR088C	PCNA-DAmP	YFL009W	CDC4	YFL009W_tsa334	0.0208	1.26e-01
YBR088C	PCNA-DAmP	YFL009W	CDC4	YFL009W_tsa878	-0.0283	3.85e-01
YBR088C	PCNA-DAmP	YFL013C	IES1	YFL013C_dma5282	0.001	4.73e-01
YBR088C	PCNA-DAmP	YFL017C	GNA1	YFL017C_tsa1244	0.0547	1.77e-01
YBR088C	PCNA-DAmP	YFL029C	CAK1	YFL029C_tsa650	0.056	8.36e-03
YBR088C	PCNA-DAmP	YFL031W	HAC1	YFL031W_dma1495	0.057	1.90e-01
YBR088C	PCNA-DAmP	YFL034C-B	MOB2	YFL034C-B_tsa609	0.0447	1.21e-02
YBR088C	PCNA-DAmP	YFL034C-B	MOB2	YFL034C-B_tsa610	-0.0107	4.31e-01
YBR088C	PCNA-DAmP	YFL034C-B	MOB2	YFL034C-B_tsa611	0.0927	1.22e-01
YBR088C	PCNA-DAmP	YFL034C-B	MOB2	YFL034C-B_tsa612	0.0578	2.98e-01
YBR088C	PCNA-DAmP	YFL034C-B	MOB2	YFL034C-B_tsa616	0.1066	3.78e-06
YBR088C	PCNA-DAmP	YFL034C-B	MOB2	YFL034C-B_tsa788	0.041	3.45e-01
YBR088C	PCNA-DAmP	YFL034C-B	MOB2	YFL034C-B_tsa813	-0.0669	2.10e-01
YBR088C	PCNA-DAmP	YFL034C-B	MOB2	YFL034C-B_tsa814	0.0255	1.36e-01
YBR088C	PCNA-DAmP	YFL034C-B	MOB2	YFL034C-B_tsa935	0.0696	1.37e-01
YBR088C	PCNA-DAmP	YFL034C-B	MOB2	YFL034C-B_tsa936	0.079	1.42e-01
YBR088C	PCNA-DAmP	YFL034C-B	MOB2	YFL034C-B_tsa939	-0.0079	4.34e-01
YBR088C	PCNA-DAmP	YFL034C-B	MOB2	YFL034C-B_tsa940	0.0431	3.04e-01
YBR088C	PCNA-DAmP	YFL038C	YPT1	YFL038C_tsa591	0.0906	8.57e-02
YBR088C	PCNA-DAmP	YFL039C	ACT1	YFL039C_tsa136	0.0714	3.10e-18
YBR088C	PCNA-DAmP	YFL039C	ACT1	YFL039C_tsa137	-0.0372	3.24e-01
YBR088C	PCNA-DAmP	YFL039C	ACT1	YFL039C_tsa138	0.0217	3.39e-01
YBR088C	PCNA-DAmP	YFL039C	ACT1	YFL039C_tsa140	0.001	4.87e-01
YBR088C	PCNA-DAmP	YFL039C	ACT1	YFL039C_tsa142	0.0301	3.24e-01
YBR088C	PCNA-DAmP	YFL039C	ACT1	YFL039C_tsa214	-0.0363	5.84e-02
YBR088C	PCNA-DAmP	YFL039C	ACT1	YFL039C_tsa215	0.0642	1.78e-03
YBR088C	PCNA-DAmP	YFL039C	ACT1	YFL039C_tsa216	0.0279	2.81e-01
YBR088C	PCNA-DAmP	YFL039C	ACT1	YFL039C_tsa219	-0.0062	4.10e-01
YBR088C	PCNA-DAmP	YFL039C	ACT1	YFL039C_tsa220	0.0301	2.85e-01
YBR088C	PCNA-DAmP	YFL039C	ACT1	YFL039C_tsa223	0.0263	3.61e-01
YBR088C	PCNA-DAmP	YFL039C	ACT1	YFL039C_tsa72	-0.0605	1.14e-02
YBR088C	PCNA-DAmP	YFL039C	ACT1	YFL039C_tsa74	0.0145	4.57e-01
YBR088C	PCNA-DAmP	YFL039C	ACT1	YFL039C_tsa904	0.055	2.31e-01
YBR088C	PCNA-DAmP	YFL039C	ACT1	YFL039C_tsa909	0.0713	1.09e-04
YBR088C	PCNA-DAmP	YFL039C	ACT1	YFL039C_tsa910	0.0191	3.32e-01
YBR088C	PCNA-DAmP	YFL039C	ACT1	YFL039C_tsa911	0.0067	4.76e-01
YBR088C	PCNA-DAmP	YFL045C	SEC53	YFL045C_tsa48	0.0112	4.53e-01
YBR088C	PCNA-DAmP	YFR004W	RPN11	YFR004W_tsa521	-0.5158	0.00e+00
YBR088C	PCNA-DAmP	YFR004W	RPN11	YFR004W_tsa534	-0.4173	6.43e-15
YBR088C	PCNA-DAmP	YFR005C	SAD1	YFR005C_tsa700	0.067	7.62e-03
YBR088C	PCNA-DAmP	YFR027W	ECO1	YFR027W_tsa272	-0.6374	3.41e-33
YBR088C	PCNA-DAmP	YFR028C	CDC14	YFR028C_tsa145	0.0013	4.84e-01
YBR088C	PCNA-DAmP	YFR028C	CDC14	YFR028C_tsa146	0.0743	1.90e-01
YBR088C	PCNA-DAmP	YFR028C	CDC14	YFR028C_tsa416	-0.0391	4.26e-02
YBR088C	PCNA-DAmP	YFR028C	CDC14	YFR028C_tsa926	0.0074	4.67e-01
YBR088C	PCNA-DAmP	YFR032C-A	RPL29	YFR032C-A_dma1563	-0.0269	2.51e-01
YBR088C	PCNA-DAmP	YFR036W	CDC26	YFR036W_tsa88	-0.0184	3.17e-01
YBR088C	PCNA-DAmP	YFR037C	RSC8	YFR037C_tsa998	0.0488	2.64e-01
YBR088C	PCNA-DAmP	YFR037C	RSC8	YFR037C_tsa999	-0.0072	4.53e-01
YBR088C	PCNA-DAmP	YFR050C	PRE4	YFR050C_tsa1139	-0.1858	1.20e-03
YBR088C	PCNA-DAmP	YFR051C	RET2	YFR051C_tsa823	0.0439	3.13e-01
YBR088C	PCNA-DAmP	YFR052W	RPN12	YFR052W_tsa405	-0.3317	0.00e+00
YBR088C	PCNA-DAmP	YGL001C	ERG26	YGL001C_tsa742	-0.0299	2.63e-01
YBR088C	PCNA-DAmP	YGL011C	SCL1	YGL011C_tsa1084	-0.0353	1.71e-01
YBR088C	PCNA-DAmP	YGL022W	STT3	YGL022W_tsa544	0.0136	4.01e-01
YBR088C	PCNA-DAmP	YGL022W	STT3	YGL022W_tsa551	-0.1079	6.57e-02
YBR088C	PCNA-DAmP	YGL022W	STT3	YGL022W_tsa790	-0.0169	3.69e-01
YBR088C	PCNA-DAmP	YGL044C	RNA15	YGL044C_tsa652	0.0192	2.41e-01
YBR088C	PCNA-DAmP	YGL045W	RIM8	YGL045W_dma1630	0.0368	3.38e-01
YBR088C	PCNA-DAmP	YGL047W	ALG13	YGL047W_tsa1197	0.0304	3.79e-05
YBR088C	PCNA-DAmP	YGL048C	RPT6	YGL048C_tsa186	-0.1241	6.07e-02
YBR088C	PCNA-DAmP	YGL048C	RPT6	YGL048C_tsa907	-0.0114	2.90e-01
YBR088C	PCNA-DAmP	YGL061C	DUO1	YGL061C_tsa239	0.0674	3.38e-02
YBR088C	PCNA-DAmP	YGL065C	ALG2	YGL065C_tsa461	-0.0263	3.50e-01
YBR088C	PCNA-DAmP	YGL066W	SGF73	YGL066W_dma1654	0.0139	1.53e-01
YBR088C	PCNA-DAmP	YGL073W	HSF1	YGL073W_tsa423	0.0087	4.64e-01
YBR088C	PCNA-DAmP	YGL091C	NBP35	YGL091C_tsa1120	0.0132	3.73e-01
YBR088C	PCNA-DAmP	YGL092W	NUP145	YGL092W_tsa977	-0.0238	3.50e-01
YBR088C	PCNA-DAmP	YGL093W	SPC105	YGL093W_tsa446	0.064	5.63e-06
YBR088C	PCNA-DAmP	YGL093W	SPC105	YGL093W_tsa824	-0.0269	3.21e-01
YBR088C	PCNA-DAmP	YGL097W	SRM1	YGL097W_tsa955	0.0131	3.75e-01
YBR088C	PCNA-DAmP	YGL098W	USE1	YGL098W_tsa592	0.0245	2.67e-01
YBR088C	PCNA-DAmP	YGL112C	TAF6	YGL112C_tsa608	-0.071	1.42e-01
YBR088C	PCNA-DAmP	YGL113W	SLD3	YGL113W_tsa1119	-0.0465	5.06e-02
YBR088C	PCNA-DAmP	YGL115W	SNF4	YGL115W_dma1678	0.0241	3.03e-01
YBR088C	PCNA-DAmP	YGL116W	CDC20	YGL116W_tsa368	0.0572	4.62e-18
YBR088C	PCNA-DAmP	YGL116W	CDC20	YGL116W_tsa417	-0.0328	2.82e-01
YBR088C	PCNA-DAmP	YGL120C	PRP43	YGL120C_tsa607	0.0789	9.92e-02
YBR088C	PCNA-DAmP	YGL130W	CEG1	YGL130W_tsa355	-0.0987	4.64e-02
YBR088C	PCNA-DAmP	YGL130W	CEG1	YGL130W_tsa94	-0.0834	2.86e-02
YBR088C	PCNA-DAmP	YGL137W	SEC27	YGL137W_tsa546	0.0202	2.08e-01
YBR088C	PCNA-DAmP	YGL142C	GPI10	YGL142C_tsa1133	0.0734	4.67e-02
YBR088C	PCNA-DAmP	YGL145W	TIP20	YGL145W_tsa271	-0.0074	3.72e-01
YBR088C	PCNA-DAmP	YGL151W	NUT1	YGL151W_dma1703	0.0379	2.38e-01
YBR088C	PCNA-DAmP	YGL155W	CDC43	YGL155W_tsa333	0.0688	9.34e-04
YBR088C	PCNA-DAmP	YGL163C	RAD54	YGL163C_dma1715	-0.6681	8.40e-83
YBR088C	PCNA-DAmP	YGL174W	BUD13	YGL174W_dma1707	0.0081	3.02e-01
YBR088C	PCNA-DAmP	YGL207W	SPT16	YGL207W_tsa339	0.0034	4.31e-01
YBR088C	PCNA-DAmP	YGL213C	SKI8	YGL213C_dma1731	0.1009	8.87e-06
YBR088C	PCNA-DAmP	YGL233W	SEC15	YGL233W_tsa40	0.0202	3.54e-01
YBR088C	PCNA-DAmP	YGL245W	GUS1	YGL245W_tsa1194	0.002	4.84e-01
YBR088C	PCNA-DAmP	YGL247W	BRR6	YGL247W_tsa1123	-0.0102	3.01e-01
YBR088C	PCNA-DAmP	YGR002C	SWC4	YGR002C_tsa895	0.0293	3.59e-01
YBR088C	PCNA-DAmP	YGR005C	TFG2	YGR005C_tsa1137	-0.0204	3.20e-01
YBR088C	PCNA-DAmP	YGR006W	PRP18	YGR006W_tsa430	0.0588	1.19e-02
YBR088C	PCNA-DAmP	YGR006W	PRP18	YGR006W_tsa434	0.1378	3.56e-04
YBR088C	PCNA-DAmP	YGR013W	SNU71	YGR013W_tsa1121	0.0051	4.94e-01
YBR088C	PCNA-DAmP	YGR034W	RPL26B	YGR034W_dma1803	0.013	4.12e-01
YBR088C	PCNA-DAmP	YGR047C	TFC4	YGR047C_tsa1240	0.0193	3.86e-01
YBR088C	PCNA-DAmP	YGR074W	SMD1	YGR074W_tsa748	0.0885	8.26e-05
YBR088C	PCNA-DAmP	YGR075C	PRP38	YGR075C_tsa480	0.0202	2.23e-01
YBR088C	PCNA-DAmP	YGR081C	SLX9	YGR081C_dma1857	0.0119	3.48e-01
YBR088C	PCNA-DAmP	YGR091W	PRP31	YGR091W_tsa400	0.0385	2.70e-01
YBR088C	PCNA-DAmP	YGR091W	PRP31	YGR091W_tsa472	0.02	2.47e-01
YBR088C	PCNA-DAmP	YGR092W	DBF2	YGR092W_dma1850	-0.3246	2.72e-08
YBR088C	PCNA-DAmP	YGR092W	DBF2	YGR092W_tsa158	0.051	6.88e-02
YBR088C	PCNA-DAmP	YGR092W	DBF2	YGR092W_tsa159	-0.0302	3.50e-01
YBR088C	PCNA-DAmP	YGR092W	DBF2	YGR092W_tsa160	0.0152	3.14e-01
YBR088C	PCNA-DAmP	YGR094W	VAS1	YGR094W_tsa1241	-0.0085	4.21e-01
YBR088C	PCNA-DAmP	YGR098C	ESP1	YGR098C_tsa978	0.0312	3.51e-01
YBR088C	PCNA-DAmP	YGR099W	TEL2	YGR099W_tsa604	0.0084	4.65e-01
YBR088C	PCNA-DAmP	YGR099W	TEL2	YGR099W_tsa938	-0.0233	1.78e-01
YBR088C	PCNA-DAmP	YGR103W	NOP7	YGR103W_tsa447	-0.0088	1.43e-01
YBR088C	PCNA-DAmP	YGR113W	DAM1	YGR113W_tsa240	0.0095	4.64e-01
YBR088C	PCNA-DAmP	YGR113W	DAM1	YGR113W_tsa242	0.0636	4.12e-02
YBR088C	PCNA-DAmP	YGR113W	DAM1	YGR113W_tsa243	0.0161	3.92e-01
YBR088C	PCNA-DAmP	YGR113W	DAM1	YGR113W_tsa244	0.0898	9.98e-12
YBR088C	PCNA-DAmP	YGR113W	DAM1	YGR113W_tsa245	0.0095	4.63e-01
YBR088C	PCNA-DAmP	YGR119C	NUP57	YGR119C_tsa954	0.1356	6.60e-06
YBR088C	PCNA-DAmP	YGR120C	COG2	YGR120C_tsa187	0.0279	3.73e-01
YBR088C	PCNA-DAmP	YGR135W	PRE9	YGR135W_dma1892	-0.0394	1.45e-01
YBR088C	PCNA-DAmP	YGR140W	CBF2	YGR140W_tsa133	-0.0617	1.80e-01
YBR088C	PCNA-DAmP	YGR140W	CBF2	YGR140W_tsa221	0.004	4.97e-01
YBR088C	PCNA-DAmP	YGR140W	CBF2	YGR140W_tsa76	0.0625	1.07e-01
YBR088C	PCNA-DAmP	YGR158C	MTR3	YGR158C_tsa614	-0.0908	4.75e-02
YBR088C	PCNA-DAmP	YGR172C	YIP1	YGR172C_tsa1125	0.0513	4.36e-02
YBR088C	PCNA-DAmP	YGR172C	YIP1	YGR172C_tsa980	0.0818	4.25e-02
YBR088C	PCNA-DAmP	YGR172C	YIP1	YGR172C_tsa981	0.0042	4.99e-01
YBR088C	PCNA-DAmP	YGR179C	OKP1	YGR179C_tsa227	-0.0427	1.91e-01
YBR088C	PCNA-DAmP	YGR185C	TYS1	YGR185C_tsa290	-0.0147	5.91e-02
YBR088C	PCNA-DAmP	YGR195W	SKI6	YGR195W_tsa1126	0.0099	4.40e-01
YBR088C	PCNA-DAmP	YGR211W	ZPR1	YGR211W_tsa547	-0.0745	2.06e-02
YBR088C	PCNA-DAmP	YGR216C	GPI1	YGR216C_tsa548	0.0749	1.11e-01
YBR088C	PCNA-DAmP	YGR218W	CRM1	YGR218W_tsa460	0.0168	3.12e-01
YBR088C	PCNA-DAmP	YGR229C	SMI1	YGR229C_dma1990	0.032	1.20e-02
YBR088C	PCNA-DAmP	YGR245C	SDA1	YGR245C_tsa523	0.036	1.61e-01
YBR088C	PCNA-DAmP	YGR264C	MES1	YGR264C_tsa35	-0.1067	2.14e-04
YBR088C	PCNA-DAmP	YGR270W	YTA7	YGR270W_dma2009	0.1026	9.12e-04
YBR088C	PCNA-DAmP	YGR274C	TAF1	YGR274C_tsa524	0.0172	3.94e-01
YBR088C	PCNA-DAmP	YGR277C	CAB4	YGR277C_tsa1205	0.0195	3.06e-01
YBR088C	PCNA-DAmP	YGR278W	CWC22	YGR278W_tsa1092	-0.0218	3.46e-01
YBR088C	PCNA-DAmP	YHR007C	ERG11	YHR007C_tsa14	0.013	2.80e-01
YBR088C	PCNA-DAmP	YHR012W	VPS29	YHR012W_dma2078	-0.0378	1.93e-01
YBR088C	PCNA-DAmP	YHR019C	DED81	YHR019C_tsa1117	0.0273	2.55e-02
YBR088C	PCNA-DAmP	YHR020W	YHR020W	YHR020W_tsa1221	0.0189	3.43e-01
YBR088C	PCNA-DAmP	YHR024C	MAS2	YHR024C_tsa526	0.1152	2.83e-148
YBR088C	PCNA-DAmP	YHR027C	RPN1	YHR027C_tsa255	-0.1451	2.44e-08
YBR088C	PCNA-DAmP	YHR030C	SLT2	YHR030C_dma2112	0.0796	1.57e-01
YBR088C	PCNA-DAmP	YHR034C	PIH1	YHR034C_dma2108	0.0131	4.03e-01
YBR088C	PCNA-DAmP	YHR036W	BRL1	YHR036W_tsa1038	0.0008	4.77e-01
YBR088C	PCNA-DAmP	YHR036W	BRL1	YHR036W_tsa1039	0.0328	1.70e-01
YBR088C	PCNA-DAmP	YHR036W	BRL1	YHR036W_tsa1041	0.0095	3.15e-01
YBR088C	PCNA-DAmP	YHR036W	BRL1	YHR036W_tsa1042	-0.0247	1.88e-01
YBR088C	PCNA-DAmP	YHR036W	BRL1	YHR036W_tsa1043	0.0762	2.98e-13
YBR088C	PCNA-DAmP	YHR040W	BCD1	YHR040W_tsa1067	-0.0016	4.59e-01
YBR088C	PCNA-DAmP	YHR058C	MED6	YHR058C_tsa1053	0.0032	4.93e-01
YBR088C	PCNA-DAmP	YHR058C	MED6	YHR058C_tsa1094	0.0039	4.97e-01
YBR088C	PCNA-DAmP	YHR065C	RRP3	YHR065C_tsa1261	-0.0231	3.72e-01
YBR088C	PCNA-DAmP	YHR066W	SSF1	YHR066W_dma2113	0.0481	2.09e-01
YBR088C	PCNA-DAmP	YHR067W	HTD2	YHR067W_dma2135	0.0125	4.23e-01
YBR088C	PCNA-DAmP	YHR069C	RRP4	YHR069C_tsa724	-0.0977	1.72e-02
YBR088C	PCNA-DAmP	YHR083W	SAM35	YHR083W_tsa493	0.016	3.70e-01
YBR088C	PCNA-DAmP	YHR085W	IPI1	YHR085W_tsa1217	0.0362	2.03e-02
YBR088C	PCNA-DAmP	YHR088W	RPF1	YHR088W_tsa1095	0.0086	4.64e-01
YBR088C	PCNA-DAmP	YHR101C	BIG1	YHR101C_tsa1129	-0.0165	4.03e-01
YBR088C	PCNA-DAmP	YHR107C	CDC12	YHR107C_tsa30	-0.0015	4.73e-01
YBR088C	PCNA-DAmP	YHR107C	CDC12	YHR107C_tsa50	0.0601	3.87e-02
YBR088C	PCNA-DAmP	YHR111W	UBA4	YHR111W_dma2155	0.07	2.31e-61
YBR088C	PCNA-DAmP	YHR118C	ORC6	YHR118C_tsa1136	-0.219	2.38e-03
YBR088C	PCNA-DAmP	YHR122W	YHR122W	YHR122W_tsa1208	-0.1299	5.73e-02
YBR088C	PCNA-DAmP	YHR129C	ARP1	YHR129C_dma2165	0.0494	1.57e-01
YBR088C	PCNA-DAmP	YHR164C	DNA2	YHR164C_tsa352	-0.2888	4.13e-21
YBR088C	PCNA-DAmP	YHR166C	CDC23	YHR166C_tsa86	0.001	4.84e-01
YBR088C	PCNA-DAmP	YHR166C	CDC23	YHR166C_tsa87	0.0372	1.76e-01
YBR088C	PCNA-DAmP	YHR172W	SPC97	YHR172W_tsa1256	0.006	4.89e-01
YBR088C	PCNA-DAmP	YHR178W	STB5	YHR178W_dma2213	0.0022	4.90e-01
YBR088C	PCNA-DAmP	YHR186C	KOG1	YHR186C_tsa291	-0.0077	3.24e-01
YBR088C	PCNA-DAmP	YHR188C	GPI16	YHR188C_tsa1166	-0.0191	3.40e-01
YBR088C	PCNA-DAmP	YHR189W	PTH1	YHR189W_dma2229	0.0829	2.02e-04
YBR088C	PCNA-DAmP	YHR190W	ERG9	YHR190W_tsa1128	0.0358	3.40e-01
YBR088C	PCNA-DAmP	YHR191C	CTF8	YHR191C_dma2228	-0.217	8.20e-06
YBR088C	PCNA-DAmP	YHR191C	CTF8	YHR191C_tsa322	-0.2755	4.29e-90
YBR088C	PCNA-DAmP	YHR191C	CTF8	YHR191C_tsa323	-0.2988	3.70e-05
YBR088C	PCNA-DAmP	YHR196W	UTP9	YHR196W_tsa1135	-0.1646	1.03e-04
YBR088C	PCNA-DAmP	YHR200W	RPN10	YHR200W_dma2222	-0.0436	1.46e-01
YBR088C	PCNA-DAmP	YIL004C	BET1	YIL004C_tsa792	-0.0061	4.39e-01
YBR088C	PCNA-DAmP	YIL008W	URM1	YIL008W_dma2255	0.0624	1.65e-01
YBR088C	PCNA-DAmP	YIL022W	TIM44	YIL022W_tsa956	-0.0032	1.09e-03
YBR088C	PCNA-DAmP	YIL040W	APQ12	YIL040W_dma2275	-0.1977	9.03e-03
YBR088C	PCNA-DAmP	YIL046W	MET30	YIL046W_tsa947	0.0877	6.29e-02
YBR088C	PCNA-DAmP	YIL046W	MET30	YIL046W_tsa948	0.0095	4.65e-01
YBR088C	PCNA-DAmP	YIL048W	NEO1	YIL048W_tsa188	0.0125	3.76e-01
YBR088C	PCNA-DAmP	YIL062C	ARC15	YIL062C_tsa888	-0.027	3.80e-03
YBR088C	PCNA-DAmP	YIL068C	SEC6	YIL068C_tsa38	0.0031	4.92e-01
YBR088C	PCNA-DAmP	YIL083C	CAB2	YIL083C_tsa1212	0.0236	2.97e-01
YBR088C	PCNA-DAmP	YIL084C	SDS3	YIL084C_dma2337	0.0527	1.06e-01
YBR088C	PCNA-DAmP	YIL104C	SHQ1	YIL104C_tsa1100	0.0351	1.28e-01
YBR088C	PCNA-DAmP	YIL106W	MOB1	YIL106W_tsa1258	-0.0446	1.23e-01
YBR088C	PCNA-DAmP	YIL109C	SEC24	YIL109C_tsa189	0.0427	1.86e-01
YBR088C	PCNA-DAmP	YIL115C	NUP159	YIL115C_tsa553	0.0793	1.93e-02
YBR088C	PCNA-DAmP	YIL118W	RHO3	YIL118W_tsa654	0.0431	2.40e-01
YBR088C	PCNA-DAmP	YIL118W	RHO3	YIL118W_tsa836	0.0321	1.25e-01
YBR088C	PCNA-DAmP	YIL144W	TID3	YIL144W_tsa246	0.113	2.60e-02
YBR088C	PCNA-DAmP	YIL147C	SLN1	YIL147C_tsa1001	-0.0312	2.05e-01
YBR088C	PCNA-DAmP	YIL150C	MCM10	YIL150C_tsa110	-0.0956	3.33e-02
YBR088C	PCNA-DAmP	YIR005W	IST3	YIR005W_dma2423	0.0254	3.36e-02
YBR088C	PCNA-DAmP	YIR006C	PAN1	YIR006C_tsa353	-0.0952	1.28e-01
YBR088C	PCNA-DAmP	YIR008C	PRI1	YIR008C_tsa340	0.0605	1.16e-01
YBR088C	PCNA-DAmP	YIR010W	DSN1	YIR010W_tsa435	0.0342	2.34e-01
YBR088C	PCNA-DAmP	YIR010W	DSN1	YIR010W_tsa436	0.1119	2.63e-03
YBR088C	PCNA-DAmP	YIR011C	STS1	YIR011C_tsa1105	-0.3242	1.31e-15
YBR088C	PCNA-DAmP	YJL001W	PRE3	YJL001W_tsa292	-0.0235	7.40e-03
YBR088C	PCNA-DAmP	YJL002C	OST1	YJL002C_tsa735	0.0336	1.96e-01
YBR088C	PCNA-DAmP	YJL005W	CYR1	YJL005W_tsa354	0.002	4.68e-01
YBR088C	PCNA-DAmP	YJL011C	RPC17	YJL011C_tsa1270	-0.0683	6.36e-02
YBR088C	PCNA-DAmP	YJL025W	RRN7	YJL025W_tsa1130	-0.0155	3.98e-01
YBR088C	PCNA-DAmP	YJL034W	KAR2	YJL034W_tsa210	-0.0371	2.75e-01
YBR088C	PCNA-DAmP	YJL035C	TAD2	YJL035C_tsa1099	0.0259	2.43e-01
YBR088C	PCNA-DAmP	YJL039C	NUP192	YJL039C_tsa496	0.092	1.29e-04
YBR088C	PCNA-DAmP	YJL046W	AIM22	YJL046W_dma2464	0.0199	2.75e-02
YBR088C	PCNA-DAmP	YJL047C	RTT101	YJL047C_dma2463	-0.2512	1.29e-05
YBR088C	PCNA-DAmP	YJL050W	MTR4	YJL050W_tsa431	0.0091	4.58e-01
YBR088C	PCNA-DAmP	YJL072C	PSF2	YJL072C_tsa1228	0.0188	2.53e-01
YBR088C	PCNA-DAmP	YJL074C	SMC3	YJL074C_tsa259	-0.5127	3.26e-25
YBR088C	PCNA-DAmP	YJL074C	SMC3	YJL074C_tsa71	-0.6853	0.00e+00
YBR088C	PCNA-DAmP	YJL081C	ARP4	YJL081C_tsa618	0.1267	3.12e-04
YBR088C	PCNA-DAmP	YJL085W	EXO70	YJL085W_tsa848	0.0478	6.33e-03
YBR088C	PCNA-DAmP	YJL085W	EXO70	YJL085W_tsa856	-0.0872	7.18e-02
YBR088C	PCNA-DAmP	YJL091C	GWT1	YJL091C_tsa655	-0.0896	1.56e-01
YBR088C	PCNA-DAmP	YJL097W	PHS1	YJL097W_tsa1207	0.0234	2.79e-01
YBR088C	PCNA-DAmP	YJL097W	PHS1	YJL097W_tsa896	-0.0164	3.30e-01
YBR088C	PCNA-DAmP	YJL104W	PAM16	YJL104W_tsa499	0.1038	1.45e-02
YBR088C	PCNA-DAmP	YJL115W	ASF1	YJL115W_dma2518	-0.2115	1.36e-04
YBR088C	PCNA-DAmP	YJL125C	GCD14	YJL125C_tsa620	-0.0559	2.28e-01
YBR088C	PCNA-DAmP	YJL136C	RPS21B	YJL136C_dma2527	0.0815	1.08e-07
YBR088C	PCNA-DAmP	YJL148W	RPA34	YJL148W_dma2540	-0.0583	9.23e-02
YBR088C	PCNA-DAmP	YJL168C	SET2	YJL168C_dma2546	0.0743	4.33e-02
YBR088C	PCNA-DAmP	YJL174W	KRE9	YJL174W_tsa1267	-0.0007	4.60e-01
YBR088C	PCNA-DAmP	YJL194W	CDC6	YJL194W_tsa32	-0.0867	1.91e-01
YBR088C	PCNA-DAmP	YJL203W	PRP21	YJL203W_tsa401	-0.0199	2.07e-01
YBR088C	PCNA-DAmP	YJR006W	POL31	YJR006W_tsa794	-0.0883	5.65e-03
YBR088C	PCNA-DAmP	YJR007W	SUI2	YJR007W_tsa1252	-0.0234	2.60e-01
YBR088C	PCNA-DAmP	YJR017C	ESS1	YJR017C_tsa698	0.0307	2.42e-01
YBR088C	PCNA-DAmP	YJR042W	NUP85	YJR042W_tsa1266	-0.0035	4.23e-01
YBR088C	PCNA-DAmP	YJR043C	POL32	YJR043C_dma2634	-0.5395	1.41e-24
YBR088C	PCNA-DAmP	YJR045C	SSC1	YJR045C_tsa328	-0.0061	4.17e-01
YBR088C	PCNA-DAmP	YJR046W	TAH11	YJR046W_tsa705	-0.0409	2.73e-01
YBR088C	PCNA-DAmP	YJR057W	CDC8	YJR057W_tsa22	0.0183	3.65e-01
YBR088C	PCNA-DAmP	YJR057W	CDC8	YJR057W_tsa407	0.0803	3.57e-02
YBR088C	PCNA-DAmP	YJR064W	CCT5	YJR064W_tsa1254	0.0748	2.38e-03
YBR088C	PCNA-DAmP	YJR065C	ARP3	YJR065C_tsa341	0.1473	1.61e-02
YBR088C	PCNA-DAmP	YJR068W	RFC2	YJR068W_tsa342	-0.1599	1.34e-02
YBR088C	PCNA-DAmP	YJR072C	NPA3	YJR072C_tsa1224	0.0314	2.07e-01
YBR088C	PCNA-DAmP	YJR074W	MOG1	YJR074W_dma2663	-0.0393	1.87e-01
YBR088C	PCNA-DAmP	YJR076C	CDC11	YJR076C_tsa126	0.0747	3.24e-05
YBR088C	PCNA-DAmP	YJR076C	CDC11	YJR076C_tsa356	0.0429	2.41e-01
YBR088C	PCNA-DAmP	YJR076C	CDC11	YJR076C_tsa82	0.1217	2.42e-02
YBR088C	PCNA-DAmP	YJR076C	CDC11	YJR076C_tsa83	-0.0101	4.43e-01
YBR088C	PCNA-DAmP	YJR076C	CDC11	YJR076C_tsa84	0.0898	3.13e-02
YBR088C	PCNA-DAmP	YJR093C	FIP1	YJR093C_tsa1096	-0.2291	5.03e-08
YBR088C	PCNA-DAmP	YJR112W	NNF1	YJR112W_tsa438	-0.0135	3.71e-01
YBR088C	PCNA-DAmP	YJR112W	NNF1	YJR112W_tsa439	0.0253	2.56e-01
YBR088C	PCNA-DAmP	YJR112W	NNF1	YJR112W_tsa440	0.0546	5.99e-02
YBR088C	PCNA-DAmP	YJR139C	HOM6	YJR139C_dma2730	0.0618	6.18e-02
YBR088C	PCNA-DAmP	YJR141W	YJR141W	YJR141W_tsa1248	-0.0384	2.87e-01
YBR088C	PCNA-DAmP	YKL018W	SWD2	YKL018W_tsa893	0.0485	2.27e-02
YBR088C	PCNA-DAmP	YKL019W	RAM2	YKL019W_tsa1273	0.0077	4.59e-01
YBR088C	PCNA-DAmP	YKL021C	MAK11	YKL021C_tsa1046	-0.0079	2.65e-01
YBR088C	PCNA-DAmP	YKL021C	MAK11	YKL021C_tsa1097	-0.0188	4.01e-02
YBR088C	PCNA-DAmP	YKL022C	CDC16	YKL022C_tsa883	0.0396	2.26e-03
YBR088C	PCNA-DAmP	YKL024C	URA6	YKL024C_tsa1034	0.0081	4.31e-01
YBR088C	PCNA-DAmP	YKL032C	IXR1	YKL032C_dma2770	0.073	2.97e-03
YBR088C	PCNA-DAmP	YKL035W	UGP1	YKL035W_tsa1155	-0.1071	6.00e-02
YBR088C	PCNA-DAmP	YKL045W	PRI2	YKL045W_tsa19	0.0952	4.24e-02
YBR088C	PCNA-DAmP	YKL048C	ELM1	YKL048C_dma2781	0.079	1.34e-01
YBR088C	PCNA-DAmP	YKL049C	CSE4	YKL049C_tsa347	0.0198	2.99e-01
YBR088C	PCNA-DAmP	YKL052C	ASK1	YKL052C_tsa1002	0.0344	1.53e-01
YBR088C	PCNA-DAmP	YKL052C	ASK1	YKL052C_tsa1003	0.059	4.66e-02
YBR088C	PCNA-DAmP	YKL069W	YKL069W	YKL069W_dma2802	-0.1172	3.44e-03
YBR088C	PCNA-DAmP	YKL074C	MUD2	YKL074C_dma2820	0.0552	1.13e-01
YBR088C	PCNA-DAmP	YKL089W	MIF2	YKL089W_tsa113	0.1415	1.14e-08
YBR088C	PCNA-DAmP	YKL095W	YJU2	YKL095W_tsa1222	0.033	1.31e-01
YBR088C	PCNA-DAmP	YKL104C	GFA1	YKL104C_tsa989	0.0146	3.35e-01
YBR088C	PCNA-DAmP	YKL112W	ABF1	YKL112W_tsa319	0.1513	7.99e-24
YBR088C	PCNA-DAmP	YKL113C	RAD27	YKL113C_dma2839	-0.2688	1.25e-06
YBR088C	PCNA-DAmP	YKL125W	RRN3	YKL125W_tsa527	-0.0491	7.92e-02
YBR088C	PCNA-DAmP	YKL145W	RPT1	YKL145W_tsa190	-0.035	3.52e-01
YBR088C	PCNA-DAmP	YKL173W	SNU114	YKL173W_tsa621	-0.0036	4.05e-01
YBR088C	PCNA-DAmP	YKL173W	SNU114	YKL173W_tsa622	0.0074	4.49e-01
YBR088C	PCNA-DAmP	YKL176C	LST4	YKL176C_dma2888	0.0488	3.05e-01
YBR088C	PCNA-DAmP	YKL189W	HYM1	YKL189W_tsa892	0.0327	1.89e-01
YBR088C	PCNA-DAmP	YKL193C	SDS22	YKL193C_tsa572	0.0001	4.75e-01
YBR088C	PCNA-DAmP	YKL196C	YKT6	YKL196C_tsa1089	-0.0257	2.18e-01
YBR088C	PCNA-DAmP	YKL197C	PEX1	YKL197C_dma2900	0.0598	3.46e-03
YBR088C	PCNA-DAmP	YKL203C	TOR2	YKL203C_tsa398	0.0365	3.37e-03
YBR088C	PCNA-DAmP	YKL208W	CBT1	YKL208W_dma2913	-0.0141	2.25e-01
YBR088C	PCNA-DAmP	YKL213C	DOA1	YKL213C_dma2910	-0.006	3.79e-01
YBR088C	PCNA-DAmP	YKR008W	RSC4	YKR008W_tsa498	0.0052	4.92e-01
YBR088C	PCNA-DAmP	YKR020W	VPS51	YKR020W_dma2932	0.0867	5.35e-02
YBR088C	PCNA-DAmP	YKR022C	NTR2	YKR022C_tsa1231	-0.0346	1.78e-05
YBR088C	PCNA-DAmP	YKR068C	BET3	YKR068C_tsa1090	0.1203	7.42e-03
YBR088C	PCNA-DAmP	YKR081C	RPF2	YKR081C_tsa1098	0.0175	4.10e-01
YBR088C	PCNA-DAmP	YKR082W	NUP133	YKR082W_dma3009	-0.0283	2.79e-01
YBR088C	PCNA-DAmP	YKR083C	DAD2	YKR083C_tsa425	0.0813	7.92e-09
YBR088C	PCNA-DAmP	YKR084C	HBS1	YKR084C_dma3008	-0.0132	3.80e-01
YBR088C	PCNA-DAmP	YKR086W	PRP16	YKR086W_tsa598	-0.0448	3.78e-03
YBR088C	PCNA-DAmP	YKR092C	SRP40	YKR092C_dma3002	-0.0045	4.41e-01
YBR088C	PCNA-DAmP	YKR099W	BAS1	YKR099W_dma3018	0.0384	2.14e-01
YBR088C	PCNA-DAmP	YLL002W	RTT109	YLL002W_dma3033	-0.3298	0.00e+00
YBR088C	PCNA-DAmP	YLL004W	ORC3	YLL004W_tsa351	-0.1915	3.06e-06
YBR088C	PCNA-DAmP	YLL011W	SOF1	YLL011W_tsa1101	0.0325	2.47e-01
YBR088C	PCNA-DAmP	YLL035W	GRC3	YLL035W_tsa1167	0.0839	3.09e-04
YBR088C	PCNA-DAmP	YLL036C	PRP19	YLL036C_tsa247	0.0455	1.73e-01
YBR088C	PCNA-DAmP	YLL038C	ENT4	YLL038C_dma3057	0.0567	2.87e-02
YBR088C	PCNA-DAmP	YLL050C	COF1	YLL050C_tsa234	0.0231	2.69e-01
YBR088C	PCNA-DAmP	YLL050C	COF1	YLL050C_tsa248	0.0065	4.60e-01
YBR088C	PCNA-DAmP	YLR002C	NOC3	YLR002C_tsa1164	-0.0493	2.33e-01
YBR088C	PCNA-DAmP	YLR005W	SSL1	YLR005W_tsa1132	0.0302	2.06e-01
YBR088C	PCNA-DAmP	YLR005W	SSL1	YLR005W_tsa752	-0.0329	3.18e-01
YBR088C	PCNA-DAmP	YLR007W	NSE1	YLR007W_tsa1044	-0.1699	5.87e-23
YBR088C	PCNA-DAmP	YLR008C	PAM18	YLR008C_tsa501	0.0346	2.71e-01
YBR088C	PCNA-DAmP	YLR022C	SDO1	YLR022C_tsa1026	-0.0364	1.27e-03
YBR088C	PCNA-DAmP	YLR026C	SED5	YLR026C_tsa198	0.0453	2.42e-01
YBR088C	PCNA-DAmP	YLR032W	RAD5	YLR032W_dma3127	0.0164	3.13e-01
YBR088C	PCNA-DAmP	YLR033W	RSC58	YLR033W_tsa1145	0.0225	3.39e-01
YBR088C	PCNA-DAmP	YLR045C	STU2	YLR045C_tsa545	0.0729	2.00e-04
YBR088C	PCNA-DAmP	YLR045C	STU2	YLR045C_tsa550	0.0848	3.36e-05
YBR088C	PCNA-DAmP	YLR045C	STU2	YLR045C_tsa555	-0.0118	4.05e-01
YBR088C	PCNA-DAmP	YLR056W	ERG3	YLR056W_dma3153	-0.0354	2.63e-01
YBR088C	PCNA-DAmP	YLR060W	FRS1	YLR060W_tsa1227	-0.031	3.54e-01
YBR088C	PCNA-DAmP	YLR066W	SPC3	YLR066W_tsa623	0.0216	3.73e-01
YBR088C	PCNA-DAmP	YLR071C	RGR1	YLR071C_tsa908	-0.1393	7.65e-11
YBR088C	PCNA-DAmP	YLR078C	BOS1	YLR078C_tsa199	-0.1804	0.00e+00
YBR088C	PCNA-DAmP	YLR086W	SMC4	YLR086W_tsa264	-0.001	4.66e-01
YBR088C	PCNA-DAmP	YLR087C	CSF1	YLR087C_dma3192	-0.0202	2.64e-01
YBR088C	PCNA-DAmP	YLR088W	GAA1	YLR088W_tsa207	0.0129	3.29e-01
YBR088C	PCNA-DAmP	YLR089C	ALT1	YLR089C_dma3191	-0.1044	1.31e-01
YBR088C	PCNA-DAmP	YLR100W	ERG27	YLR100W_tsa1172	0.0342	3.18e-01
YBR088C	PCNA-DAmP	YLR103C	CDC45	YLR103C_tsa694	0.0572	9.80e-02
YBR088C	PCNA-DAmP	YLR105C	SEN2	YLR105C_tsa676	-0.0281	2.20e-01
YBR088C	PCNA-DAmP	YLR110C	CCW12	YLR110C_dma3198	-0.0108	3.83e-01
YBR088C	PCNA-DAmP	YLR115W	CFT2	YLR115W_tsa1143	0.0812	4.85e-05
YBR088C	PCNA-DAmP	YLR115W	CFT2	YLR115W_tsa801	0.0324	3.46e-05
YBR088C	PCNA-DAmP	YLR116W	MSL5	YLR116W_tsa1144	0.0274	2.92e-01
YBR088C	PCNA-DAmP	YLR117C	CLF1	YLR117C_tsa1047	-0.0503	8.38e-05
YBR088C	PCNA-DAmP	YLR119W	SRN2	YLR119W_dma3215	-0.126	5.52e-02
YBR088C	PCNA-DAmP	YLR127C	APC2	YLR127C_tsa262	0.0035	4.95e-01
YBR088C	PCNA-DAmP	YLR163C	MAS1	YLR163C_tsa497	0.0274	2.43e-01
YBR088C	PCNA-DAmP	YLR166C	SEC10	YLR166C_tsa63	-0.0076	3.63e-01
YBR088C	PCNA-DAmP	YLR186W	EMG1	YLR186W_tsa1056	0.0505	4.81e-02
YBR088C	PCNA-DAmP	YLR186W	EMG1	YLR186W_tsa1141	0.0335	1.95e-02
YBR088C	PCNA-DAmP	YLR191W	PEX13	YLR191W_dma3258	0.0131	4.34e-01
YBR088C	PCNA-DAmP	YLR195C	NMT1	YLR195C_tsa690	0.0545	1.61e-01
YBR088C	PCNA-DAmP	YLR196W	PWP1	YLR196W_tsa1142	-0.0207	3.47e-01
YBR088C	PCNA-DAmP	YLR197W	NOP56	YLR197W_tsa1140	-0.0093	1.45e-01
YBR088C	PCNA-DAmP	YLR200W	YKE2	YLR200W_dma3275	-0.0288	3.24e-01
YBR088C	PCNA-DAmP	YLR208W	SEC13	YLR208W_tsa52	-0.041	1.90e-02
YBR088C	PCNA-DAmP	YLR215C	CDC123	YLR215C_tsa946	0.0094	3.31e-01
YBR088C	PCNA-DAmP	YLR218C	COA4	YLR218C_dma3287	0.0505	8.14e-02
YBR088C	PCNA-DAmP	YLR222C	UTP13	YLR222C_tsa1250	-0.0778	1.45e-01
YBR088C	PCNA-DAmP	YLR229C	CDC42	YLR229C_tsa26	0.0101	4.34e-01
YBR088C	PCNA-DAmP	YLR268W	SEC22	YLR268W_tsa313	-0.0404	2.47e-01
YBR088C	PCNA-DAmP	YLR274W	MCM5	YLR274W_tsa403	-0.0455	2.30e-11
YBR088C	PCNA-DAmP	YLR276C	DBP9	YLR276C_tsa1148	-0.0234	2.60e-01
YBR088C	PCNA-DAmP	YLR291C	GCD7	YLR291C_tsa1149	-0.02	3.25e-01
YBR088C	PCNA-DAmP	YLR293C	GSP1	YLR293C_tsa256	-0.1012	6.96e-02
YBR088C	PCNA-DAmP	YLR298C	YHC1	YLR298C_tsa632	0.0589	7.76e-06
YBR088C	PCNA-DAmP	YLR298C	YHC1	YLR298C_tsa840	-0.1421	4.84e-03
YBR088C	PCNA-DAmP	YLR298C	YHC1	YLR298C_tsa844	0.0809	3.49e-02
YBR088C	PCNA-DAmP	YLR305C	STT4	YLR305C_tsa123	0.1053	1.14e-25
YBR088C	PCNA-DAmP	YLR314C	CDC3	YLR314C_tsa130	0.0296	4.99e-02
YBR088C	PCNA-DAmP	YLR314C	CDC3	YLR314C_tsa885	0.0112	4.38e-01
YBR088C	PCNA-DAmP	YLR316C	TAD3	YLR316C_tsa1150	0.0194	3.51e-01
YBR088C	PCNA-DAmP	YLR317W	YLR317W	YLR317W_tsa1151	-0.0094	3.30e-01
YBR088C	PCNA-DAmP	YLR319C	BUD6	YLR319C_dma3370	0.0755	3.94e-02
YBR088C	PCNA-DAmP	YLR340W	RPP0	YLR340W_tsa1152	0.0119	3.06e-01
YBR088C	PCNA-DAmP	YLR342W	FKS1	YLR342W_dma3377	0.071	6.34e-27
YBR088C	PCNA-DAmP	YLR347C	KAP95	YLR347C_tsa226	0.038	2.29e-01
YBR088C	PCNA-DAmP	YLR347C	KAP95	YLR347C_tsa228	-0.0737	2.36e-35
YBR088C	PCNA-DAmP	YLR367W	RPS22B	YLR367W_dma3402	0.0087	3.74e-01
YBR088C	PCNA-DAmP	YLR378C	SEC61	YLR378C_tsa213	0.0293	2.36e-01
YBR088C	PCNA-DAmP	YLR383W	SMC6	YLR383W_tsa747	-0.0265	3.31e-01
YBR088C	PCNA-DAmP	YLR384C	IKI3	YLR384C_dma3413	0.0431	7.51e-02
YBR088C	PCNA-DAmP	YLR393W	ATP10	YLR393W_dma3426	0.1157	1.61e-17
YBR088C	PCNA-DAmP	YLR397C	AFG2	YLR397C_tsa266	-0.073	1.09e-01
YBR088C	PCNA-DAmP	YLR410W	VIP1	YLR410W_dma3437	0.0469	1.78e-02
YBR088C	PCNA-DAmP	YLR430W	SEN1	YLR430W_tsa1023	0.0649	3.91e-02
YBR088C	PCNA-DAmP	YLR436C	ECM30	YLR436C_dma3485	0.0146	3.00e-01
YBR088C	PCNA-DAmP	YLR440C	SEC39	YLR440C_tsa1214	0.0368	2.58e-01
YBR088C	PCNA-DAmP	YLR440C	SEC39	YLR440C_tsa725	-0.0141	4.05e-01
YBR088C	PCNA-DAmP	YLR440C	SEC39	YLR440C_tsa726	-0.007	3.33e-01
YBR088C	PCNA-DAmP	YLR452C	SST2	YLR452C_dma3495	-0.1892	3.57e-02
YBR088C	PCNA-DAmP	YLR457C	NBP1	YLR457C_tsa222	0.0476	1.92e-01
YBR088C	PCNA-DAmP	YLR459W	GAB1	YLR459W_tsa200	-0.1345	7.53e-02
YBR088C	PCNA-DAmP	YLR459W	GAB1	YLR459W_tsa201	0.0104	4.02e-01
YBR088C	PCNA-DAmP	YLR459W	GAB1	YLR459W_tsa202	-0.0286	2.90e-01
YBR088C	PCNA-DAmP	YML001W	YPT7	YML001W_dma3511	0.014	4.02e-01
YBR088C	PCNA-DAmP	YML015C	TAF11	YML015C_tsa645	0.0622	8.85e-20
YBR088C	PCNA-DAmP	YML023C	NSE5	YML023C_tsa1005	-0.0166	3.30e-01
YBR088C	PCNA-DAmP	YML023C	NSE5	YML023C_tsa1006	-0.1353	8.26e-03
YBR088C	PCNA-DAmP	YML023C	NSE5	YML023C_tsa1007	-0.0546	1.48e-01
YBR088C	PCNA-DAmP	YML028W	TSA1	YML028W_dma3534	-0.2186	1.63e-07
YBR088C	PCNA-DAmP	YML032C	RAD52	YML032C_dma3531	-0.5407	0.00e+00
YBR088C	PCNA-DAmP	YML041C	VPS71	YML041C_dma3546	0.0183	1.07e-01
YBR088C	PCNA-DAmP	YML046W	PRP39	YML046W_tsa494	-0.0077	4.39e-01
YBR088C	PCNA-DAmP	YML049C	RSE1	YML049C_tsa982	0.0261	2.20e-01
YBR088C	PCNA-DAmP	YML065W	ORC1	YML065W_tsa1170	-0.1926	1.97e-05
YBR088C	PCNA-DAmP	YML069W	POB3	YML069W_tsa629	0.1098	3.58e-04
YBR088C	PCNA-DAmP	YML069W	POB3	YML069W_tsa846	0.0874	4.07e-09
YBR088C	PCNA-DAmP	YML069W	POB3	YML069W_tsa847	0.0626	2.27e-02
YBR088C	PCNA-DAmP	YML077W	BET5	YML077W_tsa1131	0.0315	3.73e-01
YBR088C	PCNA-DAmP	YML081C-A	ATP18	YML081C-A_dma3578	0.0843	2.13e-02
YBR088C	PCNA-DAmP	YML098W	TAF13	YML098W_tsa636	0.0451	2.21e-01
YBR088C	PCNA-DAmP	YML098W	TAF13	YML098W_tsa797	0.0713	1.31e-01
YBR088C	PCNA-DAmP	YML102W	CAC2	YML102W_dma3590	0.0918	2.40e-04
YBR088C	PCNA-DAmP	YML103C	NUP188	YML103C_dma3612	-0.1718	3.58e-03
YBR088C	PCNA-DAmP	YML105C	SEC65	YML105C_tsa710	0.0031	4.94e-01
YBR088C	PCNA-DAmP	YML114C	TAF8	YML114C_tsa695	0.0159	3.18e-01
YBR088C	PCNA-DAmP	YML121W	GTR1	YML121W_dma3622	-0.0611	1.01e-02
YBR088C	PCNA-DAmP	YML125C	PGA3	YML125C_tsa1210	0.0406	2.73e-01
YBR088C	PCNA-DAmP	YML126C	ERG13	YML126C_tsa1104	-0.0364	2.54e-01
YBR088C	PCNA-DAmP	YML127W	RSC9	YML127W_tsa1160	-0.0226	3.13e-01
YBR088C	PCNA-DAmP	YML128C	MSC1	YML128C_dma3618	0.055	2.46e-01
YBR088C	PCNA-DAmP	YML130C	ERO1	YML130C_tsa203	0.0299	2.90e-01
YBR088C	PCNA-DAmP	YMR005W	TAF4	YMR005W_tsa942	0.0128	2.27e-01
YBR088C	PCNA-DAmP	YMR013C	SEC59	YMR013C_tsa422	-0.0371	7.11e-03
YBR088C	PCNA-DAmP	YMR028W	TAP42	YMR028W_tsa697	0.0568	6.89e-09
YBR088C	PCNA-DAmP	YMR033W	ARP9	YMR033W_tsa495	0.0628	6.97e-02
YBR088C	PCNA-DAmP	YMR043W	MCM1	YMR043W_tsa1134	-0.2089	1.65e-20
YBR088C	PCNA-DAmP	YMR049C	ERB1	YMR049C_tsa1102	-0.0094	3.14e-01
YBR088C	PCNA-DAmP	YMR061W	RNA14	YMR061W_tsa1106	0.0426	7.25e-02
YBR088C	PCNA-DAmP	YMR075W	RCO1	YMR075W_dma3677	-0.0179	3.72e-01
YBR088C	PCNA-DAmP	YMR076C	PDS5	YMR076C_tsa983	-0.4588	4.07e-31
YBR088C	PCNA-DAmP	YMR078C	CTF18	YMR078C_dma3676	-0.2195	8.41e-70
YBR088C	PCNA-DAmP	YMR079W	SEC14	YMR079W_tsa53	-0.0587	1.64e-01
YBR088C	PCNA-DAmP	YMR093W	UTP15	YMR093W_tsa1246	-0.1892	8.59e-04
YBR088C	PCNA-DAmP	YMR094W	CTF13	YMR094W_tsa59	-0.0121	3.76e-01
YBR088C	PCNA-DAmP	YMR100W	MUB1	YMR100W_dma3688	-0.01	2.48e-01
YBR088C	PCNA-DAmP	YMR112C	MED11	YMR112C_tsa799	-0.05	1.02e-01
YBR088C	PCNA-DAmP	YMR117C	SPC24	YMR117C_tsa293	0.0992	7.72e-04
YBR088C	PCNA-DAmP	YMR123W	PKR1	YMR123W_dma3715	-0.0308	2.21e-01
YBR088C	PCNA-DAmP	YMR154C	RIM13	YMR154C_dma3750	-0.0184	3.19e-01
YBR088C	PCNA-DAmP	YMR168C	CEP3	YMR168C_tsa294	-0.0302	3.38e-01
YBR088C	PCNA-DAmP	YMR168C	CEP3	YMR168C_tsa845	0.033	2.38e-01
YBR088C	PCNA-DAmP	YMR190C	SGS1	YMR190C_dma3784	-0.3483	1.56e-20
YBR088C	PCNA-DAmP	YMR197C	VTI1	YMR197C_tsa634	0.0563	9.26e-02
YBR088C	PCNA-DAmP	YMR198W	CIK1	YMR198W_dma3800	-0.3332	4.62e-08
YBR088C	PCNA-DAmP	YMR200W	ROT1	YMR200W_tsa1103	0.0296	1.74e-01
YBR088C	PCNA-DAmP	YMR213W	CEF1	YMR213W_tsa702	0.0289	2.86e-01
YBR088C	PCNA-DAmP	YMR220W	ERG8	YMR220W_tsa320	-0.0263	3.22e-01
YBR088C	PCNA-DAmP	YMR224C	MRE11	YMR224C_dma3806	-0.4476	9.07e-37
YBR088C	PCNA-DAmP	YMR227C	TAF7	YMR227C_tsa638	0.0314	1.19e-01
YBR088C	PCNA-DAmP	YMR229C	RRP5	YMR229C_tsa1051	0.031	3.71e-01
YBR088C	PCNA-DAmP	YMR235C	RNA1	YMR235C_tsa118	0.0651	2.17e-02
YBR088C	PCNA-DAmP	YMR235C	RNA1	YMR235C_tsa172	0.0085	4.65e-01
YBR088C	PCNA-DAmP	YMR236W	TAF9	YMR236W_tsa730	-0.0569	2.08e-01
YBR088C	PCNA-DAmP	YMR239C	RNT1	YMR239C_tsa673	-0.0223	2.24e-01
YBR088C	PCNA-DAmP	YMR239C	RNT1	YMR239C_tsa674	0.0214	1.57e-01
YBR088C	PCNA-DAmP	YMR240C	CUS1	YMR240C_tsa639	-0.1051	1.11e-01
YBR088C	PCNA-DAmP	YMR263W	SAP30	YMR263W_dma3870	0.0551	1.32e-01
YBR088C	PCNA-DAmP	YMR268C	PRP24	YMR268C_tsa402	0.0134	4.03e-01
YBR088C	PCNA-DAmP	YMR272C	SCS7	YMR272C_dma3887	0.0096	3.97e-01
YBR088C	PCNA-DAmP	YMR281W	GPI12	YMR281W_tsa1162	-0.1159	3.90e-02
YBR088C	PCNA-DAmP	YMR290C	HAS1	YMR290C_tsa1161	-0.0425	3.03e-01
YBR088C	PCNA-DAmP	YMR296C	LCB1	YMR296C_tsa600	-0.0139	2.49e-01
YBR088C	PCNA-DAmP	YMR296C	LCB1	YMR296C_tsa602	0.0017	4.86e-01
YBR088C	PCNA-DAmP	YMR296C	LCB1	YMR296C_tsa603	-0.0204	1.18e-01
YBR088C	PCNA-DAmP	YMR296C	LCB1	YMR296C_tsa606	0.042	2.75e-01
YBR088C	PCNA-DAmP	YMR298W	LIP1	YMR298W_tsa1059	0.0704	7.38e-04
YBR088C	PCNA-DAmP	YMR304W	UBP15	YMR304W_dma3909	-0.0101	4.28e-01
YBR088C	PCNA-DAmP	YMR307W	GAS1	YMR307W_dma3905	0.053	1.90e-01
YBR088C	PCNA-DAmP	YNL001W	DOM34	YNL001W_dma4193	0.0079	3.89e-01
YBR088C	PCNA-DAmP	YNL002C	RLP7	YNL002C_tsa1159	0.0111	4.39e-01
YBR088C	PCNA-DAmP	YNL006W	LST8	YNL006W_tsa466	0.0304	3.64e-01
YBR088C	PCNA-DAmP	YNL006W	LST8	YNL006W_tsa467	-0.0371	2.76e-01
YBR088C	PCNA-DAmP	YNL021W	HDA1	YNL021W_dma3925	0.0713	9.74e-02
YBR088C	PCNA-DAmP	YNL038W	GPI15	YNL038W_tsa1157	0.045	1.38e-01
YBR088C	PCNA-DAmP	YNL041C	COG6	YNL041C_dma3970	0.098	1.47e-15
YBR088C	PCNA-DAmP	YNL061W	NOP2	YNL061W_tsa624	-0.0804	4.55e-02
YBR088C	PCNA-DAmP	YNL061W	NOP2	YNL061W_tsa626	0.0016	4.85e-01
YBR088C	PCNA-DAmP	YNL061W	NOP2	YNL061W_tsa628	-0.0499	1.15e-01
YBR088C	PCNA-DAmP	YNL061W	NOP2	YNL061W_tsa630	-0.092	7.82e-02
YBR088C	PCNA-DAmP	YNL062C	GCD10	YNL062C_tsa442	0.0014	4.72e-01
YBR088C	PCNA-DAmP	YNL064C	YDJ1	YNL064C_dma3979	-0.2596	8.69e-04
YBR088C	PCNA-DAmP	YNL067W	RPL9B	YNL067W_dma3975	-0.0706	1.06e-01
YBR088C	PCNA-DAmP	YNL071W	LAT1	YNL071W_dma3994	0.061	6.46e-02
YBR088C	PCNA-DAmP	YNL091W	NST1	YNL091W_dma4002	-0.0157	3.73e-01
YBR088C	PCNA-DAmP	YNL102W	POL1	YNL102W_tsa343	0.0428	1.30e-01
YBR088C	PCNA-DAmP	YNL102W	POL1	YNL102W_tsa344	0.0327	3.74e-01
YBR088C	PCNA-DAmP	YNL102W	POL1	YNL102W_tsa345	0.1128	3.29e-01
YBR088C	PCNA-DAmP	YNL102W	POL1	YNL102W_tsa346	-0.0258	2.50e-01
YBR088C	PCNA-DAmP	YNL102W	POL1	YNL102W_tsa362	0.0534	4.34e-14
YBR088C	PCNA-DAmP	YNL102W	POL1	YNL102W_tsa897	0.0756	5.91e-03
YBR088C	PCNA-DAmP	YNL118C	DCP2	YNL118C_tsa754	0.0964	2.06e-09
YBR088C	PCNA-DAmP	YNL126W	SPC98	YNL126W_tsa1187	0.0402	2.21e-01
YBR088C	PCNA-DAmP	YNL132W	KRE33	YNL132W_tsa1262	-0.0313	3.09e-01
YBR088C	PCNA-DAmP	YNL136W	EAF7	YNL136W_dma4040	0.031	2.62e-01
YBR088C	PCNA-DAmP	YNL138W	SRV2	YNL138W_tsa675	0.0713	4.21e-04
YBR088C	PCNA-DAmP	YNL138W	SRV2	YNL138W_tsa800	-0.0539	2.02e-01
YBR088C	PCNA-DAmP	YNL147W	LSM7	YNL147W_dma5339	-0.0348	2.18e-01
YBR088C	PCNA-DAmP	YNL153C	GIM3	YNL153C_dma4055	-0.163	4.76e-02
YBR088C	PCNA-DAmP	YNR003C	RPC34	YNR003C_tsa640	-0.2726	9.44e-09
YBR088C	PCNA-DAmP	YNR011C	PRP2	YNR011C_tsa338	0.0021	4.88e-01
YBR088C	PCNA-DAmP	YNR017W	TIM23	YNR017W_tsa1168	0.079	1.95e-03
YBR088C	PCNA-DAmP	YNR026C	SEC12	YNR026C_tsa305	0.0529	1.92e-01
YBR088C	PCNA-DAmP	YNR026C	SEC12	YNR026C_tsa60	0.0322	2.34e-01
YBR088C	PCNA-DAmP	YNR035C	ARC35	YNR035C_tsa470	-0.0041	3.86e-01
YBR088C	PCNA-DAmP	YNR035C	ARC35	YNR035C_tsa471	0.0244	3.30e-01
YBR088C	PCNA-DAmP	YNR038W	DBP6	YNR038W_tsa1165	-0.0002	4.30e-01
YBR088C	PCNA-DAmP	YNR043W	MVD1	YNR043W_tsa828	-0.0031	4.08e-01
YBR088C	PCNA-DAmP	YNR051C	BRE5	YNR051C_dma4271	0.0226	1.47e-01
YBR088C	PCNA-DAmP	YNR053C	NOG2	YNR053C_tsa479	-0.0175	2.95e-01
YBR088C	PCNA-DAmP	YOL001W	PHO80	YOL001W_dma4274	0.1056	2.47e-02
YBR088C	PCNA-DAmP	YOL018C	TLG2	YOL018C_dma4304	0.0433	7.87e-02
YBR088C	PCNA-DAmP	YOL021C	DIS3	YOL021C_tsa1030	0.0616	6.38e-36
YBR088C	PCNA-DAmP	YOL034W	SMC5	YOL034W_tsa727	0.0508	9.85e-02
YBR088C	PCNA-DAmP	YOL038W	PRE6	YOL038W_tsa1153	-0.0449	6.94e-02
YBR088C	PCNA-DAmP	YOL066C	RIB2	YOL066C_tsa1181	-0.0244	2.79e-01
YBR088C	PCNA-DAmP	YOL069W	NUF2	YOL069W_tsa1154	-0.0319	3.51e-01
YBR088C	PCNA-DAmP	YOL069W	NUF2	YOL069W_tsa755	0.0142	4.00e-01
YBR088C	PCNA-DAmP	YOL077C	BRX1	YOL077C_tsa1171	-0.0213	1.89e-01
YBR088C	PCNA-DAmP	YOL081W	IRA2	YOL081W_dma4362	0.1132	2.74e-03
YBR088C	PCNA-DAmP	YOL094C	RFC4	YOL094C_tsa171	-0.5412	0.00e+00
YBR088C	PCNA-DAmP	YOL102C	TPT1	YOL102C_tsa1264	0.0336	3.15e-01
YBR088C	PCNA-DAmP	YOL123W	HRP1	YOL123W_tsa858	0.0896	1.02e-01
YBR088C	PCNA-DAmP	YOL123W	HRP1	YOL123W_tsa960	0.1349	2.76e-04
YBR088C	PCNA-DAmP	YOL135C	MED7	YOL135C_tsa739	0.0017	4.77e-01
YBR088C	PCNA-DAmP	YOL135C	MED7	YOL135C_tsa740	0.0006	4.82e-01
YBR088C	PCNA-DAmP	YOL144W	NOP8	YOL144W_tsa1025	0.0375	1.02e-02
YBR088C	PCNA-DAmP	YOR004W	UTP23	YOR004W_tsa1057	-0.0154	3.07e-01
YBR088C	PCNA-DAmP	YOR014W	RTS1	YOR014W_dma4431	-0.0529	2.39e-02
YBR088C	PCNA-DAmP	YOR020C	HSP10	YOR020C_tsa681	0.1082	2.39e-03
YBR088C	PCNA-DAmP	YOR048C	RAT1	YOR048C_tsa914	0.0088	4.17e-01
YBR088C	PCNA-DAmP	YOR057W	SGT1	YOR057W_tsa427	0.0187	3.95e-01
YBR088C	PCNA-DAmP	YOR057W	SGT1	YOR057W_tsa830	0.1273	4.66e-03
YBR088C	PCNA-DAmP	YOR070C	GYP1	YOR070C_dma4499	0.0287	2.23e-01
YBR088C	PCNA-DAmP	YOR074C	CDC21	YOR074C_tsa147	0.0229	2.78e-01
YBR088C	PCNA-DAmP	YOR074C	CDC21	YOR074C_tsa927	-0.011	4.24e-01
YBR088C	PCNA-DAmP	YOR075W	UFE1	YOR075W_tsa212	0.0138	4.31e-01
YBR088C	PCNA-DAmP	YOR085W	OST3	YOR085W_dma4524	-0.0121	4.08e-01
YBR088C	PCNA-DAmP	YOR089C	VPS21	YOR089C_dma4520	0.0413	4.90e-02
YBR088C	PCNA-DAmP	YOR103C	OST2	YOR103C_tsa1158	0.0414	1.55e-01
YBR088C	PCNA-DAmP	YOR116C	RPO31	YOR116C_tsa831	0.0161	3.57e-01
YBR088C	PCNA-DAmP	YOR122C	PFY1	YOR122C_tsa232	-0.0505	1.41e-01
YBR088C	PCNA-DAmP	YOR122C	PFY1	YOR122C_tsa233	0.0614	1.31e-09
YBR088C	PCNA-DAmP	YOR122C	PFY1	YOR122C_tsa429	0.0521	1.28e-01
YBR088C	PCNA-DAmP	YOR123C	LEO1	YOR123C_dma4542	-0.037	2.34e-01
YBR088C	PCNA-DAmP	YOR143C	THI80	YOR143C_tsa1173	0.0612	2.44e-01
YBR088C	PCNA-DAmP	YOR149C	SMP3	YOR149C_tsa204	0.0306	1.27e-01
YBR088C	PCNA-DAmP	YOR149C	SMP3	YOR149C_tsa849	0.0365	5.25e-03
YBR088C	PCNA-DAmP	YOR151C	RPB2	YOR151C_tsa693	0.0771	3.44e-04
YBR088C	PCNA-DAmP	YOR157C	PUP1	YOR157C_tsa268	-0.1227	6.31e-02
YBR088C	PCNA-DAmP	YOR168W	GLN4	YOR168W_tsa1198	0.027	2.68e-01
YBR088C	PCNA-DAmP	YOR174W	MED4	YOR174W_tsa738	-0.0399	2.19e-01
YBR088C	PCNA-DAmP	YOR181W	LAS17	YOR181W_tsa230	0.0379	1.86e-01
YBR088C	PCNA-DAmP	YOR181W	LAS17	YOR181W_tsa912	-0.2063	2.81e-139
YBR088C	PCNA-DAmP	YOR184W	SER1	YOR184W_dma4596	-0.0171	3.26e-01
YBR088C	PCNA-DAmP	YOR194C	TOA1	YOR194C_tsa1185	0.0192	3.83e-01
YBR088C	PCNA-DAmP	YOR196C	LIP5	YOR196C_dma4586	0.0255	2.96e-01
YBR088C	PCNA-DAmP	YOR204W	DED1	YOR204W_tsa557	0.0576	9.71e-02
YBR088C	PCNA-DAmP	YOR204W	DED1	YOR204W_tsa561	0.0206	3.80e-01
YBR088C	PCNA-DAmP	YOR204W	DED1	YOR204W_tsa932	0.0151	2.07e-01
YBR088C	PCNA-DAmP	YOR224C	RPB8	YOR224C_tsa1195	-0.0118	3.95e-01
YBR088C	PCNA-DAmP	YOR232W	MGE1	YOR232W_tsa505	0.0113	4.22e-01
YBR088C	PCNA-DAmP	YOR236W	DFR1	YOR236W_tsa884	0.1779	3.01e-03
YBR088C	PCNA-DAmP	YOR244W	ESA1	YOR244W_tsa560	0.0027	4.89e-01
YBR088C	PCNA-DAmP	YOR244W	ESA1	YOR244W_tsa563	0.0242	3.62e-01
YBR088C	PCNA-DAmP	YOR249C	APC5	YOR249C_tsa745	0.016	4.01e-01
YBR088C	PCNA-DAmP	YOR249C	APC5	YOR249C_tsa746	-0.0396	1.67e-01
YBR088C	PCNA-DAmP	YOR250C	CLP1	YOR250C_tsa1186	0.0452	2.66e-01
YBR088C	PCNA-DAmP	YOR254C	SEC63	YOR254C_tsa231	0.0535	1.34e-01
YBR088C	PCNA-DAmP	YOR259C	RPT4	YOR259C_tsa260	-0.2269	7.91e-03
YBR088C	PCNA-DAmP	YOR259C	RPT4	YOR259C_tsa263	-0.4526	1.56e-68
YBR088C	PCNA-DAmP	YOR260W	GCD1	YOR260W_tsa850	-0.1131	8.78e-06
YBR088C	PCNA-DAmP	YOR262W	YOR262W	YOR262W_tsa1215	0.0834	1.66e-01
YBR088C	PCNA-DAmP	YOR272W	YTM1	YOR272W_tsa734	0.0005	4.35e-01
YBR088C	PCNA-DAmP	YOR275C	RIM20	YOR275C_dma4677	-0.0151	2.16e-01
YBR088C	PCNA-DAmP	YOR294W	RRS1	YOR294W_tsa687	0.0139	3.34e-01
YBR088C	PCNA-DAmP	YOR294W	RRS1	YOR294W_tsa688	-0.017	2.03e-01
YBR088C	PCNA-DAmP	YOR322C	LDB19	YOR322C_dma4720	-0.0277	9.63e-02
YBR088C	PCNA-DAmP	YOR326W	MYO2	YOR326W_tsa269	0.0234	3.12e-01
YBR088C	PCNA-DAmP	YOR326W	MYO2	YOR326W_tsa337	-0.0245	3.77e-01
YBR088C	PCNA-DAmP	YOR335C	ALA1	YOR335C_tsa905	0.0403	7.80e-02
YBR088C	PCNA-DAmP	YOR336W	KRE5	YOR336W_tsa139	0.0505	9.43e-02
YBR088C	PCNA-DAmP	YOR341W	RPA190	YOR341W_tsa530	-0.0759	1.26e-01
YBR088C	PCNA-DAmP	YOR341W	RPA190	YOR341W_tsa532	-0.1558	1.74e-04
YBR088C	PCNA-DAmP	YOR361C	PRT1	YOR361C_tsa27	-0.0072	3.99e-01
YBR088C	PCNA-DAmP	YOR362C	PRE10	YOR362C_tsa1249	-0.2919	1.19e-07
YBR088C	PCNA-DAmP	YOR370C	MRS6	YOR370C_tsa258	0.0279	3.30e-01
YBR088C	PCNA-DAmP	YPL007C	TFC8	YPL007C_tsa1201	-0.0053	4.41e-01
YBR088C	PCNA-DAmP	YPL010W	RET3	YPL010W_tsa689	0.0537	2.56e-02
YBR088C	PCNA-DAmP	YPL020C	ULP1	YPL020C_tsa566	0.0181	3.64e-01
YBR088C	PCNA-DAmP	YPL028W	ERG10	YPL028W_tsa531	0.0508	7.53e-02
YBR088C	PCNA-DAmP	YPL043W	NOP4	YPL043W_tsa660	0.0791	1.33e-01
YBR088C	PCNA-DAmP	YPL047W	SGF11	YPL047W_dma4811	0.0449	1.83e-01
YBR088C	PCNA-DAmP	YPL055C	LGE1	YPL055C_dma4805	-0.295	2.44e-04
YBR088C	PCNA-DAmP	YPL057C	SUR1	YPL057C_dma4803	0.0891	8.43e-03
YBR088C	PCNA-DAmP	YPL063W	TIM50	YPL063W_tsa1189	0.0982	5.60e-06
YBR088C	PCNA-DAmP	YPL076W	GPI2	YPL076W_tsa462	0.048	2.74e-01
YBR088C	PCNA-DAmP	YPL076W	GPI2	YPL076W_tsa463	-0.0274	3.30e-01
YBR088C	PCNA-DAmP	YPL082C	MOT1	YPL082C_tsa363	0.0545	2.05e-01
YBR088C	PCNA-DAmP	YPL085W	SEC16	YPL085W_tsa119	-0.01	3.97e-01
YBR088C	PCNA-DAmP	YPL094C	SEC62	YPL094C_tsa224	0.0667	1.66e-01
YBR088C	PCNA-DAmP	YPL101W	ELP4	YPL101W_dma4843	0.0135	4.33e-01
YBR088C	PCNA-DAmP	YPL120W	VPS30	YPL120W_dma4850	-0.0462	2.59e-01
YBR088C	PCNA-DAmP	YPL128C	TBF1	YPL128C_tsa1199	0.0746	9.60e-35
YBR088C	PCNA-DAmP	YPL160W	CDC60	YPL160W_tsa922	0.0061	4.85e-01
YBR088C	PCNA-DAmP	YPL169C	MEX67	YPL169C_tsa816	-0.0156	2.65e-01
YBR088C	PCNA-DAmP	YPL174C	NIP100	YPL174C_dma4918	0.1247	1.35e-09
YBR088C	PCNA-DAmP	YPL190C	NAB3	YPL190C_tsa861	0.165	4.47e-11
YBR088C	PCNA-DAmP	YPL204W	HRR25	YPL204W_tsa1196	-0.0725	8.42e-04
YBR088C	PCNA-DAmP	YPL209C	IPL1	YPL209C_tsa165	0.0439	2.03e-01
YBR088C	PCNA-DAmP	YPL209C	IPL1	YPL209C_tsa206	-0.0443	1.97e-01
YBR088C	PCNA-DAmP	YPL211W	NIP7	YPL211W_tsa114	-0.0549	1.36e-01
YBR088C	PCNA-DAmP	YPL228W	CET1	YPL228W_tsa270	-0.0013	4.03e-01
YBR088C	PCNA-DAmP	YPL228W	CET1	YPL228W_tsa419	0.0378	8.57e-02
YBR088C	PCNA-DAmP	YPL228W	CET1	YPL228W_tsa420	0.0203	2.68e-01
YBR088C	PCNA-DAmP	YPL233W	NSL1	YPL233W_tsa450	0.0055	4.77e-01
YBR088C	PCNA-DAmP	YPL233W	NSL1	YPL233W_tsa452	0.0039	4.97e-01
YBR088C	PCNA-DAmP	YPL235W	RVB2	YPL235W_tsa1202	0.0651	3.37e-88
YBR088C	PCNA-DAmP	YPL266W	DIM1	YPL266W_tsa984	0.1016	8.75e-04
YBR088C	PCNA-DAmP	YPR016C	TIF6	YPR016C_tsa1008	0.0116	4.16e-01
YBR088C	PCNA-DAmP	YPR016C	TIF6	YPR016C_tsa1010	-0.0519	8.54e-02
YBR088C	PCNA-DAmP	YPR016C	TIF6	YPR016C_tsa1272	-0.034	1.37e-02
YBR088C	PCNA-DAmP	YPR018W	RLF2	YPR018W_dma5036	-0.065	1.88e-01
YBR088C	PCNA-DAmP	YPR019W	MCM4	YPR019W_tsa1203	0.032	5.14e-02
YBR088C	PCNA-DAmP	YPR023C	EAF3	YPR023C_dma5033	0.0644	1.70e-02
YBR088C	PCNA-DAmP	YPR025C	CCL1	YPR025C_tsa77	0.0289	1.53e-01
YBR088C	PCNA-DAmP	YPR033C	HTS1	YPR033C_tsa945	-0.0576	1.67e-01
YBR088C	PCNA-DAmP	YPR034W	ARP7	YPR034W_tsa930	0.053	2.17e-01
YBR088C	PCNA-DAmP	YPR055W	SEC8	YPR055W_tsa122	-0.0077	3.76e-01
YBR088C	PCNA-DAmP	YPR055W	SEC8	YPR055W_tsa364	-0.0454	2.76e-01
YBR088C	PCNA-DAmP	YPR060C	ARO7	YPR060C_dma5054	0.0379	3.21e-01
YBR088C	PCNA-DAmP	YPR070W	MED1	YPR070W_dma5068	0.0321	2.55e-01
YBR088C	PCNA-DAmP	YPR082C	DIB1	YPR082C_tsa1237	0.0741	8.06e-02
YBR088C	PCNA-DAmP	YPR085C	ASA1	YPR085C_tsa1232	-0.5196	0.00e+00
YBR088C	PCNA-DAmP	YPR086W	SUA7	YPR086W_tsa1274	0.0401	3.04e-07
YBR088C	PCNA-DAmP	YPR086W	SUA7	YPR086W_tsa832	-0.0021	4.69e-01
YBR088C	PCNA-DAmP	YPR088C	SRP54	YPR088C_tsa1233	0.0485	4.76e-02
YBR088C	PCNA-DAmP	YPR094W	RDS3	YPR094W_tsa1049	0.0172	2.68e-01
YBR088C	PCNA-DAmP	YPR103W	PRE2	YPR103W_tsa916	0.0034	4.88e-01
YBR088C	PCNA-DAmP	YPR103W	PRE2	YPR103W_tsa917	-0.041	5.80e-02
YBR088C	PCNA-DAmP	YPR103W	PRE2	YPR103W_tsa918	-0.0401	1.75e-45
YBR088C	PCNA-DAmP	YPR103W	PRE2	YPR103W_tsa921	-0.0335	2.06e-02
YBR088C	PCNA-DAmP	YPR108W	RPN7	YPR108W_tsa1037	-0.2277	8.00e-10
YBR088C	PCNA-DAmP	YPR133C	SPN1	YPR133C_tsa1011	-0.0037	4.36e-01
YBR088C	PCNA-DAmP	YPR135W	CTF4	YPR135W_dma5136	-0.4709	9.70e-42
YBR088C	PCNA-DAmP	YPR161C	SGV1	YPR161C_tsa1027	0.0852	2.09e-02
YBR088C	PCNA-DAmP	YPR161C	SGV1	YPR161C_tsa1028	0.0118	4.08e-01
YBR088C	PCNA-DAmP	YPR161C	SGV1	YPR161C_tsa1029	-0.0069	4.34e-01
YBR088C	PCNA-DAmP	YPR161C	SGV1	YPR161C_tsa1251	0.0549	6.38e-02
YBR088C	PCNA-DAmP	YPR162C	ORC4	YPR162C_tsa1247	-0.1374	2.01e-02
YBR088C	PCNA-DAmP	YPR168W	NUT2	YPR168W_tsa818	-0.0143	3.84e-01
YBR088C	PCNA-DAmP	YPR178W	PRP4	YPR178W_tsa500	-0.0174	3.11e-01
YBR088C	PCNA-DAmP	YPR178W	PRP4	YPR178W_tsa819	0.007	4.73e-01
YBR088C	PCNA-DAmP	YPR179C	HDA3	YPR179C_dma5157	0.0167	3.91e-01
YBR088C	PCNA-DAmP	YPR181C	SEC23	YPR181C_tsa900	0.0633	2.64e-01
YBR088C	PCNA-DAmP	YPR183W	DPM1	YPR183W_tsa330	0.0495	1.95e-01
YBR088C	PCNA-DAmP	YPR190C	RPC82	YPR190C_tsa1238	0.026	2.24e-01
YBR088C	PCNA-DAmP	YPR191W	QCR2	YPR191W_dma5152	-0.0637	1.37e-01

## Sheet: PCNA-WT
Query systematic name	Query standard name	Array systematic name	Array standard name	Array strain	Epsilon score	p-value
YBR088C	PCNA-WT	YAL001C	TFC3	YAL001C_tsa508	-0.0007	4.72e-01
YBR088C	PCNA-WT	YAL002W	VPS8	YAL002W_dma23	0.0026	4.89e-01
YBR088C	PCNA-WT	YAL003W	EFB1	YAL003W_tsa987	0.066	1.96e-01
YBR088C	PCNA-WT	YAL011W	SWC3	YAL011W_dma17	-0.1184	1.03e-01
YBR088C	PCNA-WT	YAL025C	MAK16	YAL025C_tsa1066	0.0302	2.93e-01
YBR088C	PCNA-WT	YAL034W-A	MTW1	YAL034W-A_tsa235	-0.0027	4.60e-01
YBR088C	PCNA-WT	YAL038W	CDC19	YAL038W_tsa34	0.0164	4.20e-01
YBR088C	PCNA-WT	YAL041W	CDC24	YAL041W_tsa148	0.0326	3.83e-01
YBR088C	PCNA-WT	YAL041W	CDC24	YAL041W_tsa149	0.0342	1.81e-01
YBR088C	PCNA-WT	YAL041W	CDC24	YAL041W_tsa304	-0.0706	9.57e-02
YBR088C	PCNA-WT	YAL041W	CDC24	YAL041W_tsa408	0.0336	2.93e-01
YBR088C	PCNA-WT	YAL041W	CDC24	YAL041W_tsa410	0.0129	2.99e-01
YBR088C	PCNA-WT	YAL041W	CDC24	YAL041W_tsa412	0.0174	3.93e-01
YBR088C	PCNA-WT	YAL041W	CDC24	YAL041W_tsa42	-0.0766	2.16e-01
YBR088C	PCNA-WT	YAR007C	RFA1	YAR007C_tsa273	-0.0236	3.52e-01
YBR088C	PCNA-WT	YAR019C	CDC15	YAR019C_tsa821	0.0229	2.67e-01
YBR088C	PCNA-WT	YAR019C	CDC15	YAR019C_tsa882	0.0026	4.93e-01
YBR088C	PCNA-WT	YCL010C	SGF29	YCL010C_dma478	0.0267	2.99e-01
YBR088C	PCNA-WT	YCL016C	DCC1	YCL016C_dma473	0.0152	4.09e-01
YBR088C	PCNA-WT	YCL059C	KRR1	YCL059C_tsa325	0.055	2.31e-01
YBR088C	PCNA-WT	YCL059C	KRR1	YCL059C_tsa326	-0.0144	4.21e-01
YBR088C	PCNA-WT	YCL061C	MRC1	YCL061C_dma522	-0.0178	3.94e-01
YBR088C	PCNA-WT	YCR002C	CDC10	YCR002C_tsa78	0.064	1.51e-01
YBR088C	PCNA-WT	YCR002C	CDC10	YCR002C_tsa79	0.0448	2.80e-01
YBR088C	PCNA-WT	YCR002C	CDC10	YCR002C_tsa81	0.0072	4.74e-01
YBR088C	PCNA-WT	YCR052W	RSC6	YCR052W_tsa1191	0.0164	3.92e-01
YBR088C	PCNA-WT	YCR077C	PAT1	YCR077C_dma599	0.0607	2.57e-01
YBR088C	PCNA-WT	YDL002C	NHP10	YDL002C_dma621	-0.0637	2.44e-01
YBR088C	PCNA-WT	YDL003W	MCD1	YDL003W_tsa1229	-0.042	3.56e-01
YBR088C	PCNA-WT	YDL003W	MCD1	YDL003W_tsa70	-0.004	4.35e-01
YBR088C	PCNA-WT	YDL007W	RPT2	YDL007W_tsa934	0.0418	2.25e-01
YBR088C	PCNA-WT	YDL008W	APC11	YDL008W_tsa783	-0.0729	2.76e-01
YBR088C	PCNA-WT	YDL014W	NOP1	YDL014W_tsa128	0.0098	4.39e-01
YBR088C	PCNA-WT	YDL015C	TSC13	YDL015C_tsa1113	0.0648	2.45e-01
YBR088C	PCNA-WT	YDL017W	CDC7	YDL017W_tsa131	0.0119	4.14e-01
YBR088C	PCNA-WT	YDL017W	CDC7	YDL017W_tsa880	-0.0025	4.57e-01
YBR088C	PCNA-WT	YDL020C	RPN4	YDL020C_dma613	0.045	2.10e-01
YBR088C	PCNA-WT	YDL028C	MPS1	YDL028C_tsa167	-0.0156	3.90e-01
YBR088C	PCNA-WT	YDL028C	MPS1	YDL028C_tsa169	-0.0496	2.79e-01
YBR088C	PCNA-WT	YDL029W	ARP2	YDL029W_tsa886	0.005	4.94e-01
YBR088C	PCNA-WT	YDL030W	PRP9	YDL030W_tsa361	0.1159	7.94e-02
YBR088C	PCNA-WT	YDL030W	PRP9	YDL030W_tsa597	0.0123	4.66e-01
YBR088C	PCNA-WT	YDL033C	SLM3	YDL033C_dma630	0.0211	3.72e-01
YBR088C	PCNA-WT	YDL043C	PRP11	YDL043C_tsa369	0.0783	1.32e-01
YBR088C	PCNA-WT	YDL045C	FAD1	YDL045C_tsa1116	0.0364	3.62e-01
YBR088C	PCNA-WT	YDL058W	USO1	YDL058W_tsa441	0.0321	3.49e-01
YBR088C	PCNA-WT	YDL064W	UBC9	YDL064W_tsa370	0.0298	2.25e-01
YBR088C	PCNA-WT	YDL065C	PEX19	YDL065C_dma655	0.0417	3.00e-01
YBR088C	PCNA-WT	YDL077C	VAM6	YDL077C_dma649	-0.0009	4.60e-01
YBR088C	PCNA-WT	YDL084W	SUB2	YDL084W_tsa976	-0.1226	1.10e-01
YBR088C	PCNA-WT	YDL087C	LUC7	YDL087C_tsa711	0.0195	3.79e-01
YBR088C	PCNA-WT	YDL097C	RPN6	YDL097C_tsa1035	-0.0292	3.14e-01
YBR088C	PCNA-WT	YDL097C	RPN6	YDL097C_tsa1146	0.0263	3.84e-01
YBR088C	PCNA-WT	YDL098C	SNU23	YDL098C_tsa1079	-0.0101	3.24e-01
YBR088C	PCNA-WT	YDL102W	POL3	YDL102W_tsa135	-0.0039	4.60e-01
YBR088C	PCNA-WT	YDL102W	POL3	YDL102W_tsa17	0.0731	6.15e-02
YBR088C	PCNA-WT	YDL102W	POL3	YDL102W_tsa406	0.006	4.85e-01
YBR088C	PCNA-WT	YDL103C	QRI1	YDL103C_tsa1093	0.022	4.31e-01
YBR088C	PCNA-WT	YDL103C	QRI1	YDL103C_tsa859	0.0414	2.68e-01
YBR088C	PCNA-WT	YDL103C	QRI1	YDL103C_tsa860	0.0106	4.45e-01
YBR088C	PCNA-WT	YDL105W	NSE4	YDL105W_tsa1013	0.0015	4.87e-01
YBR088C	PCNA-WT	YDL105W	NSE4	YDL105W_tsa1226	0.0076	4.64e-01
YBR088C	PCNA-WT	YDL105W	NSE4	YDL105W_tsa991	0.014	3.93e-01
YBR088C	PCNA-WT	YDL105W	NSE4	YDL105W_tsa992	0.0176	3.58e-01
YBR088C	PCNA-WT	YDL105W	NSE4	YDL105W_tsa993	0.1057	8.83e-02
YBR088C	PCNA-WT	YDL108W	KIN28	YDL108W_tsa109	0.0535	2.03e-01
YBR088C	PCNA-WT	YDL111C	RRP42	YDL111C_tsa1091	-0.3575	3.17e-09
YBR088C	PCNA-WT	YDL126C	CDC48	YDL126C_tsa179	0.042	2.64e-01
YBR088C	PCNA-WT	YDL126C	CDC48	YDL126C_tsa208	0.079	1.45e-01
YBR088C	PCNA-WT	YDL126C	CDC48	YDL126C_tsa209	0.0688	1.88e-01
YBR088C	PCNA-WT	YDL132W	CDC53	YDL132W_tsa974	0.0074	4.81e-01
YBR088C	PCNA-WT	YDL140C	RPO21	YDL140C_tsa804	0.0629	2.35e-01
YBR088C	PCNA-WT	YDL143W	CCT4	YDL143W_tsa729	0.138	1.52e-01
YBR088C	PCNA-WT	YDL145C	COP1	YDL145C_tsa704	-0.0264	3.29e-01
YBR088C	PCNA-WT	YDL147W	RPN5	YDL147W_tsa1036	-0.0574	1.67e-01
YBR088C	PCNA-WT	YDL147W	RPN5	YDL147W_tsa1080	-0.0404	3.37e-01
YBR088C	PCNA-WT	YDL148C	NOP14	YDL148C_tsa1234	-0.2688	9.93e-05
YBR088C	PCNA-WT	YDL165W	CDC36	YDL165W_tsa314	0.12	6.52e-02
YBR088C	PCNA-WT	YDL190C	UFD2	YDL190C_dma786	0.0233	4.03e-01
YBR088C	PCNA-WT	YDL192W	ARF1	YDL192W_dma784	-0.0683	1.05e-01
YBR088C	PCNA-WT	YDL193W	NUS1	YDL193W_tsa1223	0.013	4.38e-01
YBR088C	PCNA-WT	YDL195W	SEC31	YDL195W_tsa852	-0.0252	2.35e-01
YBR088C	PCNA-WT	YDL207W	GLE1	YDL207W_tsa920	-0.0827	2.78e-01
YBR088C	PCNA-WT	YDL208W	NHP2	YDL208W_tsa1176	-0.0008	4.63e-01
YBR088C	PCNA-WT	YDL209C	CWC2	YDL209C_tsa1052	0.0164	3.60e-01
YBR088C	PCNA-WT	YDL213C	NOP6	YDL213C_dma796	-0.0753	1.73e-01
YBR088C	PCNA-WT	YDL217C	TIM22	YDL217C_tsa714	0.0591	1.47e-01
YBR088C	PCNA-WT	YDL220C	CDC13	YDL220C_tsa881	0.0596	2.45e-01
YBR088C	PCNA-WT	YDR002W	YRB1	YDR002W_tsa582	0.0191	3.91e-01
YBR088C	PCNA-WT	YDR013W	PSF1	YDR013W_tsa583	0.0402	2.47e-01
YBR088C	PCNA-WT	YDR016C	DAD1	YDR016C_tsa1077	-0.0015	4.63e-01
YBR088C	PCNA-WT	YDR021W	FAL1	YDR021W_tsa728	-0.0349	3.35e-01
YBR088C	PCNA-WT	YDR044W	HEM13	YDR044W_tsa1076	0.0499	1.61e-01
YBR088C	PCNA-WT	YDR045C	RPC11	YDR045C_tsa1078	0.0331	3.06e-01
YBR088C	PCNA-WT	YDR049W	VMS1	YDR049W_dma844	0.0022	4.92e-01
YBR088C	PCNA-WT	YDR050C	TPI1	YDR050C_tsa988	-0.0298	3.40e-01
YBR088C	PCNA-WT	YDR052C	DBF4	YDR052C_tsa161	-0.0298	2.89e-01
YBR088C	PCNA-WT	YDR052C	DBF4	YDR052C_tsa162	0.0453	2.24e-01
YBR088C	PCNA-WT	YDR052C	DBF4	YDR052C_tsa163	0.0442	1.73e-01
YBR088C	PCNA-WT	YDR052C	DBF4	YDR052C_tsa164	0.0271	2.95e-01
YBR088C	PCNA-WT	YDR052C	DBF4	YDR052C_tsa95	0.0017	4.88e-01
YBR088C	PCNA-WT	YDR054C	CDC34	YDR054C_tsa92	-0.0267	3.84e-01
YBR088C	PCNA-WT	YDR060W	MAK21	YDR060W_tsa249	0.0474	2.00e-01
YBR088C	PCNA-WT	YDR060W	MAK21	YDR060W_tsa250	-0.0015	4.66e-01
YBR088C	PCNA-WT	YDR062W	LCB2	YDR062W_tsa575	0.0372	3.56e-01
YBR088C	PCNA-WT	YDR062W	LCB2	YDR062W_tsa585	-0.0242	3.89e-01
YBR088C	PCNA-WT	YDR062W	LCB2	YDR062W_tsa586	-0.0633	2.61e-01
YBR088C	PCNA-WT	YDR064W	RPS13	YDR064W_tsa1111	-0.0039	4.35e-01
YBR088C	PCNA-WT	YDR081C	PDC2	YDR081C_tsa1239	0.0914	1.77e-01
YBR088C	PCNA-WT	YDR082W	STN1	YDR082W_tsa599	0.0083	4.70e-01
YBR088C	PCNA-WT	YDR083W	RRP8	YDR083W_dma882	-0.1446	3.86e-02
YBR088C	PCNA-WT	YDR086C	SSS1	YDR086C_tsa1112	0.038	1.79e-01
YBR088C	PCNA-WT	YDR087C	RRP1	YDR087C_tsa181	0.0669	2.32e-01
YBR088C	PCNA-WT	YDR088C	SLU7	YDR088C_tsa656	0.0236	4.01e-01
YBR088C	PCNA-WT	YDR088C	SLU7	YDR088C_tsa657	0.2387	1.38e-02
YBR088C	PCNA-WT	YDR091C	RLI1	YDR091C_tsa1127	0.0541	1.40e-01
YBR088C	PCNA-WT	YDR113C	PDS1	YDR113C_tsa862	-0.031	2.76e-01
YBR088C	PCNA-WT	YDR118W	APC4	YDR118W_tsa1088	0.0147	3.56e-01
YBR088C	PCNA-WT	YDR123C	INO2	YDR123C_dma920	-0.013	4.13e-01
YBR088C	PCNA-WT	YDR126W	SWF1	YDR126W_dma917	0.029	2.38e-01
YBR088C	PCNA-WT	YDR127W	ARO1	YDR127W_dma916	0.0358	3.02e-01
YBR088C	PCNA-WT	YDR141C	DOP1	YDR141C_tsa854	-0.0029	4.59e-01
YBR088C	PCNA-WT	YDR145W	TAF12	YDR145W_tsa514	0.1105	1.06e-01
YBR088C	PCNA-WT	YDR145W	TAF12	YDR145W_tsa515	-0.003	4.18e-01
YBR088C	PCNA-WT	YDR145W	TAF12	YDR145W_tsa518	0.1094	1.36e-01
YBR088C	PCNA-WT	YDR145W	TAF12	YDR145W_tsa806	0.0202	4.25e-01
YBR088C	PCNA-WT	YDR150W	NUM1	YDR150W_dma946	0.0074	4.74e-01
YBR088C	PCNA-WT	YDR156W	RPA14	YDR156W_dma940	-0.2205	6.14e-03
YBR088C	PCNA-WT	YDR158W	HOM2	YDR158W_dma938	0.0315	3.52e-01
YBR088C	PCNA-WT	YDR162C	NBP2	YDR162C_dma958	0.0752	1.40e-01
YBR088C	PCNA-WT	YDR164C	SEC1	YDR164C_tsa36	-0.0019	4.59e-01
YBR088C	PCNA-WT	YDR166C	SEC5	YDR166C_tsa51	0.0262	3.36e-01
YBR088C	PCNA-WT	YDR168W	CDC37	YDR168W_tsa315	-0.0317	3.79e-01
YBR088C	PCNA-WT	YDR170C	SEC7	YDR170C_tsa44	-0.0954	7.35e-02
YBR088C	PCNA-WT	YDR172W	SUP35	YDR172W_tsa28	-0.0729	2.33e-01
YBR088C	PCNA-WT	YDR180W	SCC2	YDR180W_tsa66	0.0271	3.29e-01
YBR088C	PCNA-WT	YDR182W	CDC1	YDR182W_tsa31	-0.0793	2.31e-01
YBR088C	PCNA-WT	YDR182W	CDC1	YDR182W_tsa413	-0.0263	3.14e-01
YBR088C	PCNA-WT	YDR182W	CDC1	YDR182W_tsa414	-0.056	2.17e-01
YBR088C	PCNA-WT	YDR182W	CDC1	YDR182W_tsa807	-0.0367	3.07e-01
YBR088C	PCNA-WT	YDR188W	CCT6	YDR188W_tsa1016	-0.0031	4.79e-01
YBR088C	PCNA-WT	YDR189W	SLY1	YDR189W_tsa251	-0.1095	9.31e-02
YBR088C	PCNA-WT	YDR196C	CAB5	YDR196C_tsa1204	0.0052	4.96e-01
YBR088C	PCNA-WT	YDR196C	CAB5	YDR196C_tsa890	0.0046	4.98e-01
YBR088C	PCNA-WT	YDR201W	SPC19	YDR201W_tsa1122	-0.1268	1.05e-01
YBR088C	PCNA-WT	YDR208W	MSS4	YDR208W_tsa129	0.0107	4.55e-01
YBR088C	PCNA-WT	YDR212W	TCP1	YDR212W_tsa448	0.0348	3.20e-01
YBR088C	PCNA-WT	YDR212W	TCP1	YDR212W_tsa782	0.1202	1.77e-02
YBR088C	PCNA-WT	YDR228C	PCF11	YDR228C_tsa679	-0.013	4.03e-01
YBR088C	PCNA-WT	YDR228C	PCF11	YDR228C_tsa685	-0.0346	2.76e-01
YBR088C	PCNA-WT	YDR228C	PCF11	YDR228C_tsa686	-0.007	4.11e-01
YBR088C	PCNA-WT	YDR236C	FMN1	YDR236C_tsa1245	0.0214	3.79e-01
YBR088C	PCNA-WT	YDR238C	SEC26	YDR238C_tsa721	-0.0378	1.90e-01
YBR088C	PCNA-WT	YDR238C	SEC26	YDR238C_tsa722	0.0492	1.69e-01
YBR088C	PCNA-WT	YDR240C	SNU56	YDR240C_tsa1235	-0.0166	4.35e-01
YBR088C	PCNA-WT	YDR243C	PRP28	YDR243C_tsa574	-0.0195	3.90e-01
YBR088C	PCNA-WT	YDR246W	TRS23	YDR246W_tsa1220	-0.021	3.87e-01
YBR088C	PCNA-WT	YDR276C	PMP3	YDR276C_dma1024	-0.0459	2.59e-01
YBR088C	PCNA-WT	YDR280W	RRP45	YDR280W_tsa1086	-0.1409	6.86e-02
YBR088C	PCNA-WT	YDR288W	NSE3	YDR288W_tsa994	0.0086	4.69e-01
YBR088C	PCNA-WT	YDR288W	NSE3	YDR288W_tsa995	-0.0656	1.04e-01
YBR088C	PCNA-WT	YDR292C	SRP101	YDR292C_tsa733	-0.0505	3.15e-01
YBR088C	PCNA-WT	YDR302W	GPI11	YDR302W_tsa1177	0.0455	9.55e-02
YBR088C	PCNA-WT	YDR303C	RSC3	YDR303C_tsa503	0.0118	4.51e-01
YBR088C	PCNA-WT	YDR310C	SUM1	YDR310C_dma1063	0.0246	2.33e-01
YBR088C	PCNA-WT	YDR311W	TFB1	YDR311W_tsa715	0.2307	1.08e-02
YBR088C	PCNA-WT	YDR315C	IPK1	YDR315C_dma1059	0.039	1.30e-01
YBR088C	PCNA-WT	YDR325W	YCG1	YDR325W_tsa578	-0.0008	4.65e-01
YBR088C	PCNA-WT	YDR331W	GPI8	YDR331W_tsa1230	-0.1092	5.80e-02
YBR088C	PCNA-WT	YDR331W	GPI8	YDR331W_tsa371	-0.116	9.44e-02
YBR088C	PCNA-WT	YDR334W	SWR1	YDR334W_dma1071	-0.0333	3.53e-01
YBR088C	PCNA-WT	YDR339C	FCF1	YDR339C_tsa1188	-0.0792	1.97e-01
YBR088C	PCNA-WT	YDR356W	SPC110	YDR356W_tsa301	-0.0101	3.88e-01
YBR088C	PCNA-WT	YDR361C	BCP1	YDR361C_tsa580	0.0918	2.16e-02
YBR088C	PCNA-WT	YDR362C	TFC6	YDR362C_tsa784	-0.0722	1.75e-01
YBR088C	PCNA-WT	YDR373W	FRQ1	YDR373W_tsa399	-0.0371	2.32e-01
YBR088C	PCNA-WT	YDR378C	LSM6	YDR378C_dma1114	0.0263	3.80e-01
YBR088C	PCNA-WT	YDR392W	SPT3	YDR392W_dma1125	0.0065	4.86e-01
YBR088C	PCNA-WT	YDR394W	RPT3	YDR394W_tsa785	-0.0242	3.31e-01
YBR088C	PCNA-WT	YDR398W	UTP5	YDR398W_tsa1242	-0.0192	3.78e-01
YBR088C	PCNA-WT	YDR404C	RPB7	YDR404C_tsa1268	0.014	4.40e-01
YBR088C	PCNA-WT	YDR416W	SYF1	YDR416W_tsa1236	0.0283	3.16e-01
YBR088C	PCNA-WT	YDR434W	GPI17	YDR434W_tsa1178	0.0069	4.76e-01
YBR088C	PCNA-WT	YDR437W	GPI19	YDR437W_tsa1012	-0.0489	1.95e-01
YBR088C	PCNA-WT	YDR437W	GPI19	YDR437W_tsa1014	0.0337	3.76e-01
YBR088C	PCNA-WT	YDR437W	GPI19	YDR437W_tsa1179	-0.0091	4.00e-01
YBR088C	PCNA-WT	YDR449C	UTP6	YDR449C_tsa1255	-0.0795	2.05e-01
YBR088C	PCNA-WT	YDR454C	GUK1	YDR454C_tsa1183	-0.0157	4.10e-01
YBR088C	PCNA-WT	YDR460W	TFB3	YDR460W_tsa951	-0.1018	1.67e-01
YBR088C	PCNA-WT	YDR463W	STP1	YDR463W_dma1199	0.062	1.73e-01
YBR088C	PCNA-WT	YDR473C	PRP3	YDR473C_tsa58	0.0103	4.52e-01
YBR088C	PCNA-WT	YDR478W	SNM1	YDR478W_tsa1184	0.0037	4.97e-01
YBR088C	PCNA-WT	YDR489W	SLD5	YDR489W_tsa1058	0.0339	3.23e-01
YBR088C	PCNA-WT	YDR496C	PUF6	YDR496C_dma1201	-0.0181	3.87e-01
YBR088C	PCNA-WT	YDR498C	SEC20	YDR498C_tsa55	0.0143	4.16e-01
YBR088C	PCNA-WT	YDR510W	SMT3	YDR510W_tsa928	-0.0378	2.84e-01
YBR088C	PCNA-WT	YDR512C	EMI1	YDR512C_dma1213	-0.024	3.96e-01
YBR088C	PCNA-WT	YDR527W	RBA50	YDR527W_tsa1216	0.0434	2.53e-01
YBR088C	PCNA-WT	YDR531W	CAB1	YDR531W_tsa1225	0.0172	3.34e-01
YBR088C	PCNA-WT	YER083C	GET2	YER083C_dma1389	-0.0024	4.70e-01
YBR088C	PCNA-WT	YER092W	IES5	YER092W_dma1381	-0.1152	5.07e-02
YBR088C	PCNA-WT	YER093C	TSC11	YER093C_tsa658	0.0605	2.04e-01
YBR088C	PCNA-WT	YER093C	TSC11	YER093C_tsa659	-0.0024	4.66e-01
YBR088C	PCNA-WT	YER093C	TSC11	YER093C_tsa811	0.0142	4.40e-01
YBR088C	PCNA-WT	YER094C	PUP3	YER094C_tsa1138	0.0965	2.78e-02
YBR088C	PCNA-WT	YER125W	RSP5	YER125W_tsa182	0.0064	4.88e-01
YBR088C	PCNA-WT	YER125W	RSP5	YER125W_tsa464	0.0917	8.08e-02
YBR088C	PCNA-WT	YER125W	RSP5	YER125W_tsa465	0.0232	3.58e-01
YBR088C	PCNA-WT	YER133W	GLC7	YER133W_tsa185	-0.0044	4.56e-01
YBR088C	PCNA-WT	YER136W	GDI1	YER136W_tsa64	-0.0087	4.48e-01
YBR088C	PCNA-WT	YER147C	SCC4	YER147C_tsa1259	0.0303	2.62e-01
YBR088C	PCNA-WT	YER147C	SCC4	YER147C_tsa986	0.006	4.85e-01
YBR088C	PCNA-WT	YER148W	SPT15	YER148W_tsa476	-0.0697	2.10e-01
YBR088C	PCNA-WT	YER155C	BEM2	YER155C_dma1444	0.0061	4.85e-01
YBR088C	PCNA-WT	YER157W	COG3	YER157W_tsa41	-0.0149	3.08e-01
YBR088C	PCNA-WT	YER157W	COG3	YER157W_tsa47	0.0179	4.07e-01
YBR088C	PCNA-WT	YER161C	SPT2	YER161C_dma1464	-0.1266	6.14e-02
YBR088C	PCNA-WT	YER168C	CCA1	YER168C_tsa1114	0.0161	4.29e-01
YBR088C	PCNA-WT	YFL005W	SEC4	YFL005W_tsa307	0.011	4.51e-01
YBR088C	PCNA-WT	YFL008W	SMC1	YFL008W_tsa321	-0.0035	4.41e-01
YBR088C	PCNA-WT	YFL008W	SMC1	YFL008W_tsa68	-0.1048	1.21e-01
YBR088C	PCNA-WT	YFL009W	CDC4	YFL009W_tsa334	-0.1012	1.04e-01
YBR088C	PCNA-WT	YFL009W	CDC4	YFL009W_tsa878	-0.0485	2.78e-01
YBR088C	PCNA-WT	YFL013C	IES1	YFL013C_dma5282	0.0089	4.62e-01
YBR088C	PCNA-WT	YFL017C	GNA1	YFL017C_tsa1244	-0.0157	4.16e-01
YBR088C	PCNA-WT	YFL029C	CAK1	YFL029C_tsa650	-0.0095	4.14e-01
YBR088C	PCNA-WT	YFL031W	HAC1	YFL031W_dma1495	-0.0011	4.80e-01
YBR088C	PCNA-WT	YFL034C-B	MOB2	YFL034C-B_tsa609	-0.0378	3.11e-01
YBR088C	PCNA-WT	YFL034C-B	MOB2	YFL034C-B_tsa610	0.0078	4.77e-01
YBR088C	PCNA-WT	YFL034C-B	MOB2	YFL034C-B_tsa611	0.0152	3.63e-01
YBR088C	PCNA-WT	YFL034C-B	MOB2	YFL034C-B_tsa612	-0.0572	2.26e-01
YBR088C	PCNA-WT	YFL034C-B	MOB2	YFL034C-B_tsa616	-0.0297	3.32e-01
YBR088C	PCNA-WT	YFL034C-B	MOB2	YFL034C-B_tsa788	-0.0938	2.00e-01
YBR088C	PCNA-WT	YFL034C-B	MOB2	YFL034C-B_tsa813	0.0227	4.02e-01
YBR088C	PCNA-WT	YFL034C-B	MOB2	YFL034C-B_tsa814	-0.0546	2.64e-01
YBR088C	PCNA-WT	YFL034C-B	MOB2	YFL034C-B_tsa935	0.0403	2.94e-01
YBR088C	PCNA-WT	YFL034C-B	MOB2	YFL034C-B_tsa936	0.0606	2.06e-01
YBR088C	PCNA-WT	YFL034C-B	MOB2	YFL034C-B_tsa939	0.0748	1.86e-01
YBR088C	PCNA-WT	YFL034C-B	MOB2	YFL034C-B_tsa940	-0.0352	3.54e-01
YBR088C	PCNA-WT	YFL038C	YPT1	YFL038C_tsa591	0.0197	3.96e-01
YBR088C	PCNA-WT	YFL039C	ACT1	YFL039C_tsa136	-0.0458	1.87e-01
YBR088C	PCNA-WT	YFL039C	ACT1	YFL039C_tsa137	-0.0444	2.93e-01
YBR088C	PCNA-WT	YFL039C	ACT1	YFL039C_tsa138	-0.0777	1.71e-01
YBR088C	PCNA-WT	YFL039C	ACT1	YFL039C_tsa140	0.0646	1.45e-01
YBR088C	PCNA-WT	YFL039C	ACT1	YFL039C_tsa142	0.1503	5.46e-02
YBR088C	PCNA-WT	YFL039C	ACT1	YFL039C_tsa214	0.0069	4.82e-01
YBR088C	PCNA-WT	YFL039C	ACT1	YFL039C_tsa215	0.0544	2.45e-01
YBR088C	PCNA-WT	YFL039C	ACT1	YFL039C_tsa216	0.0575	2.44e-01
YBR088C	PCNA-WT	YFL039C	ACT1	YFL039C_tsa219	0.1053	9.75e-02
YBR088C	PCNA-WT	YFL039C	ACT1	YFL039C_tsa220	0.005	4.96e-01
YBR088C	PCNA-WT	YFL039C	ACT1	YFL039C_tsa223	0.0235	3.57e-01
YBR088C	PCNA-WT	YFL039C	ACT1	YFL039C_tsa72	0.1025	1.47e-01
YBR088C	PCNA-WT	YFL039C	ACT1	YFL039C_tsa74	0.057	9.71e-02
YBR088C	PCNA-WT	YFL039C	ACT1	YFL039C_tsa904	-0.0013	4.77e-01
YBR088C	PCNA-WT	YFL039C	ACT1	YFL039C_tsa909	-0.054	3.05e-01
YBR088C	PCNA-WT	YFL039C	ACT1	YFL039C_tsa910	0.0307	3.55e-01
YBR088C	PCNA-WT	YFL039C	ACT1	YFL039C_tsa911	-0.067	1.71e-01
YBR088C	PCNA-WT	YFL045C	SEC53	YFL045C_tsa48	0.0086	4.77e-01
YBR088C	PCNA-WT	YFR004W	RPN11	YFR004W_tsa521	-0.1043	1.55e-01
YBR088C	PCNA-WT	YFR004W	RPN11	YFR004W_tsa534	-0.0211	3.11e-01
YBR088C	PCNA-WT	YFR005C	SAD1	YFR005C_tsa700	-0.0209	3.84e-01
YBR088C	PCNA-WT	YFR027W	ECO1	YFR027W_tsa272	0.0222	3.34e-01
YBR088C	PCNA-WT	YFR028C	CDC14	YFR028C_tsa145	0.028	2.83e-01
YBR088C	PCNA-WT	YFR028C	CDC14	YFR028C_tsa146	0.0396	3.16e-01
YBR088C	PCNA-WT	YFR028C	CDC14	YFR028C_tsa416	0.0326	2.75e-01
YBR088C	PCNA-WT	YFR028C	CDC14	YFR028C_tsa926	-0.0025	4.63e-01
YBR088C	PCNA-WT	YFR032C-A	RPL29	YFR032C-A_dma1563	-0.0103	3.41e-01
YBR088C	PCNA-WT	YFR036W	CDC26	YFR036W_tsa88	0.0024	4.90e-01
YBR088C	PCNA-WT	YFR037C	RSC8	YFR037C_tsa998	0.0229	8.27e-02
YBR088C	PCNA-WT	YFR037C	RSC8	YFR037C_tsa999	-0.0019	4.63e-01
YBR088C	PCNA-WT	YFR050C	PRE4	YFR050C_tsa1139	0.0445	2.18e-01
YBR088C	PCNA-WT	YFR051C	RET2	YFR051C_tsa823	0.0019	4.91e-01
YBR088C	PCNA-WT	YFR052W	RPN12	YFR052W_tsa405	-0.0799	1.93e-02
YBR088C	PCNA-WT	YGL001C	ERG26	YGL001C_tsa742	0.0303	2.21e-01
YBR088C	PCNA-WT	YGL011C	SCL1	YGL011C_tsa1084	0.0312	2.61e-01
YBR088C	PCNA-WT	YGL022W	STT3	YGL022W_tsa544	0.0861	1.25e-01
YBR088C	PCNA-WT	YGL022W	STT3	YGL022W_tsa551	-0.0335	2.67e-01
YBR088C	PCNA-WT	YGL022W	STT3	YGL022W_tsa790	-0.0002	4.86e-01
YBR088C	PCNA-WT	YGL044C	RNA15	YGL044C_tsa652	-0.1451	2.72e-02
YBR088C	PCNA-WT	YGL045W	RIM8	YGL045W_dma1630	-0.0631	3.05e-01
YBR088C	PCNA-WT	YGL047W	ALG13	YGL047W_tsa1197	-0.0058	4.10e-01
YBR088C	PCNA-WT	YGL048C	RPT6	YGL048C_tsa186	0.0259	3.64e-01
YBR088C	PCNA-WT	YGL048C	RPT6	YGL048C_tsa907	0.0252	2.90e-01
YBR088C	PCNA-WT	YGL061C	DUO1	YGL061C_tsa239	0.0448	1.85e-01
YBR088C	PCNA-WT	YGL065C	ALG2	YGL065C_tsa461	0.0177	4.14e-01
YBR088C	PCNA-WT	YGL066W	SGF73	YGL066W_dma1654	0.1339	8.92e-02
YBR088C	PCNA-WT	YGL073W	HSF1	YGL073W_tsa423	0.0641	1.26e-01
YBR088C	PCNA-WT	YGL091C	NBP35	YGL091C_tsa1120	0.0492	1.25e-01
YBR088C	PCNA-WT	YGL092W	NUP145	YGL092W_tsa977	-0.0481	3.05e-01
YBR088C	PCNA-WT	YGL093W	SPC105	YGL093W_tsa446	0.0144	3.87e-01
YBR088C	PCNA-WT	YGL093W	SPC105	YGL093W_tsa824	-0.04	1.94e-01
YBR088C	PCNA-WT	YGL097W	SRM1	YGL097W_tsa955	-0.0442	2.31e-01
YBR088C	PCNA-WT	YGL098W	USE1	YGL098W_tsa592	0.0241	3.37e-01
YBR088C	PCNA-WT	YGL112C	TAF6	YGL112C_tsa608	0.0741	2.57e-01
YBR088C	PCNA-WT	YGL113W	SLD3	YGL113W_tsa1119	0.0166	4.15e-01
YBR088C	PCNA-WT	YGL115W	SNF4	YGL115W_dma1678	0.0676	1.33e-01
YBR088C	PCNA-WT	YGL116W	CDC20	YGL116W_tsa368	-0.0807	1.09e-01
YBR088C	PCNA-WT	YGL116W	CDC20	YGL116W_tsa417	0.0156	4.00e-01
YBR088C	PCNA-WT	YGL120C	PRP43	YGL120C_tsa607	0.0536	2.70e-01
YBR088C	PCNA-WT	YGL130W	CEG1	YGL130W_tsa355	0.0027	4.91e-01
YBR088C	PCNA-WT	YGL130W	CEG1	YGL130W_tsa94	-0.0049	4.54e-01
YBR088C	PCNA-WT	YGL137W	SEC27	YGL137W_tsa546	-0.0289	1.95e-01
YBR088C	PCNA-WT	YGL142C	GPI10	YGL142C_tsa1133	0.0416	1.87e-01
YBR088C	PCNA-WT	YGL145W	TIP20	YGL145W_tsa271	0.0812	1.19e-01
YBR088C	PCNA-WT	YGL151W	NUT1	YGL151W_dma1703	0.0083	4.73e-01
YBR088C	PCNA-WT	YGL155W	CDC43	YGL155W_tsa333	0.0368	2.81e-01
YBR088C	PCNA-WT	YGL163C	RAD54	YGL163C_dma1715	0.0221	3.12e-01
YBR088C	PCNA-WT	YGL174W	BUD13	YGL174W_dma1707	-0.0214	3.69e-01
YBR088C	PCNA-WT	YGL207W	SPT16	YGL207W_tsa339	0.0231	3.65e-01
YBR088C	PCNA-WT	YGL213C	SKI8	YGL213C_dma1731	0.0167	4.22e-01
YBR088C	PCNA-WT	YGL233W	SEC15	YGL233W_tsa40	-0.0662	1.79e-01
YBR088C	PCNA-WT	YGL245W	GUS1	YGL245W_tsa1194	0.0388	2.23e-01
YBR088C	PCNA-WT	YGL247W	BRR6	YGL247W_tsa1123	0.1227	5.76e-02
YBR088C	PCNA-WT	YGR002C	SWC4	YGR002C_tsa895	-0.1638	1.40e-01
YBR088C	PCNA-WT	YGR005C	TFG2	YGR005C_tsa1137	0.0301	3.39e-01
YBR088C	PCNA-WT	YGR006W	PRP18	YGR006W_tsa430	0.0366	3.64e-01
YBR088C	PCNA-WT	YGR006W	PRP18	YGR006W_tsa434	-0.048	2.07e-01
YBR088C	PCNA-WT	YGR013W	SNU71	YGR013W_tsa1121	0.0643	1.52e-01
YBR088C	PCNA-WT	YGR034W	RPL26B	YGR034W_dma1803	-0.0085	4.09e-01
YBR088C	PCNA-WT	YGR047C	TFC4	YGR047C_tsa1240	-0.0085	4.36e-01
YBR088C	PCNA-WT	YGR074W	SMD1	YGR074W_tsa748	0.0224	4.56e-01
YBR088C	PCNA-WT	YGR075C	PRP38	YGR075C_tsa480	-0.0218	3.06e-01
YBR088C	PCNA-WT	YGR081C	SLX9	YGR081C_dma1857	-0.1664	1.55e-02
YBR088C	PCNA-WT	YGR091W	PRP31	YGR091W_tsa400	0.0748	1.26e-01
YBR088C	PCNA-WT	YGR091W	PRP31	YGR091W_tsa472	-0.0091	4.08e-01
YBR088C	PCNA-WT	YGR092W	DBF2	YGR092W_dma1850	-0.0492	2.78e-01
YBR088C	PCNA-WT	YGR092W	DBF2	YGR092W_tsa158	-0.0482	1.69e-01
YBR088C	PCNA-WT	YGR092W	DBF2	YGR092W_tsa159	-0.0104	4.22e-01
YBR088C	PCNA-WT	YGR092W	DBF2	YGR092W_tsa160	-0.0588	1.81e-01
YBR088C	PCNA-WT	YGR094W	VAS1	YGR094W_tsa1241	-0.113	1.29e-01
YBR088C	PCNA-WT	YGR098C	ESP1	YGR098C_tsa978	-0.0677	1.91e-01
YBR088C	PCNA-WT	YGR099W	TEL2	YGR099W_tsa604	-0.0364	2.98e-01
YBR088C	PCNA-WT	YGR099W	TEL2	YGR099W_tsa938	-0.0161	3.81e-01
YBR088C	PCNA-WT	YGR103W	NOP7	YGR103W_tsa447	0.0274	4.04e-01
YBR088C	PCNA-WT	YGR113W	DAM1	YGR113W_tsa240	-0.0924	1.56e-01
YBR088C	PCNA-WT	YGR113W	DAM1	YGR113W_tsa242	-0.0471	2.44e-01
YBR088C	PCNA-WT	YGR113W	DAM1	YGR113W_tsa243	0.0173	4.21e-01
YBR088C	PCNA-WT	YGR113W	DAM1	YGR113W_tsa244	-0.0497	2.12e-01
YBR088C	PCNA-WT	YGR113W	DAM1	YGR113W_tsa245	-0.0496	2.33e-01
YBR088C	PCNA-WT	YGR119C	NUP57	YGR119C_tsa954	-0.0295	3.03e-01
YBR088C	PCNA-WT	YGR120C	COG2	YGR120C_tsa187	0.0023	4.92e-01
YBR088C	PCNA-WT	YGR135W	PRE9	YGR135W_dma1892	-0.0327	2.94e-01
YBR088C	PCNA-WT	YGR140W	CBF2	YGR140W_tsa133	-0.1301	6.00e-02
YBR088C	PCNA-WT	YGR140W	CBF2	YGR140W_tsa221	-0.035	3.30e-01
YBR088C	PCNA-WT	YGR140W	CBF2	YGR140W_tsa76	-0.0485	2.37e-01
YBR088C	PCNA-WT	YGR158C	MTR3	YGR158C_tsa614	-0.0194	4.15e-01
YBR088C	PCNA-WT	YGR172C	YIP1	YGR172C_tsa1125	-0.0242	3.81e-01
YBR088C	PCNA-WT	YGR172C	YIP1	YGR172C_tsa980	-0.0071	4.35e-01
YBR088C	PCNA-WT	YGR172C	YIP1	YGR172C_tsa981	-0.1168	9.16e-02
YBR088C	PCNA-WT	YGR179C	OKP1	YGR179C_tsa227	-0.0875	1.03e-01
YBR088C	PCNA-WT	YGR185C	TYS1	YGR185C_tsa290	-0.0634	9.43e-02
YBR088C	PCNA-WT	YGR195W	SKI6	YGR195W_tsa1126	-0.3298	3.66e-06
YBR088C	PCNA-WT	YGR211W	ZPR1	YGR211W_tsa547	-0.0102	4.02e-01
YBR088C	PCNA-WT	YGR216C	GPI1	YGR216C_tsa548	-0.0098	4.36e-01
YBR088C	PCNA-WT	YGR218W	CRM1	YGR218W_tsa460	-0.0548	2.77e-01
YBR088C	PCNA-WT	YGR229C	SMI1	YGR229C_dma1990	-0.0165	3.70e-01
YBR088C	PCNA-WT	YGR245C	SDA1	YGR245C_tsa523	0.0242	3.70e-01
YBR088C	PCNA-WT	YGR264C	MES1	YGR264C_tsa35	0.0451	2.99e-01
YBR088C	PCNA-WT	YGR270W	YTA7	YGR270W_dma2009	-0.0227	3.67e-01
YBR088C	PCNA-WT	YGR274C	TAF1	YGR274C_tsa524	0.0311	3.57e-01
YBR088C	PCNA-WT	YGR277C	CAB4	YGR277C_tsa1205	0.0127	4.47e-01
YBR088C	PCNA-WT	YGR278W	CWC22	YGR278W_tsa1092	0.017	4.35e-01
YBR088C	PCNA-WT	YHR007C	ERG11	YHR007C_tsa14	-0.0732	9.20e-02
YBR088C	PCNA-WT	YHR012W	VPS29	YHR012W_dma2078	-0.0073	4.40e-01
YBR088C	PCNA-WT	YHR019C	DED81	YHR019C_tsa1117	0.0309	2.16e-01
YBR088C	PCNA-WT	YHR020W	YHR020W	YHR020W_tsa1221	0.0074	4.69e-01
YBR088C	PCNA-WT	YHR024C	MAS2	YHR024C_tsa526	0.051	2.33e-01
YBR088C	PCNA-WT	YHR027C	RPN1	YHR027C_tsa255	0.0315	2.83e-01
YBR088C	PCNA-WT	YHR030C	SLT2	YHR030C_dma2112	0.0297	3.73e-01
YBR088C	PCNA-WT	YHR034C	PIH1	YHR034C_dma2108	0.0423	2.61e-01
YBR088C	PCNA-WT	YHR036W	BRL1	YHR036W_tsa1038	0.038	3.07e-01
YBR088C	PCNA-WT	YHR036W	BRL1	YHR036W_tsa1039	0.044	2.90e-01
YBR088C	PCNA-WT	YHR036W	BRL1	YHR036W_tsa1041	0.0906	6.40e-02
YBR088C	PCNA-WT	YHR036W	BRL1	YHR036W_tsa1042	0.0256	3.62e-01
YBR088C	PCNA-WT	YHR036W	BRL1	YHR036W_tsa1043	-0.0097	4.25e-01
YBR088C	PCNA-WT	YHR040W	BCD1	YHR040W_tsa1067	-0.022	3.76e-01
YBR088C	PCNA-WT	YHR058C	MED6	YHR058C_tsa1053	0.0907	9.47e-02
YBR088C	PCNA-WT	YHR058C	MED6	YHR058C_tsa1094	0.0652	1.82e-01
YBR088C	PCNA-WT	YHR065C	RRP3	YHR065C_tsa1261	0.0101	4.61e-01
YBR088C	PCNA-WT	YHR066W	SSF1	YHR066W_dma2113	0.0398	3.29e-01
YBR088C	PCNA-WT	YHR067W	HTD2	YHR067W_dma2135	0.0525	2.47e-01
YBR088C	PCNA-WT	YHR069C	RRP4	YHR069C_tsa724	-0.1044	1.22e-01
YBR088C	PCNA-WT	YHR083W	SAM35	YHR083W_tsa493	0.0099	4.68e-01
YBR088C	PCNA-WT	YHR085W	IPI1	YHR085W_tsa1217	0.0619	2.92e-03
YBR088C	PCNA-WT	YHR088W	RPF1	YHR088W_tsa1095	0.0596	2.38e-01
YBR088C	PCNA-WT	YHR101C	BIG1	YHR101C_tsa1129	-0.1945	3.74e-02
YBR088C	PCNA-WT	YHR107C	CDC12	YHR107C_tsa30	-0.0202	2.94e-01
YBR088C	PCNA-WT	YHR107C	CDC12	YHR107C_tsa50	-0.0643	1.96e-01
YBR088C	PCNA-WT	YHR111W	UBA4	YHR111W_dma2155	0.0063	4.85e-01
YBR088C	PCNA-WT	YHR118C	ORC6	YHR118C_tsa1136	-0.1228	1.14e-01
YBR088C	PCNA-WT	YHR122W	YHR122W	YHR122W_tsa1208	0.0605	2.26e-01
YBR088C	PCNA-WT	YHR129C	ARP1	YHR129C_dma2165	0.0234	3.64e-01
YBR088C	PCNA-WT	YHR164C	DNA2	YHR164C_tsa352	0.0324	1.47e-01
YBR088C	PCNA-WT	YHR166C	CDC23	YHR166C_tsa86	-0.0643	2.72e-01
YBR088C	PCNA-WT	YHR166C	CDC23	YHR166C_tsa87	-0.0238	3.14e-01
YBR088C	PCNA-WT	YHR172W	SPC97	YHR172W_tsa1256	0.041	2.02e-01
YBR088C	PCNA-WT	YHR178W	STB5	YHR178W_dma2213	-0.181	1.92e-02
YBR088C	PCNA-WT	YHR186C	KOG1	YHR186C_tsa291	0.053	1.46e-01
YBR088C	PCNA-WT	YHR188C	GPI16	YHR188C_tsa1166	-0.0314	3.00e-01
YBR088C	PCNA-WT	YHR189W	PTH1	YHR189W_dma2229	0.0166	3.87e-01
YBR088C	PCNA-WT	YHR190W	ERG9	YHR190W_tsa1128	-0.0524	2.80e-01
YBR088C	PCNA-WT	YHR191C	CTF8	YHR191C_dma2228	0.0128	4.29e-01
YBR088C	PCNA-WT	YHR191C	CTF8	YHR191C_tsa322	-0.0231	3.40e-01
YBR088C	PCNA-WT	YHR191C	CTF8	YHR191C_tsa323	0.0213	3.16e-01
YBR088C	PCNA-WT	YHR196W	UTP9	YHR196W_tsa1135	0.0471	2.40e-01
YBR088C	PCNA-WT	YHR200W	RPN10	YHR200W_dma2222	-0.0292	1.87e-01
YBR088C	PCNA-WT	YIL004C	BET1	YIL004C_tsa792	0.0035	4.96e-01
YBR088C	PCNA-WT	YIL008W	URM1	YIL008W_dma2255	-0.0509	2.60e-01
YBR088C	PCNA-WT	YIL022W	TIM44	YIL022W_tsa956	0.0037	4.96e-01
YBR088C	PCNA-WT	YIL040W	APQ12	YIL040W_dma2275	0.0441	3.24e-01
YBR088C	PCNA-WT	YIL046W	MET30	YIL046W_tsa947	-0.1444	3.49e-02
YBR088C	PCNA-WT	YIL046W	MET30	YIL046W_tsa948	-0.034	3.73e-01
YBR088C	PCNA-WT	YIL048W	NEO1	YIL048W_tsa188	-0.0389	1.34e-01
YBR088C	PCNA-WT	YIL062C	ARC15	YIL062C_tsa888	0.0337	2.84e-01
YBR088C	PCNA-WT	YIL068C	SEC6	YIL068C_tsa38	-0.0083	4.08e-01
YBR088C	PCNA-WT	YIL083C	CAB2	YIL083C_tsa1212	0.0259	2.95e-01
YBR088C	PCNA-WT	YIL084C	SDS3	YIL084C_dma2337	-0.0878	1.73e-01
YBR088C	PCNA-WT	YIL104C	SHQ1	YIL104C_tsa1100	-0.0518	2.19e-01
YBR088C	PCNA-WT	YIL106W	MOB1	YIL106W_tsa1258	0.0281	2.49e-01
YBR088C	PCNA-WT	YIL109C	SEC24	YIL109C_tsa189	0.0175	3.98e-01
YBR088C	PCNA-WT	YIL115C	NUP159	YIL115C_tsa553	-0.1813	2.44e-02
YBR088C	PCNA-WT	YIL118W	RHO3	YIL118W_tsa654	0.0125	4.13e-01
YBR088C	PCNA-WT	YIL118W	RHO3	YIL118W_tsa836	0.0196	3.43e-01
YBR088C	PCNA-WT	YIL144W	TID3	YIL144W_tsa246	0.0069	4.88e-01
YBR088C	PCNA-WT	YIL147C	SLN1	YIL147C_tsa1001	-0.0147	4.08e-01
YBR088C	PCNA-WT	YIL150C	MCM10	YIL150C_tsa110	0.0418	2.28e-01
YBR088C	PCNA-WT	YIR005W	IST3	YIR005W_dma2423	0.0046	4.98e-01
YBR088C	PCNA-WT	YIR006C	PAN1	YIR006C_tsa353	0.0106	4.65e-01
YBR088C	PCNA-WT	YIR008C	PRI1	YIR008C_tsa340	-0.0244	3.79e-01
YBR088C	PCNA-WT	YIR010W	DSN1	YIR010W_tsa435	0.0223	3.91e-01
YBR088C	PCNA-WT	YIR010W	DSN1	YIR010W_tsa436	-0.0073	4.34e-01
YBR088C	PCNA-WT	YIR011C	STS1	YIR011C_tsa1105	0.0249	3.62e-01
YBR088C	PCNA-WT	YJL001W	PRE3	YJL001W_tsa292	0.0448	2.56e-01
YBR088C	PCNA-WT	YJL002C	OST1	YJL002C_tsa735	0.011	4.26e-01
YBR088C	PCNA-WT	YJL005W	CYR1	YJL005W_tsa354	0.0222	3.97e-01
YBR088C	PCNA-WT	YJL011C	RPC17	YJL011C_tsa1270	0.0678	7.81e-02
YBR088C	PCNA-WT	YJL025W	RRN7	YJL025W_tsa1130	0.0116	4.61e-01
YBR088C	PCNA-WT	YJL034W	KAR2	YJL034W_tsa210	-0.0132	4.10e-01
YBR088C	PCNA-WT	YJL035C	TAD2	YJL035C_tsa1099	0.0732	8.11e-02
YBR088C	PCNA-WT	YJL039C	NUP192	YJL039C_tsa496	-0.0132	3.37e-01
YBR088C	PCNA-WT	YJL046W	AIM22	YJL046W_dma2464	0	4.69e-01
YBR088C	PCNA-WT	YJL047C	RTT101	YJL047C_dma2463	-0.0148	3.05e-01
YBR088C	PCNA-WT	YJL050W	MTR4	YJL050W_tsa431	-0.1182	5.40e-02
YBR088C	PCNA-WT	YJL072C	PSF2	YJL072C_tsa1228	0.0434	2.58e-01
YBR088C	PCNA-WT	YJL074C	SMC3	YJL074C_tsa259	0.0102	4.75e-01
YBR088C	PCNA-WT	YJL074C	SMC3	YJL074C_tsa71	0.0222	3.14e-01
YBR088C	PCNA-WT	YJL081C	ARP4	YJL081C_tsa618	0.0086	4.54e-01
YBR088C	PCNA-WT	YJL085W	EXO70	YJL085W_tsa848	0.0314	2.97e-01
YBR088C	PCNA-WT	YJL085W	EXO70	YJL085W_tsa856	0.0443	3.73e-01
YBR088C	PCNA-WT	YJL091C	GWT1	YJL091C_tsa655	-0.0304	3.83e-01
YBR088C	PCNA-WT	YJL097W	PHS1	YJL097W_tsa1207	0.0745	1.67e-01
YBR088C	PCNA-WT	YJL097W	PHS1	YJL097W_tsa896	-0.0043	4.66e-01
YBR088C	PCNA-WT	YJL104W	PAM16	YJL104W_tsa499	0.0026	4.91e-01
YBR088C	PCNA-WT	YJL115W	ASF1	YJL115W_dma2518	-0.0656	1.14e-01
YBR088C	PCNA-WT	YJL125C	GCD14	YJL125C_tsa620	0.0222	4.34e-01
YBR088C	PCNA-WT	YJL136C	RPS21B	YJL136C_dma2527	-0.0112	4.23e-01
YBR088C	PCNA-WT	YJL148W	RPA34	YJL148W_dma2540	0.0225	4.19e-01
YBR088C	PCNA-WT	YJL168C	SET2	YJL168C_dma2546	-0.0053	4.54e-01
YBR088C	PCNA-WT	YJL174W	KRE9	YJL174W_tsa1267	0.016	3.46e-01
YBR088C	PCNA-WT	YJL194W	CDC6	YJL194W_tsa32	-0.0268	3.48e-01
YBR088C	PCNA-WT	YJL203W	PRP21	YJL203W_tsa401	0.0001	4.70e-01
YBR088C	PCNA-WT	YJR006W	POL31	YJR006W_tsa794	-0.0786	2.49e-01
YBR088C	PCNA-WT	YJR007W	SUI2	YJR007W_tsa1252	-0.019	3.13e-01
YBR088C	PCNA-WT	YJR017C	ESS1	YJR017C_tsa698	-0.1202	6.06e-02
YBR088C	PCNA-WT	YJR042W	NUP85	YJR042W_tsa1266	-0.1209	9.54e-02
YBR088C	PCNA-WT	YJR043C	POL32	YJR043C_dma2634	0.0213	4.18e-01
YBR088C	PCNA-WT	YJR045C	SSC1	YJR045C_tsa328	0.047	2.23e-01
YBR088C	PCNA-WT	YJR046W	TAH11	YJR046W_tsa705	0.0428	1.85e-01
YBR088C	PCNA-WT	YJR057W	CDC8	YJR057W_tsa22	0.0866	1.98e-01
YBR088C	PCNA-WT	YJR057W	CDC8	YJR057W_tsa407	-0.0872	2.12e-01
YBR088C	PCNA-WT	YJR064W	CCT5	YJR064W_tsa1254	0.0457	2.44e-01
YBR088C	PCNA-WT	YJR065C	ARP3	YJR065C_tsa341	0.0478	2.81e-01
YBR088C	PCNA-WT	YJR068W	RFC2	YJR068W_tsa342	0.0086	4.77e-01
YBR088C	PCNA-WT	YJR072C	NPA3	YJR072C_tsa1224	-0.0181	4.08e-01
YBR088C	PCNA-WT	YJR074W	MOG1	YJR074W_dma2663	0.0238	3.12e-01
YBR088C	PCNA-WT	YJR076C	CDC11	YJR076C_tsa126	-0.0455	3.26e-01
YBR088C	PCNA-WT	YJR076C	CDC11	YJR076C_tsa356	-0.0296	2.93e-01
YBR088C	PCNA-WT	YJR076C	CDC11	YJR076C_tsa82	-0.0164	3.53e-01
YBR088C	PCNA-WT	YJR076C	CDC11	YJR076C_tsa83	0.0078	4.70e-01
YBR088C	PCNA-WT	YJR076C	CDC11	YJR076C_tsa84	-0.0892	2.27e-01
YBR088C	PCNA-WT	YJR093C	FIP1	YJR093C_tsa1096	-0.0585	1.97e-01
YBR088C	PCNA-WT	YJR112W	NNF1	YJR112W_tsa438	0.0159	3.85e-01
YBR088C	PCNA-WT	YJR112W	NNF1	YJR112W_tsa439	-0.0374	2.66e-01
YBR088C	PCNA-WT	YJR112W	NNF1	YJR112W_tsa440	0.0269	2.68e-01
YBR088C	PCNA-WT	YJR139C	HOM6	YJR139C_dma2730	0.0112	4.57e-01
YBR088C	PCNA-WT	YJR141W	YJR141W	YJR141W_tsa1248	-0.1072	9.40e-02
YBR088C	PCNA-WT	YKL018W	SWD2	YKL018W_tsa893	-0.0663	2.07e-01
YBR088C	PCNA-WT	YKL019W	RAM2	YKL019W_tsa1273	-0.0534	2.47e-01
YBR088C	PCNA-WT	YKL021C	MAK11	YKL021C_tsa1046	0.0509	2.20e-01
YBR088C	PCNA-WT	YKL021C	MAK11	YKL021C_tsa1097	0.0258	3.16e-01
YBR088C	PCNA-WT	YKL022C	CDC16	YKL022C_tsa883	-0.0044	4.57e-01
YBR088C	PCNA-WT	YKL024C	URA6	YKL024C_tsa1034	0.0424	3.24e-01
YBR088C	PCNA-WT	YKL032C	IXR1	YKL032C_dma2770	0.0166	4.00e-01
YBR088C	PCNA-WT	YKL035W	UGP1	YKL035W_tsa1155	0.0249	3.86e-01
YBR088C	PCNA-WT	YKL045W	PRI2	YKL045W_tsa19	-0.0571	2.42e-01
YBR088C	PCNA-WT	YKL048C	ELM1	YKL048C_dma2781	0.0252	3.30e-01
YBR088C	PCNA-WT	YKL049C	CSE4	YKL049C_tsa347	-0.0311	2.09e-01
YBR088C	PCNA-WT	YKL052C	ASK1	YKL052C_tsa1002	-0.0041	4.47e-01
YBR088C	PCNA-WT	YKL052C	ASK1	YKL052C_tsa1003	-0.0241	3.17e-01
YBR088C	PCNA-WT	YKL069W	YKL069W	YKL069W_dma2802	-0.0827	2.15e-01
YBR088C	PCNA-WT	YKL074C	MUD2	YKL074C_dma2820	0.0477	2.22e-01
YBR088C	PCNA-WT	YKL089W	MIF2	YKL089W_tsa113	-0.1152	1.01e-01
YBR088C	PCNA-WT	YKL095W	YJU2	YKL095W_tsa1222	0.0479	2.98e-01
YBR088C	PCNA-WT	YKL104C	GFA1	YKL104C_tsa989	-0.0108	4.34e-01
YBR088C	PCNA-WT	YKL112W	ABF1	YKL112W_tsa319	-0.0345	3.39e-01
YBR088C	PCNA-WT	YKL113C	RAD27	YKL113C_dma2839	0.0153	4.06e-01
YBR088C	PCNA-WT	YKL125W	RRN3	YKL125W_tsa527	0.0753	1.44e-01
YBR088C	PCNA-WT	YKL145W	RPT1	YKL145W_tsa190	-0.0972	9.64e-02
YBR088C	PCNA-WT	YKL173W	SNU114	YKL173W_tsa621	0.0056	4.93e-01
YBR088C	PCNA-WT	YKL173W	SNU114	YKL173W_tsa622	0.0507	1.82e-01
YBR088C	PCNA-WT	YKL176C	LST4	YKL176C_dma2888	0.0066	4.83e-01
YBR088C	PCNA-WT	YKL189W	HYM1	YKL189W_tsa892	0.0179	4.01e-01
YBR088C	PCNA-WT	YKL193C	SDS22	YKL193C_tsa572	-0.0424	2.91e-01
YBR088C	PCNA-WT	YKL196C	YKT6	YKL196C_tsa1089	0.0158	4.31e-01
YBR088C	PCNA-WT	YKL197C	PEX1	YKL197C_dma2900	0.0236	3.17e-01
YBR088C	PCNA-WT	YKL203C	TOR2	YKL203C_tsa398	0.0344	3.14e-01
YBR088C	PCNA-WT	YKL208W	CBT1	YKL208W_dma2913	0.0972	9.18e-02
YBR088C	PCNA-WT	YKL213C	DOA1	YKL213C_dma2910	0.0507	9.62e-02
YBR088C	PCNA-WT	YKR008W	RSC4	YKR008W_tsa498	0.0508	1.70e-01
YBR088C	PCNA-WT	YKR020W	VPS51	YKR020W_dma2932	-0.044	3.04e-01
YBR088C	PCNA-WT	YKR022C	NTR2	YKR022C_tsa1231	-0.0632	2.65e-01
YBR088C	PCNA-WT	YKR068C	BET3	YKR068C_tsa1090	-0.0722	1.84e-01
YBR088C	PCNA-WT	YKR081C	RPF2	YKR081C_tsa1098	-0.0203	3.83e-01
YBR088C	PCNA-WT	YKR082W	NUP133	YKR082W_dma3009	-0.0482	2.40e-01
YBR088C	PCNA-WT	YKR083C	DAD2	YKR083C_tsa425	0.0262	2.62e-01
YBR088C	PCNA-WT	YKR084C	HBS1	YKR084C_dma3008	-0.0632	1.94e-01
YBR088C	PCNA-WT	YKR086W	PRP16	YKR086W_tsa598	0.0217	3.23e-01
YBR088C	PCNA-WT	YKR092C	SRP40	YKR092C_dma3002	-0.0022	4.68e-01
YBR088C	PCNA-WT	YKR099W	BAS1	YKR099W_dma3018	0.0085	4.46e-01
YBR088C	PCNA-WT	YLL002W	RTT109	YLL002W_dma3033	-0.0093	4.08e-01
YBR088C	PCNA-WT	YLL004W	ORC3	YLL004W_tsa351	0.0303	3.70e-01
YBR088C	PCNA-WT	YLL011W	SOF1	YLL011W_tsa1101	0.0391	3.26e-01
YBR088C	PCNA-WT	YLL035W	GRC3	YLL035W_tsa1167	0.0063	4.80e-01
YBR088C	PCNA-WT	YLL036C	PRP19	YLL036C_tsa247	0.0793	8.91e-02
YBR088C	PCNA-WT	YLL038C	ENT4	YLL038C_dma3057	0.0138	3.78e-01
YBR088C	PCNA-WT	YLL050C	COF1	YLL050C_tsa234	0.0208	3.69e-01
YBR088C	PCNA-WT	YLL050C	COF1	YLL050C_tsa248	0.0352	3.29e-01
YBR088C	PCNA-WT	YLR002C	NOC3	YLR002C_tsa1164	0.0635	1.82e-01
YBR088C	PCNA-WT	YLR005W	SSL1	YLR005W_tsa1132	0.0461	2.26e-01
YBR088C	PCNA-WT	YLR005W	SSL1	YLR005W_tsa752	0.0022	4.93e-01
YBR088C	PCNA-WT	YLR007W	NSE1	YLR007W_tsa1044	0.0013	4.88e-01
YBR088C	PCNA-WT	YLR008C	PAM18	YLR008C_tsa501	0.0314	3.08e-01
YBR088C	PCNA-WT	YLR022C	SDO1	YLR022C_tsa1026	0.0079	4.71e-01
YBR088C	PCNA-WT	YLR026C	SED5	YLR026C_tsa198	0.0611	2.71e-01
YBR088C	PCNA-WT	YLR032W	RAD5	YLR032W_dma3127	0.0124	4.38e-01
YBR088C	PCNA-WT	YLR033W	RSC58	YLR033W_tsa1145	0.0079	4.69e-01
YBR088C	PCNA-WT	YLR045C	STU2	YLR045C_tsa545	-0.0224	2.25e-01
YBR088C	PCNA-WT	YLR045C	STU2	YLR045C_tsa550	-0.0136	3.81e-01
YBR088C	PCNA-WT	YLR045C	STU2	YLR045C_tsa555	-0.0187	3.88e-01
YBR088C	PCNA-WT	YLR056W	ERG3	YLR056W_dma3153	-0.0165	3.95e-01
YBR088C	PCNA-WT	YLR060W	FRS1	YLR060W_tsa1227	0.0733	1.37e-01
YBR088C	PCNA-WT	YLR066W	SPC3	YLR066W_tsa623	-0.0313	2.17e-01
YBR088C	PCNA-WT	YLR071C	RGR1	YLR071C_tsa908	-0.0028	4.76e-01
YBR088C	PCNA-WT	YLR078C	BOS1	YLR078C_tsa199	0.1427	8.27e-02
YBR088C	PCNA-WT	YLR086W	SMC4	YLR086W_tsa264	-0.0076	4.58e-01
YBR088C	PCNA-WT	YLR087C	CSF1	YLR087C_dma3192	0.0226	4.21e-01
YBR088C	PCNA-WT	YLR088W	GAA1	YLR088W_tsa207	-0.0758	1.13e-01
YBR088C	PCNA-WT	YLR089C	ALT1	YLR089C_dma3191	-0.0663	6.92e-02
YBR088C	PCNA-WT	YLR100W	ERG27	YLR100W_tsa1172	0.051	3.01e-01
YBR088C	PCNA-WT	YLR103C	CDC45	YLR103C_tsa694	0.0282	3.69e-01
YBR088C	PCNA-WT	YLR105C	SEN2	YLR105C_tsa676	0.014	4.06e-01
YBR088C	PCNA-WT	YLR110C	CCW12	YLR110C_dma3198	-0.0168	4.04e-01
YBR088C	PCNA-WT	YLR115W	CFT2	YLR115W_tsa1143	0.0044	4.99e-01
YBR088C	PCNA-WT	YLR115W	CFT2	YLR115W_tsa801	-0.0226	4.07e-01
YBR088C	PCNA-WT	YLR116W	MSL5	YLR116W_tsa1144	-0.0028	4.56e-01
YBR088C	PCNA-WT	YLR117C	CLF1	YLR117C_tsa1047	0.0242	3.85e-01
YBR088C	PCNA-WT	YLR119W	SRN2	YLR119W_dma3215	0.0446	2.11e-01
YBR088C	PCNA-WT	YLR127C	APC2	YLR127C_tsa262	0.027	3.76e-01
YBR088C	PCNA-WT	YLR163C	MAS1	YLR163C_tsa497	-0.0069	4.36e-01
YBR088C	PCNA-WT	YLR166C	SEC10	YLR166C_tsa63	0.0363	2.52e-01
YBR088C	PCNA-WT	YLR186W	EMG1	YLR186W_tsa1056	-0.0555	2.68e-01
YBR088C	PCNA-WT	YLR186W	EMG1	YLR186W_tsa1141	-0.0586	2.32e-01
YBR088C	PCNA-WT	YLR191W	PEX13	YLR191W_dma3258	-0.0047	4.50e-01
YBR088C	PCNA-WT	YLR195C	NMT1	YLR195C_tsa690	-0.0206	3.54e-01
YBR088C	PCNA-WT	YLR196W	PWP1	YLR196W_tsa1142	0.0613	1.61e-01
YBR088C	PCNA-WT	YLR197W	NOP56	YLR197W_tsa1140	-0.1515	1.45e-01
YBR088C	PCNA-WT	YLR200W	YKE2	YLR200W_dma3275	0.053	3.17e-01
YBR088C	PCNA-WT	YLR208W	SEC13	YLR208W_tsa52	0.0764	1.49e-01
YBR088C	PCNA-WT	YLR215C	CDC123	YLR215C_tsa946	0.0151	3.73e-01
YBR088C	PCNA-WT	YLR218C	COA4	YLR218C_dma3287	-0.1419	6.93e-02
YBR088C	PCNA-WT	YLR222C	UTP13	YLR222C_tsa1250	-0.0261	3.11e-01
YBR088C	PCNA-WT	YLR229C	CDC42	YLR229C_tsa26	-0.0242	2.39e-01
YBR088C	PCNA-WT	YLR268W	SEC22	YLR268W_tsa313	0.0301	2.40e-01
YBR088C	PCNA-WT	YLR274W	MCM5	YLR274W_tsa403	-0.0052	4.24e-01
YBR088C	PCNA-WT	YLR276C	DBP9	YLR276C_tsa1148	-0.1175	1.05e-01
YBR088C	PCNA-WT	YLR291C	GCD7	YLR291C_tsa1149	0.0642	2.00e-01
YBR088C	PCNA-WT	YLR293C	GSP1	YLR293C_tsa256	-0.0109	3.73e-01
YBR088C	PCNA-WT	YLR298C	YHC1	YLR298C_tsa632	0.0068	4.80e-01
YBR088C	PCNA-WT	YLR298C	YHC1	YLR298C_tsa840	0.0497	2.77e-01
YBR088C	PCNA-WT	YLR298C	YHC1	YLR298C_tsa844	0.0161	3.95e-01
YBR088C	PCNA-WT	YLR305C	STT4	YLR305C_tsa123	0.0304	1.47e-01
YBR088C	PCNA-WT	YLR314C	CDC3	YLR314C_tsa130	0.0813	3.20e-10
YBR088C	PCNA-WT	YLR314C	CDC3	YLR314C_tsa885	0.012	4.32e-01
YBR088C	PCNA-WT	YLR316C	TAD3	YLR316C_tsa1150	0.0406	2.74e-01
YBR088C	PCNA-WT	YLR317W	YLR317W	YLR317W_tsa1151	0.038	2.29e-01
YBR088C	PCNA-WT	YLR319C	BUD6	YLR319C_dma3370	0.0149	3.84e-01
YBR088C	PCNA-WT	YLR340W	RPP0	YLR340W_tsa1152	-0.0471	2.19e-01
YBR088C	PCNA-WT	YLR342W	FKS1	YLR342W_dma3377	-0.0269	3.01e-01
YBR088C	PCNA-WT	YLR347C	KAP95	YLR347C_tsa226	-0.0258	2.78e-01
YBR088C	PCNA-WT	YLR347C	KAP95	YLR347C_tsa228	0.0095	4.63e-01
YBR088C	PCNA-WT	YLR367W	RPS22B	YLR367W_dma3402	0.0561	1.31e-01
YBR088C	PCNA-WT	YLR378C	SEC61	YLR378C_tsa213	0.0703	1.23e-01
YBR088C	PCNA-WT	YLR383W	SMC6	YLR383W_tsa747	0.0044	4.99e-01
YBR088C	PCNA-WT	YLR384C	IKI3	YLR384C_dma3413	0.0058	4.88e-01
YBR088C	PCNA-WT	YLR393W	ATP10	YLR393W_dma3426	0.033	3.20e-01
YBR088C	PCNA-WT	YLR397C	AFG2	YLR397C_tsa266	-0.0212	3.73e-01
YBR088C	PCNA-WT	YLR410W	VIP1	YLR410W_dma3437	0.0095	4.65e-01
YBR088C	PCNA-WT	YLR430W	SEN1	YLR430W_tsa1023	-0.0223	3.54e-01
YBR088C	PCNA-WT	YLR436C	ECM30	YLR436C_dma3485	0.029	3.22e-01
YBR088C	PCNA-WT	YLR440C	SEC39	YLR440C_tsa1214	-0.017	4.00e-01
YBR088C	PCNA-WT	YLR440C	SEC39	YLR440C_tsa725	-0.022	3.68e-01
YBR088C	PCNA-WT	YLR440C	SEC39	YLR440C_tsa726	0.0323	3.61e-01
YBR088C	PCNA-WT	YLR452C	SST2	YLR452C_dma3495	-0.1031	1.94e-01
YBR088C	PCNA-WT	YLR457C	NBP1	YLR457C_tsa222	-0.0466	2.34e-01
YBR088C	PCNA-WT	YLR459W	GAB1	YLR459W_tsa200	-0.0597	1.78e-01
YBR088C	PCNA-WT	YLR459W	GAB1	YLR459W_tsa201	-0.1493	3.75e-02
YBR088C	PCNA-WT	YLR459W	GAB1	YLR459W_tsa202	-0.0377	3.03e-01
YBR088C	PCNA-WT	YML001W	YPT7	YML001W_dma3511	0.0649	2.31e-01
YBR088C	PCNA-WT	YML015C	TAF11	YML015C_tsa645	0.024	4.07e-01
YBR088C	PCNA-WT	YML023C	NSE5	YML023C_tsa1005	-0.0031	4.69e-01
YBR088C	PCNA-WT	YML023C	NSE5	YML023C_tsa1006	0.0418	2.85e-01
YBR088C	PCNA-WT	YML023C	NSE5	YML023C_tsa1007	-0.0706	1.60e-01
YBR088C	PCNA-WT	YML028W	TSA1	YML028W_dma3534	0.0482	1.99e-01
YBR088C	PCNA-WT	YML032C	RAD52	YML032C_dma3531	0.0455	2.32e-01
YBR088C	PCNA-WT	YML041C	VPS71	YML041C_dma3546	-0.0187	3.68e-01
YBR088C	PCNA-WT	YML046W	PRP39	YML046W_tsa494	0.0037	4.96e-01
YBR088C	PCNA-WT	YML049C	RSE1	YML049C_tsa982	0.0988	7.81e-02
YBR088C	PCNA-WT	YML065W	ORC1	YML065W_tsa1170	0.048	2.14e-01
YBR088C	PCNA-WT	YML069W	POB3	YML069W_tsa629	-0.1192	7.13e-02
YBR088C	PCNA-WT	YML069W	POB3	YML069W_tsa846	-0.0903	3.18e-02
YBR088C	PCNA-WT	YML069W	POB3	YML069W_tsa847	-0.055	2.39e-01
YBR088C	PCNA-WT	YML077W	BET5	YML077W_tsa1131	0.079	2.49e-01
YBR088C	PCNA-WT	YML081C-A	ATP18	YML081C-A_dma3578	-0.002	4.66e-01
YBR088C	PCNA-WT	YML098W	TAF13	YML098W_tsa636	0.0172	4.25e-01
YBR088C	PCNA-WT	YML098W	TAF13	YML098W_tsa797	0.021	4.09e-01
YBR088C	PCNA-WT	YML102W	CAC2	YML102W_dma3590	-0.0223	2.88e-01
YBR088C	PCNA-WT	YML103C	NUP188	YML103C_dma3612	-0.1879	4.00e-02
YBR088C	PCNA-WT	YML105C	SEC65	YML105C_tsa710	-0.0156	4.24e-01
YBR088C	PCNA-WT	YML114C	TAF8	YML114C_tsa695	0.0539	1.41e-01
YBR088C	PCNA-WT	YML121W	GTR1	YML121W_dma3622	0.0412	2.73e-01
YBR088C	PCNA-WT	YML125C	PGA3	YML125C_tsa1210	0.036	3.21e-01
YBR088C	PCNA-WT	YML126C	ERG13	YML126C_tsa1104	0.025	3.11e-01
YBR088C	PCNA-WT	YML127W	RSC9	YML127W_tsa1160	0.046	2.17e-01
YBR088C	PCNA-WT	YML128C	MSC1	YML128C_dma3618	0.0303	3.33e-01
YBR088C	PCNA-WT	YML130C	ERO1	YML130C_tsa203	-0.0081	4.43e-01
YBR088C	PCNA-WT	YMR005W	TAF4	YMR005W_tsa942	0.1489	8.28e-02
YBR088C	PCNA-WT	YMR013C	SEC59	YMR013C_tsa422	0.0367	3.00e-01
YBR088C	PCNA-WT	YMR028W	TAP42	YMR028W_tsa697	0.0039	4.97e-01
YBR088C	PCNA-WT	YMR033W	ARP9	YMR033W_tsa495	0.0974	1.16e-01
YBR088C	PCNA-WT	YMR043W	MCM1	YMR043W_tsa1134	0.1042	2.40e-01
YBR088C	PCNA-WT	YMR049C	ERB1	YMR049C_tsa1102	0.0059	4.86e-01
YBR088C	PCNA-WT	YMR061W	RNA14	YMR061W_tsa1106	-0.0241	3.57e-01
YBR088C	PCNA-WT	YMR075W	RCO1	YMR075W_dma3677	0.0092	4.76e-01
YBR088C	PCNA-WT	YMR076C	PDS5	YMR076C_tsa983	-0.0064	4.45e-01
YBR088C	PCNA-WT	YMR078C	CTF18	YMR078C_dma3676	-0.0195	3.70e-01
YBR088C	PCNA-WT	YMR079W	SEC14	YMR079W_tsa53	-0.0265	3.55e-01
YBR088C	PCNA-WT	YMR093W	UTP15	YMR093W_tsa1246	-0.0279	3.46e-01
YBR088C	PCNA-WT	YMR094W	CTF13	YMR094W_tsa59	0.0577	2.23e-01
YBR088C	PCNA-WT	YMR100W	MUB1	YMR100W_dma3688	0.0071	4.79e-01
YBR088C	PCNA-WT	YMR112C	MED11	YMR112C_tsa799	-0.0427	2.65e-01
YBR088C	PCNA-WT	YMR117C	SPC24	YMR117C_tsa293	-0.0184	3.90e-01
YBR088C	PCNA-WT	YMR123W	PKR1	YMR123W_dma3715	0.0167	4.44e-01
YBR088C	PCNA-WT	YMR154C	RIM13	YMR154C_dma3750	-0.0888	1.35e-01
YBR088C	PCNA-WT	YMR168C	CEP3	YMR168C_tsa294	0.0029	4.93e-01
YBR088C	PCNA-WT	YMR168C	CEP3	YMR168C_tsa845	-0.0116	4.40e-01
YBR088C	PCNA-WT	YMR190C	SGS1	YMR190C_dma3784	0.0221	3.40e-01
YBR088C	PCNA-WT	YMR197C	VTI1	YMR197C_tsa634	0.0445	1.74e-01
YBR088C	PCNA-WT	YMR198W	CIK1	YMR198W_dma3800	0.0036	4.95e-01
YBR088C	PCNA-WT	YMR200W	ROT1	YMR200W_tsa1103	0.0009	4.79e-01
YBR088C	PCNA-WT	YMR213W	CEF1	YMR213W_tsa702	0.0752	9.68e-02
YBR088C	PCNA-WT	YMR220W	ERG8	YMR220W_tsa320	0.0032	4.94e-01
YBR088C	PCNA-WT	YMR224C	MRE11	YMR224C_dma3806	0.0516	6.45e-02
YBR088C	PCNA-WT	YMR227C	TAF7	YMR227C_tsa638	0.0263	2.61e-01
YBR088C	PCNA-WT	YMR229C	RRP5	YMR229C_tsa1051	-0.036	3.41e-01
YBR088C	PCNA-WT	YMR235C	RNA1	YMR235C_tsa118	0.0476	2.09e-01
YBR088C	PCNA-WT	YMR235C	RNA1	YMR235C_tsa172	0.0508	2.72e-01
YBR088C	PCNA-WT	YMR236W	TAF9	YMR236W_tsa730	0.0529	2.80e-01
YBR088C	PCNA-WT	YMR239C	RNT1	YMR239C_tsa673	0.0082	4.72e-01
YBR088C	PCNA-WT	YMR239C	RNT1	YMR239C_tsa674	-0.0382	3.08e-01
YBR088C	PCNA-WT	YMR240C	CUS1	YMR240C_tsa639	0.0215	4.05e-01
YBR088C	PCNA-WT	YMR263W	SAP30	YMR263W_dma3870	0.0603	2.17e-01
YBR088C	PCNA-WT	YMR268C	PRP24	YMR268C_tsa402	-0.0093	4.47e-01
YBR088C	PCNA-WT	YMR272C	SCS7	YMR272C_dma3887	-0.1008	2.49e-01
YBR088C	PCNA-WT	YMR281W	GPI12	YMR281W_tsa1162	0.0696	2.19e-01
YBR088C	PCNA-WT	YMR290C	HAS1	YMR290C_tsa1161	-0.0796	1.48e-01
YBR088C	PCNA-WT	YMR296C	LCB1	YMR296C_tsa600	-0.0101	4.15e-01
YBR088C	PCNA-WT	YMR296C	LCB1	YMR296C_tsa602	-0.0351	3.17e-01
YBR088C	PCNA-WT	YMR296C	LCB1	YMR296C_tsa603	0.0072	4.81e-01
YBR088C	PCNA-WT	YMR296C	LCB1	YMR296C_tsa606	0.0263	3.62e-01
YBR088C	PCNA-WT	YMR298W	LIP1	YMR298W_tsa1059	0.0188	2.74e-01
YBR088C	PCNA-WT	YMR304W	UBP15	YMR304W_dma3909	0.0059	4.86e-01
YBR088C	PCNA-WT	YMR307W	GAS1	YMR307W_dma3905	-0.0272	2.65e-01
YBR088C	PCNA-WT	YNL001W	DOM34	YNL001W_dma4193	-0.0405	2.92e-01
YBR088C	PCNA-WT	YNL002C	RLP7	YNL002C_tsa1159	0.115	7.31e-02
YBR088C	PCNA-WT	YNL006W	LST8	YNL006W_tsa466	0.0541	2.56e-01
YBR088C	PCNA-WT	YNL006W	LST8	YNL006W_tsa467	0.0556	9.84e-02
YBR088C	PCNA-WT	YNL021W	HDA1	YNL021W_dma3925	-0.0554	2.57e-01
YBR088C	PCNA-WT	YNL038W	GPI15	YNL038W_tsa1157	-0.0206	3.48e-01
YBR088C	PCNA-WT	YNL041C	COG6	YNL041C_dma3970	0.0098	4.52e-01
YBR088C	PCNA-WT	YNL061W	NOP2	YNL061W_tsa624	0.0864	1.50e-01
YBR088C	PCNA-WT	YNL061W	NOP2	YNL061W_tsa626	0.007	4.78e-01
YBR088C	PCNA-WT	YNL061W	NOP2	YNL061W_tsa628	0.0196	3.98e-01
YBR088C	PCNA-WT	YNL061W	NOP2	YNL061W_tsa630	0.0709	8.26e-02
YBR088C	PCNA-WT	YNL062C	GCD10	YNL062C_tsa442	0.0448	2.43e-01
YBR088C	PCNA-WT	YNL064C	YDJ1	YNL064C_dma3979	-0.1379	2.16e-02
YBR088C	PCNA-WT	YNL067W	RPL9B	YNL067W_dma3975	0.0465	2.95e-01
YBR088C	PCNA-WT	YNL071W	LAT1	YNL071W_dma3994	-0.0385	3.37e-01
YBR088C	PCNA-WT	YNL091W	NST1	YNL091W_dma4002	0.0652	2.18e-01
YBR088C	PCNA-WT	YNL102W	POL1	YNL102W_tsa343	-0.0602	2.04e-01
YBR088C	PCNA-WT	YNL102W	POL1	YNL102W_tsa344	-0.0258	3.60e-01
YBR088C	PCNA-WT	YNL102W	POL1	YNL102W_tsa345	-0.047	4.11e-01
YBR088C	PCNA-WT	YNL102W	POL1	YNL102W_tsa346	-0.0061	4.31e-01
YBR088C	PCNA-WT	YNL102W	POL1	YNL102W_tsa362	0.014	3.72e-01
YBR088C	PCNA-WT	YNL102W	POL1	YNL102W_tsa897	0.0008	4.75e-01
YBR088C	PCNA-WT	YNL118C	DCP2	YNL118C_tsa754	-0.0208	3.95e-01
YBR088C	PCNA-WT	YNL126W	SPC98	YNL126W_tsa1187	-0.0564	2.20e-01
YBR088C	PCNA-WT	YNL132W	KRE33	YNL132W_tsa1262	0.0109	4.56e-01
YBR088C	PCNA-WT	YNL136W	EAF7	YNL136W_dma4040	-0.0902	1.29e-01
YBR088C	PCNA-WT	YNL138W	SRV2	YNL138W_tsa675	0.0128	4.56e-01
YBR088C	PCNA-WT	YNL138W	SRV2	YNL138W_tsa800	0.0627	3.05e-01
YBR088C	PCNA-WT	YNL147W	LSM7	YNL147W_dma5339	0.0886	1.30e-01
YBR088C	PCNA-WT	YNL153C	GIM3	YNL153C_dma4055	0.0068	4.89e-01
YBR088C	PCNA-WT	YNR003C	RPC34	YNR003C_tsa640	0.1949	2.28e-02
YBR088C	PCNA-WT	YNR011C	PRP2	YNR011C_tsa338	-0.0346	3.36e-01
YBR088C	PCNA-WT	YNR017W	TIM23	YNR017W_tsa1168	0.0388	2.64e-01
YBR088C	PCNA-WT	YNR026C	SEC12	YNR026C_tsa305	0.1086	3.49e-02
YBR088C	PCNA-WT	YNR026C	SEC12	YNR026C_tsa60	0.026	3.22e-01
YBR088C	PCNA-WT	YNR035C	ARC35	YNR035C_tsa470	0.0226	3.84e-01
YBR088C	PCNA-WT	YNR035C	ARC35	YNR035C_tsa471	0.0287	4.47e-01
YBR088C	PCNA-WT	YNR038W	DBP6	YNR038W_tsa1165	0.0498	2.54e-01
YBR088C	PCNA-WT	YNR043W	MVD1	YNR043W_tsa828	-0.0613	2.18e-01
YBR088C	PCNA-WT	YNR051C	BRE5	YNR051C_dma4271	0.0399	1.16e-01
YBR088C	PCNA-WT	YNR053C	NOG2	YNR053C_tsa479	0.0051	4.93e-01
YBR088C	PCNA-WT	YOL001W	PHO80	YOL001W_dma4274	0.0616	2.51e-01
YBR088C	PCNA-WT	YOL018C	TLG2	YOL018C_dma4304	-0.011	4.26e-01
YBR088C	PCNA-WT	YOL021C	DIS3	YOL021C_tsa1030	-0.1051	1.46e-01
YBR088C	PCNA-WT	YOL034W	SMC5	YOL034W_tsa727	0.0911	9.92e-02
YBR088C	PCNA-WT	YOL038W	PRE6	YOL038W_tsa1153	0.0445	7.51e-02
YBR088C	PCNA-WT	YOL066C	RIB2	YOL066C_tsa1181	0.0229	3.76e-01
YBR088C	PCNA-WT	YOL069W	NUF2	YOL069W_tsa1154	-0.0035	4.66e-01
YBR088C	PCNA-WT	YOL069W	NUF2	YOL069W_tsa755	0.0417	1.38e-01
YBR088C	PCNA-WT	YOL077C	BRX1	YOL077C_tsa1171	0.037	2.96e-01
YBR088C	PCNA-WT	YOL081W	IRA2	YOL081W_dma4362	0.0669	2.22e-01
YBR088C	PCNA-WT	YOL094C	RFC4	YOL094C_tsa171	0.0164	4.32e-01
YBR088C	PCNA-WT	YOL102C	TPT1	YOL102C_tsa1264	-0.1238	1.12e-01
YBR088C	PCNA-WT	YOL123W	HRP1	YOL123W_tsa858	0.0469	3.70e-01
YBR088C	PCNA-WT	YOL123W	HRP1	YOL123W_tsa960	0.0235	4.36e-01
YBR088C	PCNA-WT	YOL135C	MED7	YOL135C_tsa739	0.0599	1.05e-01
YBR088C	PCNA-WT	YOL135C	MED7	YOL135C_tsa740	-0.0408	2.82e-01
YBR088C	PCNA-WT	YOL144W	NOP8	YOL144W_tsa1025	-0.0757	1.60e-01
YBR088C	PCNA-WT	YOR004W	UTP23	YOR004W_tsa1057	-0.0334	3.55e-01
YBR088C	PCNA-WT	YOR014W	RTS1	YOR014W_dma4431	0.0256	3.92e-01
YBR088C	PCNA-WT	YOR020C	HSP10	YOR020C_tsa681	0.0961	1.45e-01
YBR088C	PCNA-WT	YOR048C	RAT1	YOR048C_tsa914	-0.0505	2.09e-01
YBR088C	PCNA-WT	YOR057W	SGT1	YOR057W_tsa427	0.029	3.98e-01
YBR088C	PCNA-WT	YOR057W	SGT1	YOR057W_tsa830	0.0391	1.01e-01
YBR088C	PCNA-WT	YOR070C	GYP1	YOR070C_dma4499	-0.0111	3.89e-01
YBR088C	PCNA-WT	YOR074C	CDC21	YOR074C_tsa147	0.0055	4.89e-01
YBR088C	PCNA-WT	YOR074C	CDC21	YOR074C_tsa927	0.1157	1.44e-01
YBR088C	PCNA-WT	YOR075W	UFE1	YOR075W_tsa212	0.0059	4.91e-01
YBR088C	PCNA-WT	YOR085W	OST3	YOR085W_dma4524	0.0188	4.08e-01
YBR088C	PCNA-WT	YOR089C	VPS21	YOR089C_dma4520	0.0167	3.43e-01
YBR088C	PCNA-WT	YOR103C	OST2	YOR103C_tsa1158	0.0545	1.52e-01
YBR088C	PCNA-WT	YOR116C	RPO31	YOR116C_tsa831	0.0046	4.97e-01
YBR088C	PCNA-WT	YOR122C	PFY1	YOR122C_tsa232	0.0085	4.73e-01
YBR088C	PCNA-WT	YOR122C	PFY1	YOR122C_tsa233	-0.0009	4.74e-01
YBR088C	PCNA-WT	YOR122C	PFY1	YOR122C_tsa429	0.0187	3.81e-01
YBR088C	PCNA-WT	YOR123C	LEO1	YOR123C_dma4542	0.0387	3.06e-01
YBR088C	PCNA-WT	YOR143C	THI80	YOR143C_tsa1173	-0.0711	3.03e-01
YBR088C	PCNA-WT	YOR149C	SMP3	YOR149C_tsa204	-0.0063	4.42e-01
YBR088C	PCNA-WT	YOR149C	SMP3	YOR149C_tsa849	-0.0513	2.72e-01
YBR088C	PCNA-WT	YOR151C	RPB2	YOR151C_tsa693	0.0674	1.46e-01
YBR088C	PCNA-WT	YOR157C	PUP1	YOR157C_tsa268	0.0586	2.31e-01
YBR088C	PCNA-WT	YOR168W	GLN4	YOR168W_tsa1198	0.0108	4.45e-01
YBR088C	PCNA-WT	YOR174W	MED4	YOR174W_tsa738	0.1192	5.39e-02
YBR088C	PCNA-WT	YOR181W	LAS17	YOR181W_tsa230	0.1157	6.32e-02
YBR088C	PCNA-WT	YOR181W	LAS17	YOR181W_tsa912	-0.082	1.94e-01
YBR088C	PCNA-WT	YOR184W	SER1	YOR184W_dma4596	0.065	2.09e-01
YBR088C	PCNA-WT	YOR194C	TOA1	YOR194C_tsa1185	0.0284	3.49e-01
YBR088C	PCNA-WT	YOR196C	LIP5	YOR196C_dma4586	-0.0242	3.92e-01
YBR088C	PCNA-WT	YOR204W	DED1	YOR204W_tsa557	0.0565	1.16e-01
YBR088C	PCNA-WT	YOR204W	DED1	YOR204W_tsa561	0.0034	4.96e-01
YBR088C	PCNA-WT	YOR204W	DED1	YOR204W_tsa932	0.0782	1.17e-01
YBR088C	PCNA-WT	YOR224C	RPB8	YOR224C_tsa1195	0.0652	1.78e-01
YBR088C	PCNA-WT	YOR232W	MGE1	YOR232W_tsa505	-0.0313	3.80e-01
YBR088C	PCNA-WT	YOR236W	DFR1	YOR236W_tsa884	0.1383	5.06e-02
YBR088C	PCNA-WT	YOR244W	ESA1	YOR244W_tsa560	0.0506	1.81e-01
YBR088C	PCNA-WT	YOR244W	ESA1	YOR244W_tsa563	-0.0178	3.18e-01
YBR088C	PCNA-WT	YOR249C	APC5	YOR249C_tsa745	0.0221	3.69e-01
YBR088C	PCNA-WT	YOR249C	APC5	YOR249C_tsa746	-0.0288	3.96e-01
YBR088C	PCNA-WT	YOR250C	CLP1	YOR250C_tsa1186	-0.082	1.68e-01
YBR088C	PCNA-WT	YOR254C	SEC63	YOR254C_tsa231	0.0085	4.76e-01
YBR088C	PCNA-WT	YOR259C	RPT4	YOR259C_tsa260	0.0414	2.28e-01
YBR088C	PCNA-WT	YOR259C	RPT4	YOR259C_tsa263	0.0316	3.29e-01
YBR088C	PCNA-WT	YOR260W	GCD1	YOR260W_tsa850	0.0771	1.81e-01
YBR088C	PCNA-WT	YOR262W	YOR262W	YOR262W_tsa1215	0.0805	1.86e-01
YBR088C	PCNA-WT	YOR272W	YTM1	YOR272W_tsa734	0.0125	4.54e-01
YBR088C	PCNA-WT	YOR275C	RIM20	YOR275C_dma4677	0.0195	4.04e-01
YBR088C	PCNA-WT	YOR294W	RRS1	YOR294W_tsa687	0.0268	3.15e-01
YBR088C	PCNA-WT	YOR294W	RRS1	YOR294W_tsa688	0.0504	2.38e-01
YBR088C	PCNA-WT	YOR322C	LDB19	YOR322C_dma4720	0.0377	2.20e-01
YBR088C	PCNA-WT	YOR326W	MYO2	YOR326W_tsa269	-0.0255	3.81e-01
YBR088C	PCNA-WT	YOR326W	MYO2	YOR326W_tsa337	0.0589	2.03e-01
YBR088C	PCNA-WT	YOR335C	ALA1	YOR335C_tsa905	-0.05	2.92e-01
YBR088C	PCNA-WT	YOR336W	KRE5	YOR336W_tsa139	0.0096	4.10e-01
YBR088C	PCNA-WT	YOR341W	RPA190	YOR341W_tsa530	0.0497	2.94e-01
YBR088C	PCNA-WT	YOR341W	RPA190	YOR341W_tsa532	0.0714	1.95e-01
YBR088C	PCNA-WT	YOR361C	PRT1	YOR361C_tsa27	0.0423	2.21e-01
YBR088C	PCNA-WT	YOR362C	PRE10	YOR362C_tsa1249	0.0223	3.91e-01
YBR088C	PCNA-WT	YOR370C	MRS6	YOR370C_tsa258	-0.0408	3.00e-01
YBR088C	PCNA-WT	YPL007C	TFC8	YPL007C_tsa1201	-0.0672	9.62e-02
YBR088C	PCNA-WT	YPL010W	RET3	YPL010W_tsa689	0.0316	3.38e-01
YBR088C	PCNA-WT	YPL020C	ULP1	YPL020C_tsa566	-0.0265	3.52e-01
YBR088C	PCNA-WT	YPL028W	ERG10	YPL028W_tsa531	-0.055	2.40e-01
YBR088C	PCNA-WT	YPL043W	NOP4	YPL043W_tsa660	0.1674	1.78e-01
YBR088C	PCNA-WT	YPL047W	SGF11	YPL047W_dma4811	0.0046	4.98e-01
YBR088C	PCNA-WT	YPL055C	LGE1	YPL055C_dma4805	0.008	4.77e-01
YBR088C	PCNA-WT	YPL057C	SUR1	YPL057C_dma4803	-0.1545	3.17e-02
YBR088C	PCNA-WT	YPL063W	TIM50	YPL063W_tsa1189	-0.0258	3.70e-01
YBR088C	PCNA-WT	YPL076W	GPI2	YPL076W_tsa462	-0.0206	3.83e-01
YBR088C	PCNA-WT	YPL076W	GPI2	YPL076W_tsa463	0.0086	4.46e-01
YBR088C	PCNA-WT	YPL082C	MOT1	YPL082C_tsa363	0.0628	1.15e-01
YBR088C	PCNA-WT	YPL085W	SEC16	YPL085W_tsa119	0.0057	4.87e-01
YBR088C	PCNA-WT	YPL094C	SEC62	YPL094C_tsa224	-0.0165	3.68e-01
YBR088C	PCNA-WT	YPL101W	ELP4	YPL101W_dma4843	-0.0078	4.44e-01
YBR088C	PCNA-WT	YPL120W	VPS30	YPL120W_dma4850	0.0035	4.97e-01
YBR088C	PCNA-WT	YPL128C	TBF1	YPL128C_tsa1199	0.0628	1.11e-01
YBR088C	PCNA-WT	YPL160W	CDC60	YPL160W_tsa922	0.051	2.43e-01
YBR088C	PCNA-WT	YPL169C	MEX67	YPL169C_tsa816	-0.1104	9.30e-02
YBR088C	PCNA-WT	YPL174C	NIP100	YPL174C_dma4918	-0.0222	3.52e-01
YBR088C	PCNA-WT	YPL190C	NAB3	YPL190C_tsa861	0.0314	3.99e-01
YBR088C	PCNA-WT	YPL204W	HRR25	YPL204W_tsa1196	-0.0452	2.56e-01
YBR088C	PCNA-WT	YPL209C	IPL1	YPL209C_tsa165	-0.0634	2.36e-01
YBR088C	PCNA-WT	YPL209C	IPL1	YPL209C_tsa206	-0.0325	2.83e-01
YBR088C	PCNA-WT	YPL211W	NIP7	YPL211W_tsa114	0.0881	1.24e-01
YBR088C	PCNA-WT	YPL228W	CET1	YPL228W_tsa270	0.0181	3.41e-01
YBR088C	PCNA-WT	YPL228W	CET1	YPL228W_tsa419	0.0458	2.15e-01
YBR088C	PCNA-WT	YPL228W	CET1	YPL228W_tsa420	0.0192	3.85e-01
YBR088C	PCNA-WT	YPL233W	NSL1	YPL233W_tsa450	-0.0063	4.29e-01
YBR088C	PCNA-WT	YPL233W	NSL1	YPL233W_tsa452	-0.0032	4.61e-01
YBR088C	PCNA-WT	YPL235W	RVB2	YPL235W_tsa1202	0.0191	3.55e-01
YBR088C	PCNA-WT	YPL266W	DIM1	YPL266W_tsa984	-0.0515	2.56e-01
YBR088C	PCNA-WT	YPR016C	TIF6	YPR016C_tsa1008	0.0314	3.16e-01
YBR088C	PCNA-WT	YPR016C	TIF6	YPR016C_tsa1010	0.0326	3.38e-01
YBR088C	PCNA-WT	YPR016C	TIF6	YPR016C_tsa1272	0.0314	2.89e-01
YBR088C	PCNA-WT	YPR018W	RLF2	YPR018W_dma5036	-0.029	2.93e-01
YBR088C	PCNA-WT	YPR019W	MCM4	YPR019W_tsa1203	0.0022	4.89e-01
YBR088C	PCNA-WT	YPR023C	EAF3	YPR023C_dma5033	0.0206	3.17e-01
YBR088C	PCNA-WT	YPR025C	CCL1	YPR025C_tsa77	0.0397	1.40e-01
YBR088C	PCNA-WT	YPR033C	HTS1	YPR033C_tsa945	0.0073	4.86e-01
YBR088C	PCNA-WT	YPR034W	ARP7	YPR034W_tsa930	0.0924	2.07e-01
YBR088C	PCNA-WT	YPR055W	SEC8	YPR055W_tsa122	-0.0354	3.16e-01
YBR088C	PCNA-WT	YPR055W	SEC8	YPR055W_tsa364	0.0376	3.56e-01
YBR088C	PCNA-WT	YPR060C	ARO7	YPR060C_dma5054	-0.0922	9.69e-02
YBR088C	PCNA-WT	YPR070W	MED1	YPR070W_dma5068	0.0356	1.69e-01
YBR088C	PCNA-WT	YPR082C	DIB1	YPR082C_tsa1237	-0.0414	2.81e-01
YBR088C	PCNA-WT	YPR085C	ASA1	YPR085C_tsa1232	0.0605	2.42e-01
YBR088C	PCNA-WT	YPR086W	SUA7	YPR086W_tsa1274	0.0601	7.37e-02
YBR088C	PCNA-WT	YPR086W	SUA7	YPR086W_tsa832	0.1045	1.15e-01
YBR088C	PCNA-WT	YPR088C	SRP54	YPR088C_tsa1233	-0.0394	2.75e-01
YBR088C	PCNA-WT	YPR094W	RDS3	YPR094W_tsa1049	0.0185	3.71e-01
YBR088C	PCNA-WT	YPR103W	PRE2	YPR103W_tsa916	-0.0078	4.48e-01
YBR088C	PCNA-WT	YPR103W	PRE2	YPR103W_tsa917	0.1875	2.49e-02
YBR088C	PCNA-WT	YPR103W	PRE2	YPR103W_tsa918	-0.0001	4.85e-01
YBR088C	PCNA-WT	YPR103W	PRE2	YPR103W_tsa921	0.162	3.56e-02
YBR088C	PCNA-WT	YPR108W	RPN7	YPR108W_tsa1037	-0.0252	3.61e-01
YBR088C	PCNA-WT	YPR133C	SPN1	YPR133C_tsa1011	0.0659	1.99e-01
YBR088C	PCNA-WT	YPR135W	CTF4	YPR135W_dma5136	-0.0792	1.62e-01
YBR088C	PCNA-WT	YPR161C	SGV1	YPR161C_tsa1027	-0.0102	4.44e-01
YBR088C	PCNA-WT	YPR161C	SGV1	YPR161C_tsa1028	0.055	2.42e-01
YBR088C	PCNA-WT	YPR161C	SGV1	YPR161C_tsa1029	-0.0529	2.00e-01
YBR088C	PCNA-WT	YPR161C	SGV1	YPR161C_tsa1251	0.0781	1.23e-01
YBR088C	PCNA-WT	YPR162C	ORC4	YPR162C_tsa1247	0.0052	4.96e-01
YBR088C	PCNA-WT	YPR168W	NUT2	YPR168W_tsa818	0.0505	1.93e-01
YBR088C	PCNA-WT	YPR178W	PRP4	YPR178W_tsa500	-0.0525	2.12e-01
YBR088C	PCNA-WT	YPR178W	PRP4	YPR178W_tsa819	-0.0385	2.52e-01
YBR088C	PCNA-WT	YPR179C	HDA3	YPR179C_dma5157	-0.0331	3.25e-01
YBR088C	PCNA-WT	YPR181C	SEC23	YPR181C_tsa900	-0.0003	4.86e-01
YBR088C	PCNA-WT	YPR183W	DPM1	YPR183W_tsa330	0.0187	3.82e-01
YBR088C	PCNA-WT	YPR190C	RPC82	YPR190C_tsa1238	0.0012	4.87e-01
YBR088C	PCNA-WT	YPR191W	QCR2	YPR191W_dma5152	-0.0853	1.12e-01

## Sheet: PCNA-K164R Cl. 1
Query systematic name	Query standard name	Array systematic name	Array standard name	Array strain	Epsilon score	p-value
YBR088C	PCNA-K164R Cl.1	YAL001C	TFC3	YAL001C_tsa508	-0.0118	3.43e-01
YBR088C	PCNA-K164R Cl.1	YAL002W	VPS8	YAL002W_dma23	0.0533	2.53e-01
YBR088C	PCNA-K164R Cl.1	YAL003W	EFB1	YAL003W_tsa987	-0.0222	3.33e-01
YBR088C	PCNA-K164R Cl.1	YAL011W	SWC3	YAL011W_dma17	0.0289	3.00e-01
YBR088C	PCNA-K164R Cl.1	YAL025C	MAK16	YAL025C_tsa1066	0.0014	4.85e-01
YBR088C	PCNA-K164R Cl.1	YAL034W-A	MTW1	YAL034W-A_tsa235	0.0068	4.76e-01
YBR088C	PCNA-K164R Cl.1	YAL038W	CDC19	YAL038W_tsa34	-0.0407	1.89e-01
YBR088C	PCNA-K164R Cl.1	YAL041W	CDC24	YAL041W_tsa148	-0.073	2.26e-01
YBR088C	PCNA-K164R Cl.1	YAL041W	CDC24	YAL041W_tsa149	0.0237	3.72e-01
YBR088C	PCNA-K164R Cl.1	YAL041W	CDC24	YAL041W_tsa304	-0.0566	1.95e-01
YBR088C	PCNA-K164R Cl.1	YAL041W	CDC24	YAL041W_tsa408	0.0063	4.86e-01
YBR088C	PCNA-K164R Cl.1	YAL041W	CDC24	YAL041W_tsa410	0.0237	2.50e-01
YBR088C	PCNA-K164R Cl.1	YAL041W	CDC24	YAL041W_tsa412	0.0233	3.95e-01
YBR088C	PCNA-K164R Cl.1	YAL041W	CDC24	YAL041W_tsa42	0.0006	4.82e-01
YBR088C	PCNA-K164R Cl.1	YAR007C	RFA1	YAR007C_tsa273	-0.2359	3.68e-06
YBR088C	PCNA-K164R Cl.1	YAR019C	CDC15	YAR019C_tsa821	0.0574	1.63e-01
YBR088C	PCNA-K164R Cl.1	YAR019C	CDC15	YAR019C_tsa882	0.0082	4.70e-01
YBR088C	PCNA-K164R Cl.1	YCL010C	SGF29	YCL010C_dma478	-0.0366	2.20e-01
YBR088C	PCNA-K164R Cl.1	YCL016C	DCC1	YCL016C_dma473	-0.001	4.74e-01
YBR088C	PCNA-K164R Cl.1	YCL059C	KRR1	YCL059C_tsa325	-0.006	4.63e-01
YBR088C	PCNA-K164R Cl.1	YCL059C	KRR1	YCL059C_tsa326	0.0136	3.95e-01
YBR088C	PCNA-K164R Cl.1	YCL061C	MRC1	YCL061C_dma522	-0.0861	7.48e-02
YBR088C	PCNA-K164R Cl.1	YCR002C	CDC10	YCR002C_tsa78	0.0358	2.20e-01
YBR088C	PCNA-K164R Cl.1	YCR002C	CDC10	YCR002C_tsa79	-0.0068	4.44e-01
YBR088C	PCNA-K164R Cl.1	YCR002C	CDC10	YCR002C_tsa81	0.0032	4.93e-01
YBR088C	PCNA-K164R Cl.1	YCR052W	RSC6	YCR052W_tsa1191	0.0661	2.77e-02
YBR088C	PCNA-K164R Cl.1	YCR077C	PAT1	YCR077C_dma599	0.0067	4.74e-01
YBR088C	PCNA-K164R Cl.1	YDL002C	NHP10	YDL002C_dma621	0.0437	2.59e-01
YBR088C	PCNA-K164R Cl.1	YDL003W	MCD1	YDL003W_tsa1229	-0.0656	3.89e-02
YBR088C	PCNA-K164R Cl.1	YDL003W	MCD1	YDL003W_tsa70	-0.0347	2.32e-01
YBR088C	PCNA-K164R Cl.1	YDL007W	RPT2	YDL007W_tsa934	0.0452	1.62e-01
YBR088C	PCNA-K164R Cl.1	YDL008W	APC11	YDL008W_tsa783	-0.0828	6.08e-02
YBR088C	PCNA-K164R Cl.1	YDL014W	NOP1	YDL014W_tsa128	0.0788	9.53e-06
YBR088C	PCNA-K164R Cl.1	YDL015C	TSC13	YDL015C_tsa1113	-0.0477	9.11e-02
YBR088C	PCNA-K164R Cl.1	YDL017W	CDC7	YDL017W_tsa131	-0.0511	1.77e-01
YBR088C	PCNA-K164R Cl.1	YDL017W	CDC7	YDL017W_tsa880	0.0302	2.36e-01
YBR088C	PCNA-K164R Cl.1	YDL020C	RPN4	YDL020C_dma613	0.0089	4.57e-01
YBR088C	PCNA-K164R Cl.1	YDL028C	MPS1	YDL028C_tsa167	0.0176	3.96e-01
YBR088C	PCNA-K164R Cl.1	YDL028C	MPS1	YDL028C_tsa169	0.027	3.14e-01
YBR088C	PCNA-K164R Cl.1	YDL029W	ARP2	YDL029W_tsa886	0.0297	3.43e-01
YBR088C	PCNA-K164R Cl.1	YDL030W	PRP9	YDL030W_tsa361	0.0133	4.26e-01
YBR088C	PCNA-K164R Cl.1	YDL030W	PRP9	YDL030W_tsa597	-0.0021	4.60e-01
YBR088C	PCNA-K164R Cl.1	YDL033C	SLM3	YDL033C_dma630	-0.0353	2.70e-01
YBR088C	PCNA-K164R Cl.1	YDL043C	PRP11	YDL043C_tsa369	0.0297	2.80e-01
YBR088C	PCNA-K164R Cl.1	YDL045C	FAD1	YDL045C_tsa1116	-0.0617	2.04e-01
YBR088C	PCNA-K164R Cl.1	YDL058W	USO1	YDL058W_tsa441	-0.0233	3.41e-01
YBR088C	PCNA-K164R Cl.1	YDL064W	UBC9	YDL064W_tsa370	0.0149	3.91e-01
YBR088C	PCNA-K164R Cl.1	YDL065C	PEX19	YDL065C_dma655	0.0096	4.62e-01
YBR088C	PCNA-K164R Cl.1	YDL077C	VAM6	YDL077C_dma649	0.0064	4.85e-01
YBR088C	PCNA-K164R Cl.1	YDL084W	SUB2	YDL084W_tsa976	-0.0298	3.46e-01
YBR088C	PCNA-K164R Cl.1	YDL087C	LUC7	YDL087C_tsa711	-0.005	4.26e-01
YBR088C	PCNA-K164R Cl.1	YDL097C	RPN6	YDL097C_tsa1035	0.0179	3.33e-01
YBR088C	PCNA-K164R Cl.1	YDL097C	RPN6	YDL097C_tsa1146	-0.0668	6.53e-02
YBR088C	PCNA-K164R Cl.1	YDL098C	SNU23	YDL098C_tsa1079	0.0123	3.95e-01
YBR088C	PCNA-K164R Cl.1	YDL102W	POL3	YDL102W_tsa135	-0.0776	1.07e-01
YBR088C	PCNA-K164R Cl.1	YDL102W	POL3	YDL102W_tsa17	-0.1104	8.96e-03
YBR088C	PCNA-K164R Cl.1	YDL102W	POL3	YDL102W_tsa406	-0.0782	6.43e-02
YBR088C	PCNA-K164R Cl.1	YDL103C	QRI1	YDL103C_tsa1093	0.0442	2.99e-01
YBR088C	PCNA-K164R Cl.1	YDL103C	QRI1	YDL103C_tsa859	0.0052	4.90e-01
YBR088C	PCNA-K164R Cl.1	YDL103C	QRI1	YDL103C_tsa860	-0.0186	3.68e-01
YBR088C	PCNA-K164R Cl.1	YDL105W	NSE4	YDL105W_tsa1013	-0.0423	1.38e-01
YBR088C	PCNA-K164R Cl.1	YDL105W	NSE4	YDL105W_tsa1226	-0.0827	3.32e-02
YBR088C	PCNA-K164R Cl.1	YDL105W	NSE4	YDL105W_tsa991	-0.1402	2.20e-02
YBR088C	PCNA-K164R Cl.1	YDL105W	NSE4	YDL105W_tsa992	-0.0392	1.69e-01
YBR088C	PCNA-K164R Cl.1	YDL105W	NSE4	YDL105W_tsa993	-0.1156	4.29e-02
YBR088C	PCNA-K164R Cl.1	YDL108W	KIN28	YDL108W_tsa109	-0.0249	2.48e-01
YBR088C	PCNA-K164R Cl.1	YDL111C	RRP42	YDL111C_tsa1091	-0.0217	2.66e-01
YBR088C	PCNA-K164R Cl.1	YDL126C	CDC48	YDL126C_tsa179	0.0366	1.95e-01
YBR088C	PCNA-K164R Cl.1	YDL126C	CDC48	YDL126C_tsa208	-0.0065	4.22e-01
YBR088C	PCNA-K164R Cl.1	YDL126C	CDC48	YDL126C_tsa209	-0.0844	7.17e-02
YBR088C	PCNA-K164R Cl.1	YDL132W	CDC53	YDL132W_tsa974	0.0438	2.97e-01
YBR088C	PCNA-K164R Cl.1	YDL140C	RPO21	YDL140C_tsa804	0.0464	1.50e-01
YBR088C	PCNA-K164R Cl.1	YDL143W	CCT4	YDL143W_tsa729	-0.0895	5.23e-02
YBR088C	PCNA-K164R Cl.1	YDL145C	COP1	YDL145C_tsa704	0.0191	3.88e-01
YBR088C	PCNA-K164R Cl.1	YDL147W	RPN5	YDL147W_tsa1036	-0.0035	4.47e-01
YBR088C	PCNA-K164R Cl.1	YDL147W	RPN5	YDL147W_tsa1080	0.0252	3.89e-01
YBR088C	PCNA-K164R Cl.1	YDL148C	NOP14	YDL148C_tsa1234	0.0452	1.51e-01
YBR088C	PCNA-K164R Cl.1	YDL165W	CDC36	YDL165W_tsa314	0.036	1.74e-01
YBR088C	PCNA-K164R Cl.1	YDL190C	UFD2	YDL190C_dma786	-0.009	3.95e-01
YBR088C	PCNA-K164R Cl.1	YDL192W	ARF1	YDL192W_dma784	0.0129	4.28e-01
YBR088C	PCNA-K164R Cl.1	YDL193W	NUS1	YDL193W_tsa1223	0.0012	4.81e-01
YBR088C	PCNA-K164R Cl.1	YDL195W	SEC31	YDL195W_tsa852	-0.01	4.10e-01
YBR088C	PCNA-K164R Cl.1	YDL207W	GLE1	YDL207W_tsa920	0.0314	3.28e-01
YBR088C	PCNA-K164R Cl.1	YDL208W	NHP2	YDL208W_tsa1176	0.01	4.52e-01
YBR088C	PCNA-K164R Cl.1	YDL209C	CWC2	YDL209C_tsa1052	0.0385	2.09e-01
YBR088C	PCNA-K164R Cl.1	YDL213C	NOP6	YDL213C_dma796	-0.0195	3.44e-01
YBR088C	PCNA-K164R Cl.1	YDL217C	TIM22	YDL217C_tsa714	-0.0387	2.59e-01
YBR088C	PCNA-K164R Cl.1	YDL220C	CDC13	YDL220C_tsa881	0.0171	3.62e-01
YBR088C	PCNA-K164R Cl.1	YDR002W	YRB1	YDR002W_tsa582	-0.0259	3.06e-01
YBR088C	PCNA-K164R Cl.1	YDR013W	PSF1	YDR013W_tsa583	0.0247	3.12e-01
YBR088C	PCNA-K164R Cl.1	YDR016C	DAD1	YDR016C_tsa1077	-0.039	3.15e-01
YBR088C	PCNA-K164R Cl.1	YDR021W	FAL1	YDR021W_tsa728	0.0574	1.29e-01
YBR088C	PCNA-K164R Cl.1	YDR044W	HEM13	YDR044W_tsa1076	0.0171	3.45e-01
YBR088C	PCNA-K164R Cl.1	YDR045C	RPC11	YDR045C_tsa1078	0.0037	4.96e-01
YBR088C	PCNA-K164R Cl.1	YDR049W	VMS1	YDR049W_dma844	0.036	2.34e-01
YBR088C	PCNA-K164R Cl.1	YDR050C	TPI1	YDR050C_tsa988	0.0054	4.91e-01
YBR088C	PCNA-K164R Cl.1	YDR052C	DBF4	YDR052C_tsa161	-0.0656	1.28e-01
YBR088C	PCNA-K164R Cl.1	YDR052C	DBF4	YDR052C_tsa162	0.0544	2.05e-01
YBR088C	PCNA-K164R Cl.1	YDR052C	DBF4	YDR052C_tsa163	0.0289	3.07e-01
YBR088C	PCNA-K164R Cl.1	YDR052C	DBF4	YDR052C_tsa164	0.0175	3.78e-01
YBR088C	PCNA-K164R Cl.1	YDR052C	DBF4	YDR052C_tsa95	0.0067	4.81e-01
YBR088C	PCNA-K164R Cl.1	YDR054C	CDC34	YDR054C_tsa92	0.0116	4.52e-01
YBR088C	PCNA-K164R Cl.1	YDR060W	MAK21	YDR060W_tsa249	-0.0208	3.35e-01
YBR088C	PCNA-K164R Cl.1	YDR060W	MAK21	YDR060W_tsa250	0.0304	2.79e-01
YBR088C	PCNA-K164R Cl.1	YDR062W	LCB2	YDR062W_tsa575	0.0175	4.05e-01
YBR088C	PCNA-K164R Cl.1	YDR062W	LCB2	YDR062W_tsa585	0.0082	4.40e-01
YBR088C	PCNA-K164R Cl.1	YDR062W	LCB2	YDR062W_tsa586	0.0451	1.74e-01
YBR088C	PCNA-K164R Cl.1	YDR064W	RPS13	YDR064W_tsa1111	0.0074	4.69e-01
YBR088C	PCNA-K164R Cl.1	YDR081C	PDC2	YDR081C_tsa1239	0.0055	4.91e-01
YBR088C	PCNA-K164R Cl.1	YDR082W	STN1	YDR082W_tsa599	0.011	4.35e-01
YBR088C	PCNA-K164R Cl.1	YDR083W	RRP8	YDR083W_dma882	0.0004	4.78e-01
YBR088C	PCNA-K164R Cl.1	YDR086C	SSS1	YDR086C_tsa1112	0.0057	4.84e-01
YBR088C	PCNA-K164R Cl.1	YDR087C	RRP1	YDR087C_tsa181	-0.0235	3.33e-01
YBR088C	PCNA-K164R Cl.1	YDR088C	SLU7	YDR088C_tsa656	0.0272	3.19e-01
YBR088C	PCNA-K164R Cl.1	YDR088C	SLU7	YDR088C_tsa657	-0.0413	2.57e-01
YBR088C	PCNA-K164R Cl.1	YDR091C	RLI1	YDR091C_tsa1127	0.0202	3.54e-01
YBR088C	PCNA-K164R Cl.1	YDR113C	PDS1	YDR113C_tsa862	-0.0759	1.98e-05
YBR088C	PCNA-K164R Cl.1	YDR118W	APC4	YDR118W_tsa1088	0.0393	1.93e-01
YBR088C	PCNA-K164R Cl.1	YDR123C	INO2	YDR123C_dma920	0.0083	4.75e-01
YBR088C	PCNA-K164R Cl.1	YDR126W	SWF1	YDR126W_dma917	0.0218	2.59e-01
YBR088C	PCNA-K164R Cl.1	YDR127W	ARO1	YDR127W_dma916	0.0139	3.96e-01
YBR088C	PCNA-K164R Cl.1	YDR141C	DOP1	YDR141C_tsa854	0.0366	1.69e-01
YBR088C	PCNA-K164R Cl.1	YDR145W	TAF12	YDR145W_tsa514	-0.0327	2.48e-01
YBR088C	PCNA-K164R Cl.1	YDR145W	TAF12	YDR145W_tsa515	0.0306	2.46e-01
YBR088C	PCNA-K164R Cl.1	YDR145W	TAF12	YDR145W_tsa518	-0.0185	3.67e-01
YBR088C	PCNA-K164R Cl.1	YDR145W	TAF12	YDR145W_tsa806	0.0374	1.40e-01
YBR088C	PCNA-K164R Cl.1	YDR150W	NUM1	YDR150W_dma946	-0.0394	1.57e-01
YBR088C	PCNA-K164R Cl.1	YDR156W	RPA14	YDR156W_dma940	0.0001	4.66e-01
YBR088C	PCNA-K164R Cl.1	YDR158W	HOM2	YDR158W_dma938	0.0116	4.35e-01
YBR088C	PCNA-K164R Cl.1	YDR162C	NBP2	YDR162C_dma958	0.0349	1.62e-01
YBR088C	PCNA-K164R Cl.1	YDR164C	SEC1	YDR164C_tsa36	0.0819	8.58e-02
YBR088C	PCNA-K164R Cl.1	YDR166C	SEC5	YDR166C_tsa51	-0.0126	2.68e-01
YBR088C	PCNA-K164R Cl.1	YDR168W	CDC37	YDR168W_tsa315	0.0339	3.74e-01
YBR088C	PCNA-K164R Cl.1	YDR170C	SEC7	YDR170C_tsa44	-0.0105	4.22e-01
YBR088C	PCNA-K164R Cl.1	YDR172W	SUP35	YDR172W_tsa28	-0.0093	4.23e-01
YBR088C	PCNA-K164R Cl.1	YDR180W	SCC2	YDR180W_tsa66	-0.0465	1.51e-01
YBR088C	PCNA-K164R Cl.1	YDR182W	CDC1	YDR182W_tsa31	-0.0245	3.11e-01
YBR088C	PCNA-K164R Cl.1	YDR182W	CDC1	YDR182W_tsa413	0.0254	3.56e-01
YBR088C	PCNA-K164R Cl.1	YDR182W	CDC1	YDR182W_tsa414	-0.0084	4.43e-01
YBR088C	PCNA-K164R Cl.1	YDR182W	CDC1	YDR182W_tsa807	-0.0365	3.27e-01
YBR088C	PCNA-K164R Cl.1	YDR188W	CCT6	YDR188W_tsa1016	0.0574	1.09e-01
YBR088C	PCNA-K164R Cl.1	YDR189W	SLY1	YDR189W_tsa251	0.0465	1.34e-01
YBR088C	PCNA-K164R Cl.1	YDR196C	CAB5	YDR196C_tsa1204	0.0443	2.00e-01
YBR088C	PCNA-K164R Cl.1	YDR196C	CAB5	YDR196C_tsa890	0.0122	4.15e-01
YBR088C	PCNA-K164R Cl.1	YDR201W	SPC19	YDR201W_tsa1122	0.0195	3.95e-01
YBR088C	PCNA-K164R Cl.1	YDR208W	MSS4	YDR208W_tsa129	-0.0242	2.99e-01
YBR088C	PCNA-K164R Cl.1	YDR212W	TCP1	YDR212W_tsa448	0.0101	4.51e-01
YBR088C	PCNA-K164R Cl.1	YDR212W	TCP1	YDR212W_tsa782	-0.0297	2.73e-01
YBR088C	PCNA-K164R Cl.1	YDR228C	PCF11	YDR228C_tsa679	-0.0135	3.84e-01
YBR088C	PCNA-K164R Cl.1	YDR228C	PCF11	YDR228C_tsa685	0.0418	6.22e-02
YBR088C	PCNA-K164R Cl.1	YDR228C	PCF11	YDR228C_tsa686	0.0051	4.94e-01
YBR088C	PCNA-K164R Cl.1	YDR236C	FMN1	YDR236C_tsa1245	0.0578	1.29e-01
YBR088C	PCNA-K164R Cl.1	YDR238C	SEC26	YDR238C_tsa721	0.0023	4.81e-01
YBR088C	PCNA-K164R Cl.1	YDR238C	SEC26	YDR238C_tsa722	-0.0253	2.30e-01
YBR088C	PCNA-K164R Cl.1	YDR240C	SNU56	YDR240C_tsa1235	-0.0366	3.47e-01
YBR088C	PCNA-K164R Cl.1	YDR243C	PRP28	YDR243C_tsa574	0.0191	3.80e-01
YBR088C	PCNA-K164R Cl.1	YDR246W	TRS23	YDR246W_tsa1220	-0.0222	3.44e-01
YBR088C	PCNA-K164R Cl.1	YDR276C	PMP3	YDR276C_dma1024	0.0164	3.88e-01
YBR088C	PCNA-K164R Cl.1	YDR280W	RRP45	YDR280W_tsa1086	-0.0022	4.52e-01
YBR088C	PCNA-K164R Cl.1	YDR288W	NSE3	YDR288W_tsa994	-0.1172	7.17e-02
YBR088C	PCNA-K164R Cl.1	YDR288W	NSE3	YDR288W_tsa995	-0.0627	1.58e-01
YBR088C	PCNA-K164R Cl.1	YDR292C	SRP101	YDR292C_tsa733	-0.0804	8.13e-02
YBR088C	PCNA-K164R Cl.1	YDR302W	GPI11	YDR302W_tsa1177	0.0172	4.24e-01
YBR088C	PCNA-K164R Cl.1	YDR303C	RSC3	YDR303C_tsa503	0.0201	3.64e-01
YBR088C	PCNA-K164R Cl.1	YDR310C	SUM1	YDR310C_dma1063	-0.039	3.02e-01
YBR088C	PCNA-K164R Cl.1	YDR311W	TFB1	YDR311W_tsa715	-0.0549	1.66e-01
YBR088C	PCNA-K164R Cl.1	YDR315C	IPK1	YDR315C_dma1059	0.0083	4.64e-01
YBR088C	PCNA-K164R Cl.1	YDR325W	YCG1	YDR325W_tsa578	-0.013	3.82e-01
YBR088C	PCNA-K164R Cl.1	YDR331W	GPI8	YDR331W_tsa1230	0.0005	4.79e-01
YBR088C	PCNA-K164R Cl.1	YDR331W	GPI8	YDR331W_tsa371	-0.0492	2.64e-01
YBR088C	PCNA-K164R Cl.1	YDR334W	SWR1	YDR334W_dma1071	0.0208	4.07e-01
YBR088C	PCNA-K164R Cl.1	YDR339C	FCF1	YDR339C_tsa1188	0.0258	3.07e-01
YBR088C	PCNA-K164R Cl.1	YDR356W	SPC110	YDR356W_tsa301	-0.0469	2.05e-01
YBR088C	PCNA-K164R Cl.1	YDR361C	BCP1	YDR361C_tsa580	0.0015	4.82e-01
YBR088C	PCNA-K164R Cl.1	YDR362C	TFC6	YDR362C_tsa784	-0.0234	3.13e-01
YBR088C	PCNA-K164R Cl.1	YDR373W	FRQ1	YDR373W_tsa399	0.0276	1.22e-01
YBR088C	PCNA-K164R Cl.1	YDR378C	LSM6	YDR378C_dma1114	0.004	4.98e-01
YBR088C	PCNA-K164R Cl.1	YDR392W	SPT3	YDR392W_dma1125	-0.0822	1.32e-01
YBR088C	PCNA-K164R Cl.1	YDR394W	RPT3	YDR394W_tsa785	0.0287	2.07e-01
YBR088C	PCNA-K164R Cl.1	YDR398W	UTP5	YDR398W_tsa1242	-0.0176	3.76e-01
YBR088C	PCNA-K164R Cl.1	YDR404C	RPB7	YDR404C_tsa1268	-0.0646	2.13e-01
YBR088C	PCNA-K164R Cl.1	YDR416W	SYF1	YDR416W_tsa1236	0.0437	1.89e-01
YBR088C	PCNA-K164R Cl.1	YDR434W	GPI17	YDR434W_tsa1178	0.0551	1.21e-01
YBR088C	PCNA-K164R Cl.1	YDR437W	GPI19	YDR437W_tsa1012	0.0069	4.76e-01
YBR088C	PCNA-K164R Cl.1	YDR437W	GPI19	YDR437W_tsa1014	-0.0071	4.66e-01
YBR088C	PCNA-K164R Cl.1	YDR437W	GPI19	YDR437W_tsa1179	-0.0107	4.24e-01
YBR088C	PCNA-K164R Cl.1	YDR449C	UTP6	YDR449C_tsa1255	0.0389	2.77e-01
YBR088C	PCNA-K164R Cl.1	YDR454C	GUK1	YDR454C_tsa1183	0.016	4.31e-01
YBR088C	PCNA-K164R Cl.1	YDR460W	TFB3	YDR460W_tsa951	-0.1314	1.09e-01
YBR088C	PCNA-K164R Cl.1	YDR463W	STP1	YDR463W_dma1199	0.0021	4.83e-01
YBR088C	PCNA-K164R Cl.1	YDR473C	PRP3	YDR473C_tsa58	-0.0289	3.11e-01
YBR088C	PCNA-K164R Cl.1	YDR478W	SNM1	YDR478W_tsa1184	0.0619	1.61e-01
YBR088C	PCNA-K164R Cl.1	YDR489W	SLD5	YDR489W_tsa1058	-0.0228	2.76e-01
YBR088C	PCNA-K164R Cl.1	YDR496C	PUF6	YDR496C_dma1201	0.0321	1.02e-02
YBR088C	PCNA-K164R Cl.1	YDR498C	SEC20	YDR498C_tsa55	0.0199	3.65e-01
YBR088C	PCNA-K164R Cl.1	YDR510W	SMT3	YDR510W_tsa928	0.0127	4.38e-01
YBR088C	PCNA-K164R Cl.1	YDR512C	EMI1	YDR512C_dma1213	-0.0197	3.26e-01
YBR088C	PCNA-K164R Cl.1	YDR527W	RBA50	YDR527W_tsa1216	-0.0053	4.25e-01
YBR088C	PCNA-K164R Cl.1	YDR531W	CAB1	YDR531W_tsa1225	0.0218	2.72e-01
YBR088C	PCNA-K164R Cl.1	YER083C	GET2	YER083C_dma1389	-0.0102	4.33e-01
YBR088C	PCNA-K164R Cl.1	YER092W	IES5	YER092W_dma1381	-0.0553	1.43e-01
YBR088C	PCNA-K164R Cl.1	YER093C	TSC11	YER093C_tsa658	0.0163	4.24e-01
YBR088C	PCNA-K164R Cl.1	YER093C	TSC11	YER093C_tsa659	-0.0021	4.47e-01
YBR088C	PCNA-K164R Cl.1	YER093C	TSC11	YER093C_tsa811	0.0077	4.69e-01
YBR088C	PCNA-K164R Cl.1	YER094C	PUP3	YER094C_tsa1138	0.0075	4.62e-01
YBR088C	PCNA-K164R Cl.1	YER125W	RSP5	YER125W_tsa182	0.0693	3.16e-02
YBR088C	PCNA-K164R Cl.1	YER125W	RSP5	YER125W_tsa464	-0.0291	2.47e-01
YBR088C	PCNA-K164R Cl.1	YER125W	RSP5	YER125W_tsa465	0.0088	4.48e-01
YBR088C	PCNA-K164R Cl.1	YER133W	GLC7	YER133W_tsa185	0.0023	4.82e-01
YBR088C	PCNA-K164R Cl.1	YER136W	GDI1	YER136W_tsa64	-0.0159	4.29e-01
YBR088C	PCNA-K164R Cl.1	YER147C	SCC4	YER147C_tsa1259	-0.0285	3.44e-01
YBR088C	PCNA-K164R Cl.1	YER147C	SCC4	YER147C_tsa986	-0.0681	7.46e-02
YBR088C	PCNA-K164R Cl.1	YER148W	SPT15	YER148W_tsa476	-0.0446	2.78e-01
YBR088C	PCNA-K164R Cl.1	YER155C	BEM2	YER155C_dma1444	0.0065	4.84e-01
YBR088C	PCNA-K164R Cl.1	YER157W	COG3	YER157W_tsa41	-0.1581	1.24e-02
YBR088C	PCNA-K164R Cl.1	YER157W	COG3	YER157W_tsa47	0.0109	4.08e-01
YBR088C	PCNA-K164R Cl.1	YER161C	SPT2	YER161C_dma1464	0.0102	4.50e-01
YBR088C	PCNA-K164R Cl.1	YER168C	CCA1	YER168C_tsa1114	0.0326	2.34e-01
YBR088C	PCNA-K164R Cl.1	YFL005W	SEC4	YFL005W_tsa307	0.0073	4.46e-01
YBR088C	PCNA-K164R Cl.1	YFL008W	SMC1	YFL008W_tsa321	-0.0874	7.22e-02
YBR088C	PCNA-K164R Cl.1	YFL008W	SMC1	YFL008W_tsa68	-0.0794	1.15e-01
YBR088C	PCNA-K164R Cl.1	YFL009W	CDC4	YFL009W_tsa334	-0.0176	3.09e-01
YBR088C	PCNA-K164R Cl.1	YFL009W	CDC4	YFL009W_tsa878	-0.0295	2.79e-01
YBR088C	PCNA-K164R Cl.1	YFL013C	IES1	YFL013C_dma5282	-0.0049	4.46e-01
YBR088C	PCNA-K164R Cl.1	YFL017C	GNA1	YFL017C_tsa1244	0.0057	4.79e-01
YBR088C	PCNA-K164R Cl.1	YFL029C	CAK1	YFL029C_tsa650	0.0367	1.92e-01
YBR088C	PCNA-K164R Cl.1	YFL031W	HAC1	YFL031W_dma1495	0.0443	2.95e-01
YBR088C	PCNA-K164R Cl.1	YFL034C-B	MOB2	YFL034C-B_tsa609	-0.0141	4.27e-01
YBR088C	PCNA-K164R Cl.1	YFL034C-B	MOB2	YFL034C-B_tsa610	0.002	4.87e-01
YBR088C	PCNA-K164R Cl.1	YFL034C-B	MOB2	YFL034C-B_tsa611	0.0106	4.49e-01
YBR088C	PCNA-K164R Cl.1	YFL034C-B	MOB2	YFL034C-B_tsa612	0.0418	2.87e-01
YBR088C	PCNA-K164R Cl.1	YFL034C-B	MOB2	YFL034C-B_tsa616	0.0661	2.78e-01
YBR088C	PCNA-K164R Cl.1	YFL034C-B	MOB2	YFL034C-B_tsa788	-0.0373	3.50e-01
YBR088C	PCNA-K164R Cl.1	YFL034C-B	MOB2	YFL034C-B_tsa813	0.0176	4.36e-01
YBR088C	PCNA-K164R Cl.1	YFL034C-B	MOB2	YFL034C-B_tsa814	-0.0411	2.79e-01
YBR088C	PCNA-K164R Cl.1	YFL034C-B	MOB2	YFL034C-B_tsa935	0.0267	3.20e-01
YBR088C	PCNA-K164R Cl.1	YFL034C-B	MOB2	YFL034C-B_tsa936	0.0116	4.37e-01
YBR088C	PCNA-K164R Cl.1	YFL034C-B	MOB2	YFL034C-B_tsa939	0.0291	4.01e-01
YBR088C	PCNA-K164R Cl.1	YFL034C-B	MOB2	YFL034C-B_tsa940	-0.0951	1.90e-01
YBR088C	PCNA-K164R Cl.1	YFL038C	YPT1	YFL038C_tsa591	0.0076	4.75e-01
YBR088C	PCNA-K164R Cl.1	YFL039C	ACT1	YFL039C_tsa136	0.0257	2.76e-01
YBR088C	PCNA-K164R Cl.1	YFL039C	ACT1	YFL039C_tsa137	0.0423	3.28e-01
YBR088C	PCNA-K164R Cl.1	YFL039C	ACT1	YFL039C_tsa138	0.0222	1.26e-01
YBR088C	PCNA-K164R Cl.1	YFL039C	ACT1	YFL039C_tsa140	0.0001	4.63e-01
YBR088C	PCNA-K164R Cl.1	YFL039C	ACT1	YFL039C_tsa142	-0.0374	2.08e-01
YBR088C	PCNA-K164R Cl.1	YFL039C	ACT1	YFL039C_tsa214	-0.0118	3.61e-01
YBR088C	PCNA-K164R Cl.1	YFL039C	ACT1	YFL039C_tsa215	0.0344	1.93e-01
YBR088C	PCNA-K164R Cl.1	YFL039C	ACT1	YFL039C_tsa216	0.0216	3.90e-01
YBR088C	PCNA-K164R Cl.1	YFL039C	ACT1	YFL039C_tsa219	0.0214	3.70e-01
YBR088C	PCNA-K164R Cl.1	YFL039C	ACT1	YFL039C_tsa220	0.0448	2.28e-01
YBR088C	PCNA-K164R Cl.1	YFL039C	ACT1	YFL039C_tsa223	-0.0608	1.99e-01
YBR088C	PCNA-K164R Cl.1	YFL039C	ACT1	YFL039C_tsa72	-0.0387	2.53e-01
YBR088C	PCNA-K164R Cl.1	YFL039C	ACT1	YFL039C_tsa74	0.0229	3.68e-01
YBR088C	PCNA-K164R Cl.1	YFL039C	ACT1	YFL039C_tsa904	0.0346	3.27e-01
YBR088C	PCNA-K164R Cl.1	YFL039C	ACT1	YFL039C_tsa909	0.0083	4.76e-01
YBR088C	PCNA-K164R Cl.1	YFL039C	ACT1	YFL039C_tsa910	-0.0078	4.26e-01
YBR088C	PCNA-K164R Cl.1	YFL039C	ACT1	YFL039C_tsa911	0.0205	3.73e-01
YBR088C	PCNA-K164R Cl.1	YFL045C	SEC53	YFL045C_tsa48	-0.0176	3.36e-01
YBR088C	PCNA-K164R Cl.1	YFR004W	RPN11	YFR004W_tsa521	-0.0238	2.53e-01
YBR088C	PCNA-K164R Cl.1	YFR004W	RPN11	YFR004W_tsa534	-0.1025	5.95e-02
YBR088C	PCNA-K164R Cl.1	YFR005C	SAD1	YFR005C_tsa700	0.0827	6.70e-02
YBR088C	PCNA-K164R Cl.1	YFR027W	ECO1	YFR027W_tsa272	-0.0004	4.69e-01
YBR088C	PCNA-K164R Cl.1	YFR028C	CDC14	YFR028C_tsa145	-0.0104	3.68e-01
YBR088C	PCNA-K164R Cl.1	YFR028C	CDC14	YFR028C_tsa146	-0.148	9.46e-02
YBR088C	PCNA-K164R Cl.1	YFR028C	CDC14	YFR028C_tsa416	0.0381	2.65e-01
YBR088C	PCNA-K164R Cl.1	YFR028C	CDC14	YFR028C_tsa926	0.0043	5.00e-01
YBR088C	PCNA-K164R Cl.1	YFR032C-A	RPL29	YFR032C-A_dma1563	0.0438	9.22e-02
YBR088C	PCNA-K164R Cl.1	YFR036W	CDC26	YFR036W_tsa88	0.0232	3.72e-01
YBR088C	PCNA-K164R Cl.1	YFR037C	RSC8	YFR037C_tsa998	-0.0589	2.75e-01
YBR088C	PCNA-K164R Cl.1	YFR037C	RSC8	YFR037C_tsa999	-0.0241	3.54e-01
YBR088C	PCNA-K164R Cl.1	YFR050C	PRE4	YFR050C_tsa1139	-0.0187	3.42e-01
YBR088C	PCNA-K164R Cl.1	YFR051C	RET2	YFR051C_tsa823	0.0284	2.98e-01
YBR088C	PCNA-K164R Cl.1	YFR052W	RPN12	YFR052W_tsa405	-0.1588	6.03e-04
YBR088C	PCNA-K164R Cl.1	YGL001C	ERG26	YGL001C_tsa742	0.0555	1.36e-01
YBR088C	PCNA-K164R Cl.1	YGL011C	SCL1	YGL011C_tsa1084	-0.0185	2.97e-01
YBR088C	PCNA-K164R Cl.1	YGL022W	STT3	YGL022W_tsa544	-0.0107	4.31e-01
YBR088C	PCNA-K164R Cl.1	YGL022W	STT3	YGL022W_tsa551	0.0222	3.58e-01
YBR088C	PCNA-K164R Cl.1	YGL022W	STT3	YGL022W_tsa790	0.0702	2.88e-01
YBR088C	PCNA-K164R Cl.1	YGL044C	RNA15	YGL044C_tsa652	-0.0022	4.42e-01
YBR088C	PCNA-K164R Cl.1	YGL045W	RIM8	YGL045W_dma1630	0.0925	3.92e-02
YBR088C	PCNA-K164R Cl.1	YGL047W	ALG13	YGL047W_tsa1197	-0.013	3.78e-01
YBR088C	PCNA-K164R Cl.1	YGL048C	RPT6	YGL048C_tsa186	-0.0038	4.60e-01
YBR088C	PCNA-K164R Cl.1	YGL048C	RPT6	YGL048C_tsa907	-0.0169	3.39e-01
YBR088C	PCNA-K164R Cl.1	YGL061C	DUO1	YGL061C_tsa239	0.0412	1.70e-01
YBR088C	PCNA-K164R Cl.1	YGL065C	ALG2	YGL065C_tsa461	-0.0814	1.41e-01
YBR088C	PCNA-K164R Cl.1	YGL066W	SGF73	YGL066W_dma1654	-0.116	5.90e-02
YBR088C	PCNA-K164R Cl.1	YGL073W	HSF1	YGL073W_tsa423	0.0579	1.27e-01
YBR088C	PCNA-K164R Cl.1	YGL091C	NBP35	YGL091C_tsa1120	0.0295	2.52e-01
YBR088C	PCNA-K164R Cl.1	YGL092W	NUP145	YGL092W_tsa977	0.0245	2.62e-01
YBR088C	PCNA-K164R Cl.1	YGL093W	SPC105	YGL093W_tsa446	0.0323	2.89e-01
YBR088C	PCNA-K164R Cl.1	YGL093W	SPC105	YGL093W_tsa824	0.0122	4.10e-01
YBR088C	PCNA-K164R Cl.1	YGL097W	SRM1	YGL097W_tsa955	-0.0339	2.99e-01
YBR088C	PCNA-K164R Cl.1	YGL098W	USE1	YGL098W_tsa592	-0.0035	4.39e-01
YBR088C	PCNA-K164R Cl.1	YGL112C	TAF6	YGL112C_tsa608	-0.1123	1.06e-01
YBR088C	PCNA-K164R Cl.1	YGL113W	SLD3	YGL113W_tsa1119	-0.048	1.92e-01
YBR088C	PCNA-K164R Cl.1	YGL115W	SNF4	YGL115W_dma1678	0.0046	4.98e-01
YBR088C	PCNA-K164R Cl.1	YGL116W	CDC20	YGL116W_tsa368	-0.0036	4.57e-01
YBR088C	PCNA-K164R Cl.1	YGL116W	CDC20	YGL116W_tsa417	0.0389	1.93e-01
YBR088C	PCNA-K164R Cl.1	YGL120C	PRP43	YGL120C_tsa607	0.0253	3.12e-01
YBR088C	PCNA-K164R Cl.1	YGL130W	CEG1	YGL130W_tsa355	-0.0044	4.46e-01
YBR088C	PCNA-K164R Cl.1	YGL130W	CEG1	YGL130W_tsa94	0.0186	3.62e-01
YBR088C	PCNA-K164R Cl.1	YGL137W	SEC27	YGL137W_tsa546	-0.0154	3.49e-01
YBR088C	PCNA-K164R Cl.1	YGL142C	GPI10	YGL142C_tsa1133	-0.0769	1.56e-01
YBR088C	PCNA-K164R Cl.1	YGL145W	TIP20	YGL145W_tsa271	0.0052	4.93e-01
YBR088C	PCNA-K164R Cl.1	YGL151W	NUT1	YGL151W_dma1703	0.0212	3.47e-01
YBR088C	PCNA-K164R Cl.1	YGL155W	CDC43	YGL155W_tsa333	0.027	1.46e-01
YBR088C	PCNA-K164R Cl.1	YGL163C	RAD54	YGL163C_dma1715	-0.2627	5.20e-05
YBR088C	PCNA-K164R Cl.1	YGL174W	BUD13	YGL174W_dma1707	0.0289	2.50e-01
YBR088C	PCNA-K164R Cl.1	YGL207W	SPT16	YGL207W_tsa339	0.0439	2.27e-01
YBR088C	PCNA-K164R Cl.1	YGL213C	SKI8	YGL213C_dma1731	0.0246	3.72e-01
YBR088C	PCNA-K164R Cl.1	YGL233W	SEC15	YGL233W_tsa40	0.0175	3.93e-01
YBR088C	PCNA-K164R Cl.1	YGL245W	GUS1	YGL245W_tsa1194	0.0604	8.60e-02
YBR088C	PCNA-K164R Cl.1	YGL247W	BRR6	YGL247W_tsa1123	0.0474	2.06e-01
YBR088C	PCNA-K164R Cl.1	YGR002C	SWC4	YGR002C_tsa895	0.0014	4.90e-01
YBR088C	PCNA-K164R Cl.1	YGR005C	TFG2	YGR005C_tsa1137	-0.0338	3.18e-01
YBR088C	PCNA-K164R Cl.1	YGR006W	PRP18	YGR006W_tsa430	0.0415	1.36e-01
YBR088C	PCNA-K164R Cl.1	YGR006W	PRP18	YGR006W_tsa434	0.0096	4.46e-01
YBR088C	PCNA-K164R Cl.1	YGR013W	SNU71	YGR013W_tsa1121	-0.0138	3.25e-01
YBR088C	PCNA-K164R Cl.1	YGR034W	RPL26B	YGR034W_dma1803	-0.0196	3.77e-01
YBR088C	PCNA-K164R Cl.1	YGR047C	TFC4	YGR047C_tsa1240	0.0412	2.39e-01
YBR088C	PCNA-K164R Cl.1	YGR074W	SMD1	YGR074W_tsa748	0.0342	4.28e-01
YBR088C	PCNA-K164R Cl.1	YGR075C	PRP38	YGR075C_tsa480	0.0149	4.11e-01
YBR088C	PCNA-K164R Cl.1	YGR081C	SLX9	YGR081C_dma1857	0.035	1.10e-01
YBR088C	PCNA-K164R Cl.1	YGR091W	PRP31	YGR091W_tsa400	0.0112	4.11e-01
YBR088C	PCNA-K164R Cl.1	YGR091W	PRP31	YGR091W_tsa472	0.0269	3.24e-01
YBR088C	PCNA-K164R Cl.1	YGR092W	DBF2	YGR092W_dma1850	-0.1038	8.45e-02
YBR088C	PCNA-K164R Cl.1	YGR092W	DBF2	YGR092W_tsa158	-0.0295	3.60e-02
YBR088C	PCNA-K164R Cl.1	YGR092W	DBF2	YGR092W_tsa159	-0.0317	2.97e-01
YBR088C	PCNA-K164R Cl.1	YGR092W	DBF2	YGR092W_tsa160	0.0039	4.96e-01
YBR088C	PCNA-K164R Cl.1	YGR094W	VAS1	YGR094W_tsa1241	-0.0099	4.21e-01
YBR088C	PCNA-K164R Cl.1	YGR098C	ESP1	YGR098C_tsa978	-0.0144	4.05e-01
YBR088C	PCNA-K164R Cl.1	YGR099W	TEL2	YGR099W_tsa604	0.0415	1.84e-01
YBR088C	PCNA-K164R Cl.1	YGR099W	TEL2	YGR099W_tsa938	0.0523	7.68e-02
YBR088C	PCNA-K164R Cl.1	YGR103W	NOP7	YGR103W_tsa447	-0.0356	2.89e-01
YBR088C	PCNA-K164R Cl.1	YGR113W	DAM1	YGR113W_tsa240	0.0217	3.69e-01
YBR088C	PCNA-K164R Cl.1	YGR113W	DAM1	YGR113W_tsa242	0.0209	3.26e-01
YBR088C	PCNA-K164R Cl.1	YGR113W	DAM1	YGR113W_tsa243	0.0298	3.19e-01
YBR088C	PCNA-K164R Cl.1	YGR113W	DAM1	YGR113W_tsa244	0.0134	4.18e-01
YBR088C	PCNA-K164R Cl.1	YGR113W	DAM1	YGR113W_tsa245	0.0437	1.95e-01
YBR088C	PCNA-K164R Cl.1	YGR119C	NUP57	YGR119C_tsa954	-0.0242	3.78e-01
YBR088C	PCNA-K164R Cl.1	YGR120C	COG2	YGR120C_tsa187	0.0208	2.65e-01
YBR088C	PCNA-K164R Cl.1	YGR135W	PRE9	YGR135W_dma1892	-0.003	4.47e-01
YBR088C	PCNA-K164R Cl.1	YGR140W	CBF2	YGR140W_tsa133	-0.0101	4.22e-01
YBR088C	PCNA-K164R Cl.1	YGR140W	CBF2	YGR140W_tsa221	0.0108	4.45e-01
YBR088C	PCNA-K164R Cl.1	YGR140W	CBF2	YGR140W_tsa76	-0.0282	2.97e-01
YBR088C	PCNA-K164R Cl.1	YGR158C	MTR3	YGR158C_tsa614	0.0122	4.11e-01
YBR088C	PCNA-K164R Cl.1	YGR172C	YIP1	YGR172C_tsa1125	-0.0022	4.66e-01
YBR088C	PCNA-K164R Cl.1	YGR172C	YIP1	YGR172C_tsa980	0.0114	4.17e-01
YBR088C	PCNA-K164R Cl.1	YGR172C	YIP1	YGR172C_tsa981	-0.0203	3.31e-01
YBR088C	PCNA-K164R Cl.1	YGR179C	OKP1	YGR179C_tsa227	-0.0263	3.43e-01
YBR088C	PCNA-K164R Cl.1	YGR185C	TYS1	YGR185C_tsa290	0.015	3.97e-01
YBR088C	PCNA-K164R Cl.1	YGR195W	SKI6	YGR195W_tsa1126	-0.0021	4.46e-01
YBR088C	PCNA-K164R Cl.1	YGR211W	ZPR1	YGR211W_tsa547	-0.0206	1.67e-01
YBR088C	PCNA-K164R Cl.1	YGR216C	GPI1	YGR216C_tsa548	0.0642	1.39e-01
YBR088C	PCNA-K164R Cl.1	YGR218W	CRM1	YGR218W_tsa460	-0.0409	2.41e-01
YBR088C	PCNA-K164R Cl.1	YGR229C	SMI1	YGR229C_dma1990	0.0292	2.77e-01
YBR088C	PCNA-K164R Cl.1	YGR245C	SDA1	YGR245C_tsa523	-0.0205	3.23e-01
YBR088C	PCNA-K164R Cl.1	YGR264C	MES1	YGR264C_tsa35	0.0094	4.46e-01
YBR088C	PCNA-K164R Cl.1	YGR270W	YTA7	YGR270W_dma2009	-0.0158	3.73e-01
YBR088C	PCNA-K164R Cl.1	YGR274C	TAF1	YGR274C_tsa524	0.0365	2.49e-01
YBR088C	PCNA-K164R Cl.1	YGR277C	CAB4	YGR277C_tsa1205	0.0293	3.43e-01
YBR088C	PCNA-K164R Cl.1	YGR278W	CWC22	YGR278W_tsa1092	0.0221	4.01e-01
YBR088C	PCNA-K164R Cl.1	YHR007C	ERG11	YHR007C_tsa14	-0.0336	3.22e-01
YBR088C	PCNA-K164R Cl.1	YHR012W	VPS29	YHR012W_dma2078	0.0493	1.08e-01
YBR088C	PCNA-K164R Cl.1	YHR019C	DED81	YHR019C_tsa1117	0.0301	2.75e-01
YBR088C	PCNA-K164R Cl.1	YHR020W	YHR020W	YHR020W_tsa1221	0.0165	4.10e-01
YBR088C	PCNA-K164R Cl.1	YHR024C	MAS2	YHR024C_tsa526	-0.0807	9.02e-02
YBR088C	PCNA-K164R Cl.1	YHR027C	RPN1	YHR027C_tsa255	-0.0004	4.67e-01
YBR088C	PCNA-K164R Cl.1	YHR030C	SLT2	YHR030C_dma2112	0.0029	4.92e-01
YBR088C	PCNA-K164R Cl.1	YHR034C	PIH1	YHR034C_dma2108	0.0245	3.19e-01
YBR088C	PCNA-K164R Cl.1	YHR036W	BRL1	YHR036W_tsa1038	0.0055	4.89e-01
YBR088C	PCNA-K164R Cl.1	YHR036W	BRL1	YHR036W_tsa1039	0.0235	3.56e-01
YBR088C	PCNA-K164R Cl.1	YHR036W	BRL1	YHR036W_tsa1041	0.045	6.90e-02
YBR088C	PCNA-K164R Cl.1	YHR036W	BRL1	YHR036W_tsa1042	-0.0045	3.58e-01
YBR088C	PCNA-K164R Cl.1	YHR036W	BRL1	YHR036W_tsa1043	0.0383	1.99e-01
YBR088C	PCNA-K164R Cl.1	YHR040W	BCD1	YHR040W_tsa1067	-0.0242	3.09e-01
YBR088C	PCNA-K164R Cl.1	YHR058C	MED6	YHR058C_tsa1053	-0.1182	3.25e-02
YBR088C	PCNA-K164R Cl.1	YHR058C	MED6	YHR058C_tsa1094	-0.0138	3.52e-01
YBR088C	PCNA-K164R Cl.1	YHR065C	RRP3	YHR065C_tsa1261	0.0248	3.62e-01
YBR088C	PCNA-K164R Cl.1	YHR066W	SSF1	YHR066W_dma2113	-0.0041	4.49e-01
YBR088C	PCNA-K164R Cl.1	YHR067W	HTD2	YHR067W_dma2135	0.0384	2.94e-01
YBR088C	PCNA-K164R Cl.1	YHR069C	RRP4	YHR069C_tsa724	-0.0697	5.98e-02
YBR088C	PCNA-K164R Cl.1	YHR083W	SAM35	YHR083W_tsa493	0.0086	4.63e-01
YBR088C	PCNA-K164R Cl.1	YHR085W	IPI1	YHR085W_tsa1217	-0.0553	1.56e-01
YBR088C	PCNA-K164R Cl.1	YHR088W	RPF1	YHR088W_tsa1095	0.0543	3.64e-02
YBR088C	PCNA-K164R Cl.1	YHR101C	BIG1	YHR101C_tsa1129	-0.0714	2.21e-01
YBR088C	PCNA-K164R Cl.1	YHR107C	CDC12	YHR107C_tsa30	-0.0153	4.05e-01
YBR088C	PCNA-K164R Cl.1	YHR107C	CDC12	YHR107C_tsa50	-0.0497	3.01e-01
YBR088C	PCNA-K164R Cl.1	YHR111W	UBA4	YHR111W_dma2155	0.0222	3.14e-01
YBR088C	PCNA-K164R Cl.1	YHR118C	ORC6	YHR118C_tsa1136	-0.0216	3.67e-01
YBR088C	PCNA-K164R Cl.1	YHR122W	YHR122W	YHR122W_tsa1208	-0.0089	4.09e-01
YBR088C	PCNA-K164R Cl.1	YHR129C	ARP1	YHR129C_dma2165	0.0203	2.75e-01
YBR088C	PCNA-K164R Cl.1	YHR164C	DNA2	YHR164C_tsa352	-0.0372	1.81e-01
YBR088C	PCNA-K164R Cl.1	YHR166C	CDC23	YHR166C_tsa86	0.0327	3.55e-01
YBR088C	PCNA-K164R Cl.1	YHR166C	CDC23	YHR166C_tsa87	-0.0172	3.49e-01
YBR088C	PCNA-K164R Cl.1	YHR172W	SPC97	YHR172W_tsa1256	0.0056	4.89e-01
YBR088C	PCNA-K164R Cl.1	YHR178W	STB5	YHR178W_dma2213	0.018	3.16e-01
YBR088C	PCNA-K164R Cl.1	YHR186C	KOG1	YHR186C_tsa291	0.0008	4.68e-01
YBR088C	PCNA-K164R Cl.1	YHR188C	GPI16	YHR188C_tsa1166	0.0033	4.94e-01
YBR088C	PCNA-K164R Cl.1	YHR189W	PTH1	YHR189W_dma2229	0.0214	3.12e-01
YBR088C	PCNA-K164R Cl.1	YHR190W	ERG9	YHR190W_tsa1128	0.0074	4.78e-01
YBR088C	PCNA-K164R Cl.1	YHR191C	CTF8	YHR191C_dma2228	0.0199	2.35e-01
YBR088C	PCNA-K164R Cl.1	YHR191C	CTF8	YHR191C_tsa322	-0.0231	2.41e-01
YBR088C	PCNA-K164R Cl.1	YHR191C	CTF8	YHR191C_tsa323	-0.0057	4.19e-01
YBR088C	PCNA-K164R Cl.1	YHR196W	UTP9	YHR196W_tsa1135	-0.0438	1.20e-01
YBR088C	PCNA-K164R Cl.1	YHR200W	RPN10	YHR200W_dma2222	-0.0137	3.53e-01
YBR088C	PCNA-K164R Cl.1	YIL004C	BET1	YIL004C_tsa792	-0.0006	4.71e-01
YBR088C	PCNA-K164R Cl.1	YIL008W	URM1	YIL008W_dma2255	-0.0057	4.56e-01
YBR088C	PCNA-K164R Cl.1	YIL022W	TIM44	YIL022W_tsa956	0.0312	3.08e-01
YBR088C	PCNA-K164R Cl.1	YIL040W	APQ12	YIL040W_dma2275	0.073	2.21e-01
YBR088C	PCNA-K164R Cl.1	YIL046W	MET30	YIL046W_tsa947	-0.0264	2.99e-01
YBR088C	PCNA-K164R Cl.1	YIL046W	MET30	YIL046W_tsa948	0.0577	1.44e-01
YBR088C	PCNA-K164R Cl.1	YIL048W	NEO1	YIL048W_tsa188	-0.0733	1.04e-01
YBR088C	PCNA-K164R Cl.1	YIL062C	ARC15	YIL062C_tsa888	0.0381	1.83e-01
YBR088C	PCNA-K164R Cl.1	YIL068C	SEC6	YIL068C_tsa38	-0.0088	4.14e-01
YBR088C	PCNA-K164R Cl.1	YIL083C	CAB2	YIL083C_tsa1212	0.0221	2.69e-01
YBR088C	PCNA-K164R Cl.1	YIL084C	SDS3	YIL084C_dma2337	-0.0794	1.44e-01
YBR088C	PCNA-K164R Cl.1	YIL104C	SHQ1	YIL104C_tsa1100	-0.01	4.11e-01
YBR088C	PCNA-K164R Cl.1	YIL106W	MOB1	YIL106W_tsa1258	0.0506	1.97e-01
YBR088C	PCNA-K164R Cl.1	YIL109C	SEC24	YIL109C_tsa189	0.0142	4.26e-01
YBR088C	PCNA-K164R Cl.1	YIL115C	NUP159	YIL115C_tsa553	-0.0141	3.41e-01
YBR088C	PCNA-K164R Cl.1	YIL118W	RHO3	YIL118W_tsa654	0.0126	4.28e-01
YBR088C	PCNA-K164R Cl.1	YIL118W	RHO3	YIL118W_tsa836	0.0114	4.53e-01
YBR088C	PCNA-K164R Cl.1	YIL144W	TID3	YIL144W_tsa246	0.0416	3.12e-01
YBR088C	PCNA-K164R Cl.1	YIL147C	SLN1	YIL147C_tsa1001	-0.0112	4.37e-01
YBR088C	PCNA-K164R Cl.1	YIL150C	MCM10	YIL150C_tsa110	-0.0411	2.22e-01
YBR088C	PCNA-K164R Cl.1	YIR005W	IST3	YIR005W_dma2423	0.0457	1.22e-01
YBR088C	PCNA-K164R Cl.1	YIR006C	PAN1	YIR006C_tsa353	0.0641	1.17e-01
YBR088C	PCNA-K164R Cl.1	YIR008C	PRI1	YIR008C_tsa340	0.0185	4.12e-01
YBR088C	PCNA-K164R Cl.1	YIR010W	DSN1	YIR010W_tsa435	0.0226	3.66e-01
YBR088C	PCNA-K164R Cl.1	YIR010W	DSN1	YIR010W_tsa436	0.0484	1.20e-01
YBR088C	PCNA-K164R Cl.1	YIR011C	STS1	YIR011C_tsa1105	-0.1358	4.25e-02
YBR088C	PCNA-K164R Cl.1	YJL001W	PRE3	YJL001W_tsa292	0.0015	4.82e-01
YBR088C	PCNA-K164R Cl.1	YJL002C	OST1	YJL002C_tsa735	0.0197	3.56e-01
YBR088C	PCNA-K164R Cl.1	YJL005W	CYR1	YJL005W_tsa354	0.0426	6.83e-02
YBR088C	PCNA-K164R Cl.1	YJL011C	RPC17	YJL011C_tsa1270	-0.0034	4.23e-01
YBR088C	PCNA-K164R Cl.1	YJL025W	RRN7	YJL025W_tsa1130	0.0058	4.89e-01
YBR088C	PCNA-K164R Cl.1	YJL034W	KAR2	YJL034W_tsa210	0.0039	4.97e-01
YBR088C	PCNA-K164R Cl.1	YJL035C	TAD2	YJL035C_tsa1099	-0.0121	3.65e-01
YBR088C	PCNA-K164R Cl.1	YJL039C	NUP192	YJL039C_tsa496	0.0074	4.72e-01
YBR088C	PCNA-K164R Cl.1	YJL046W	AIM22	YJL046W_dma2464	0.032	2.95e-01
YBR088C	PCNA-K164R Cl.1	YJL047C	RTT101	YJL047C_dma2463	0.005	4.94e-01
YBR088C	PCNA-K164R Cl.1	YJL050W	MTR4	YJL050W_tsa431	0.0017	4.65e-01
YBR088C	PCNA-K164R Cl.1	YJL072C	PSF2	YJL072C_tsa1228	-0.04	2.05e-01
YBR088C	PCNA-K164R Cl.1	YJL074C	SMC3	YJL074C_tsa259	-0.0957	1.59e-01
YBR088C	PCNA-K164R Cl.1	YJL074C	SMC3	YJL074C_tsa71	-0.0532	1.05e-01
YBR088C	PCNA-K164R Cl.1	YJL081C	ARP4	YJL081C_tsa618	0.0404	2.47e-01
YBR088C	PCNA-K164R Cl.1	YJL085W	EXO70	YJL085W_tsa848	0.0596	2.14e-01
YBR088C	PCNA-K164R Cl.1	YJL085W	EXO70	YJL085W_tsa856	0.0115	4.42e-01
YBR088C	PCNA-K164R Cl.1	YJL091C	GWT1	YJL091C_tsa655	-0.0187	3.95e-01
YBR088C	PCNA-K164R Cl.1	YJL097W	PHS1	YJL097W_tsa1207	0.0312	3.22e-01
YBR088C	PCNA-K164R Cl.1	YJL097W	PHS1	YJL097W_tsa896	0.0084	4.56e-01
YBR088C	PCNA-K164R Cl.1	YJL104W	PAM16	YJL104W_tsa499	-0.0248	1.25e-01
YBR088C	PCNA-K164R Cl.1	YJL115W	ASF1	YJL115W_dma2518	0.0244	3.01e-01
YBR088C	PCNA-K164R Cl.1	YJL125C	GCD14	YJL125C_tsa620	0.0032	4.97e-01
YBR088C	PCNA-K164R Cl.1	YJL136C	RPS21B	YJL136C_dma2527	-0.0036	4.63e-01
YBR088C	PCNA-K164R Cl.1	YJL148W	RPA34	YJL148W_dma2540	0.0222	4.02e-01
YBR088C	PCNA-K164R Cl.1	YJL168C	SET2	YJL168C_dma2546	-0.0076	3.85e-01
YBR088C	PCNA-K164R Cl.1	YJL174W	KRE9	YJL174W_tsa1267	0.009	4.47e-01
YBR088C	PCNA-K164R Cl.1	YJL194W	CDC6	YJL194W_tsa32	-0.0316	2.00e-01
YBR088C	PCNA-K164R Cl.1	YJL203W	PRP21	YJL203W_tsa401	0.0288	2.86e-01
YBR088C	PCNA-K164R Cl.1	YJR006W	POL31	YJR006W_tsa794	0.0313	2.60e-01
YBR088C	PCNA-K164R Cl.1	YJR007W	SUI2	YJR007W_tsa1252	-0.0117	3.89e-01
YBR088C	PCNA-K164R Cl.1	YJR017C	ESS1	YJR017C_tsa698	0.0141	3.92e-01
YBR088C	PCNA-K164R Cl.1	YJR042W	NUP85	YJR042W_tsa1266	0.0404	2.35e-01
YBR088C	PCNA-K164R Cl.1	YJR043C	POL32	YJR043C_dma2634	0.0083	4.69e-01
YBR088C	PCNA-K164R Cl.1	YJR045C	SSC1	YJR045C_tsa328	0.0258	3.47e-01
YBR088C	PCNA-K164R Cl.1	YJR046W	TAH11	YJR046W_tsa705	-0.0136	4.06e-01
YBR088C	PCNA-K164R Cl.1	YJR057W	CDC8	YJR057W_tsa22	0.0108	4.51e-01
YBR088C	PCNA-K164R Cl.1	YJR057W	CDC8	YJR057W_tsa407	0.0926	9.06e-02
YBR088C	PCNA-K164R Cl.1	YJR064W	CCT5	YJR064W_tsa1254	0.0132	4.26e-01
YBR088C	PCNA-K164R Cl.1	YJR065C	ARP3	YJR065C_tsa341	0.0282	3.27e-01
YBR088C	PCNA-K164R Cl.1	YJR068W	RFC2	YJR068W_tsa342	-0.1119	1.12e-02
YBR088C	PCNA-K164R Cl.1	YJR072C	NPA3	YJR072C_tsa1224	-0.0507	1.87e-01
YBR088C	PCNA-K164R Cl.1	YJR074W	MOG1	YJR074W_dma2663	0.0008	4.74e-01
YBR088C	PCNA-K164R Cl.1	YJR076C	CDC11	YJR076C_tsa126	-0.0264	3.58e-01
YBR088C	PCNA-K164R Cl.1	YJR076C	CDC11	YJR076C_tsa356	-0.0204	3.37e-01
YBR088C	PCNA-K164R Cl.1	YJR076C	CDC11	YJR076C_tsa82	0.0191	3.77e-01
YBR088C	PCNA-K164R Cl.1	YJR076C	CDC11	YJR076C_tsa83	0.0364	2.21e-01
YBR088C	PCNA-K164R Cl.1	YJR076C	CDC11	YJR076C_tsa84	0.0059	4.89e-01
YBR088C	PCNA-K164R Cl.1	YJR093C	FIP1	YJR093C_tsa1096	-0.2258	8.57e-04
YBR088C	PCNA-K164R Cl.1	YJR112W	NNF1	YJR112W_tsa438	-0.0087	3.84e-01
YBR088C	PCNA-K164R Cl.1	YJR112W	NNF1	YJR112W_tsa439	0.0169	3.72e-01
YBR088C	PCNA-K164R Cl.1	YJR112W	NNF1	YJR112W_tsa440	0.0345	2.45e-01
YBR088C	PCNA-K164R Cl.1	YJR139C	HOM6	YJR139C_dma2730	0.0256	3.18e-01
YBR088C	PCNA-K164R Cl.1	YJR141W	YJR141W	YJR141W_tsa1248	-0.0366	2.67e-01
YBR088C	PCNA-K164R Cl.1	YKL018W	SWD2	YKL018W_tsa893	0.0164	4.22e-01
YBR088C	PCNA-K164R Cl.1	YKL019W	RAM2	YKL019W_tsa1273	0.0316	3.28e-01
YBR088C	PCNA-K164R Cl.1	YKL021C	MAK11	YKL021C_tsa1046	-0.0058	4.32e-01
YBR088C	PCNA-K164R Cl.1	YKL021C	MAK11	YKL021C_tsa1097	0.0231	3.53e-01
YBR088C	PCNA-K164R Cl.1	YKL022C	CDC16	YKL022C_tsa883	0.0099	4.55e-01
YBR088C	PCNA-K164R Cl.1	YKL024C	URA6	YKL024C_tsa1034	-0.0117	4.21e-01
YBR088C	PCNA-K164R Cl.1	YKL032C	IXR1	YKL032C_dma2770	-0.0418	9.03e-02
YBR088C	PCNA-K164R Cl.1	YKL035W	UGP1	YKL035W_tsa1155	-0.0243	3.41e-01
YBR088C	PCNA-K164R Cl.1	YKL045W	PRI2	YKL045W_tsa19	-0.1211	7.83e-02
YBR088C	PCNA-K164R Cl.1	YKL048C	ELM1	YKL048C_dma2781	-0.0274	3.42e-01
YBR088C	PCNA-K164R Cl.1	YKL049C	CSE4	YKL049C_tsa347	0.0368	2.17e-01
YBR088C	PCNA-K164R Cl.1	YKL052C	ASK1	YKL052C_tsa1002	0.0227	3.49e-01
YBR088C	PCNA-K164R Cl.1	YKL052C	ASK1	YKL052C_tsa1003	0.0605	1.47e-01
YBR088C	PCNA-K164R Cl.1	YKL069W	YKL069W	YKL069W_dma2802	-0.0275	3.82e-01
YBR088C	PCNA-K164R Cl.1	YKL074C	MUD2	YKL074C_dma2820	0.0079	4.73e-01
YBR088C	PCNA-K164R Cl.1	YKL089W	MIF2	YKL089W_tsa113	0.0377	2.21e-01
YBR088C	PCNA-K164R Cl.1	YKL095W	YJU2	YKL095W_tsa1222	0.0352	2.69e-01
YBR088C	PCNA-K164R Cl.1	YKL104C	GFA1	YKL104C_tsa989	0.0417	2.33e-01
YBR088C	PCNA-K164R Cl.1	YKL112W	ABF1	YKL112W_tsa319	0.0126	4.20e-01
YBR088C	PCNA-K164R Cl.1	YKL113C	RAD27	YKL113C_dma2839	-0.0229	2.79e-01
YBR088C	PCNA-K164R Cl.1	YKL125W	RRN3	YKL125W_tsa527	0.0124	3.72e-01
YBR088C	PCNA-K164R Cl.1	YKL145W	RPT1	YKL145W_tsa190	-0.1781	1.06e-02
YBR088C	PCNA-K164R Cl.1	YKL173W	SNU114	YKL173W_tsa621	0.0241	3.34e-01
YBR088C	PCNA-K164R Cl.1	YKL173W	SNU114	YKL173W_tsa622	0.0226	2.06e-01
YBR088C	PCNA-K164R Cl.1	YKL176C	LST4	YKL176C_dma2888	0.0378	2.67e-01
YBR088C	PCNA-K164R Cl.1	YKL189W	HYM1	YKL189W_tsa892	-0.0162	3.56e-01
YBR088C	PCNA-K164R Cl.1	YKL193C	SDS22	YKL193C_tsa572	-0.0009	4.47e-01
YBR088C	PCNA-K164R Cl.1	YKL196C	YKT6	YKL196C_tsa1089	-0.0287	2.47e-01
YBR088C	PCNA-K164R Cl.1	YKL197C	PEX1	YKL197C_dma2900	0.0023	4.89e-01
YBR088C	PCNA-K164R Cl.1	YKL203C	TOR2	YKL203C_tsa398	0.0524	8.65e-02
YBR088C	PCNA-K164R Cl.1	YKL208W	CBT1	YKL208W_dma2913	-0.0061	4.40e-01
YBR088C	PCNA-K164R Cl.1	YKL213C	DOA1	YKL213C_dma2910	-0.0156	3.79e-01
YBR088C	PCNA-K164R Cl.1	YKR008W	RSC4	YKR008W_tsa498	-0.0006	4.75e-01
YBR088C	PCNA-K164R Cl.1	YKR020W	VPS51	YKR020W_dma2932	0.0155	3.65e-01
YBR088C	PCNA-K164R Cl.1	YKR022C	NTR2	YKR022C_tsa1231	0.0079	4.81e-01
YBR088C	PCNA-K164R Cl.1	YKR068C	BET3	YKR068C_tsa1090	0.0012	4.82e-01
YBR088C	PCNA-K164R Cl.1	YKR081C	RPF2	YKR081C_tsa1098	0.0078	4.70e-01
YBR088C	PCNA-K164R Cl.1	YKR082W	NUP133	YKR082W_dma3009	0.0247	2.96e-01
YBR088C	PCNA-K164R Cl.1	YKR083C	DAD2	YKR083C_tsa425	0.02	3.24e-01
YBR088C	PCNA-K164R Cl.1	YKR084C	HBS1	YKR084C_dma3008	0.0405	7.76e-02
YBR088C	PCNA-K164R Cl.1	YKR086W	PRP16	YKR086W_tsa598	0.0491	1.73e-01
YBR088C	PCNA-K164R Cl.1	YKR092C	SRP40	YKR092C_dma3002	0.0132	4.23e-01
YBR088C	PCNA-K164R Cl.1	YKR099W	BAS1	YKR099W_dma3018	-0.041	2.40e-01
YBR088C	PCNA-K164R Cl.1	YLL002W	RTT109	YLL002W_dma3033	0.0149	3.90e-01
YBR088C	PCNA-K164R Cl.1	YLL004W	ORC3	YLL004W_tsa351	-0.0169	3.40e-01
YBR088C	PCNA-K164R Cl.1	YLL011W	SOF1	YLL011W_tsa1101	0.0362	3.12e-01
YBR088C	PCNA-K164R Cl.1	YLL035W	GRC3	YLL035W_tsa1167	0.0425	7.53e-02
YBR088C	PCNA-K164R Cl.1	YLL036C	PRP19	YLL036C_tsa247	0.017	4.34e-01
YBR088C	PCNA-K164R Cl.1	YLL038C	ENT4	YLL038C_dma3057	0.0419	1.73e-01
YBR088C	PCNA-K164R Cl.1	YLL050C	COF1	YLL050C_tsa234	0.0117	4.27e-01
YBR088C	PCNA-K164R Cl.1	YLL050C	COF1	YLL050C_tsa248	0.1086	1.29e-01
YBR088C	PCNA-K164R Cl.1	YLR002C	NOC3	YLR002C_tsa1164	-0.0358	2.56e-01
YBR088C	PCNA-K164R Cl.1	YLR005W	SSL1	YLR005W_tsa1132	-0.0104	3.43e-01
YBR088C	PCNA-K164R Cl.1	YLR005W	SSL1	YLR005W_tsa752	-0.0297	2.30e-01
YBR088C	PCNA-K164R Cl.1	YLR007W	NSE1	YLR007W_tsa1044	-0.1102	3.40e-02
YBR088C	PCNA-K164R Cl.1	YLR008C	PAM18	YLR008C_tsa501	0.016	4.21e-01
YBR088C	PCNA-K164R Cl.1	YLR022C	SDO1	YLR022C_tsa1026	0.0175	3.80e-01
YBR088C	PCNA-K164R Cl.1	YLR026C	SED5	YLR026C_tsa198	-0.0436	2.85e-01
YBR088C	PCNA-K164R Cl.1	YLR032W	RAD5	YLR032W_dma3127	0.0384	3.39e-01
YBR088C	PCNA-K164R Cl.1	YLR033W	RSC58	YLR033W_tsa1145	0.0093	4.57e-01
YBR088C	PCNA-K164R Cl.1	YLR045C	STU2	YLR045C_tsa545	0.0508	1.13e-01
YBR088C	PCNA-K164R Cl.1	YLR045C	STU2	YLR045C_tsa550	0.0128	3.99e-01
YBR088C	PCNA-K164R Cl.1	YLR045C	STU2	YLR045C_tsa555	-0.0595	1.53e-01
YBR088C	PCNA-K164R Cl.1	YLR056W	ERG3	YLR056W_dma3153	0.0316	3.81e-01
YBR088C	PCNA-K164R Cl.1	YLR060W	FRS1	YLR060W_tsa1227	0.0377	2.58e-01
YBR088C	PCNA-K164R Cl.1	YLR066W	SPC3	YLR066W_tsa623	-0.0128	3.88e-01
YBR088C	PCNA-K164R Cl.1	YLR071C	RGR1	YLR071C_tsa908	-0.0663	2.78e-01
YBR088C	PCNA-K164R Cl.1	YLR078C	BOS1	YLR078C_tsa199	-0.0858	1.04e-01
YBR088C	PCNA-K164R Cl.1	YLR086W	SMC4	YLR086W_tsa264	-0.1082	9.78e-02
YBR088C	PCNA-K164R Cl.1	YLR087C	CSF1	YLR087C_dma3192	0.0068	4.82e-01
YBR088C	PCNA-K164R Cl.1	YLR088W	GAA1	YLR088W_tsa207	0.0179	3.89e-01
YBR088C	PCNA-K164R Cl.1	YLR089C	ALT1	YLR089C_dma3191	0.0304	2.42e-01
YBR088C	PCNA-K164R Cl.1	YLR100W	ERG27	YLR100W_tsa1172	0.0595	1.19e-01
YBR088C	PCNA-K164R Cl.1	YLR103C	CDC45	YLR103C_tsa694	-0.0361	2.93e-01
YBR088C	PCNA-K164R Cl.1	YLR105C	SEN2	YLR105C_tsa676	0.0342	2.12e-01
YBR088C	PCNA-K164R Cl.1	YLR110C	CCW12	YLR110C_dma3198	0.0219	3.72e-01
YBR088C	PCNA-K164R Cl.1	YLR115W	CFT2	YLR115W_tsa1143	0.0455	1.39e-01
YBR088C	PCNA-K164R Cl.1	YLR115W	CFT2	YLR115W_tsa801	-0.0661	1.86e-01
YBR088C	PCNA-K164R Cl.1	YLR116W	MSL5	YLR116W_tsa1144	-0.0238	3.41e-01
YBR088C	PCNA-K164R Cl.1	YLR117C	CLF1	YLR117C_tsa1047	0.066	1.41e-01
YBR088C	PCNA-K164R Cl.1	YLR119W	SRN2	YLR119W_dma3215	0.006	4.87e-01
YBR088C	PCNA-K164R Cl.1	YLR127C	APC2	YLR127C_tsa262	0.0077	4.78e-01
YBR088C	PCNA-K164R Cl.1	YLR163C	MAS1	YLR163C_tsa497	0.0435	2.26e-01
YBR088C	PCNA-K164R Cl.1	YLR166C	SEC10	YLR166C_tsa63	0.0129	4.18e-01
YBR088C	PCNA-K164R Cl.1	YLR186W	EMG1	YLR186W_tsa1056	-0.0397	3.04e-01
YBR088C	PCNA-K164R Cl.1	YLR186W	EMG1	YLR186W_tsa1141	-0.0116	3.96e-01
YBR088C	PCNA-K164R Cl.1	YLR191W	PEX13	YLR191W_dma3258	0.0074	4.70e-01
YBR088C	PCNA-K164R Cl.1	YLR195C	NMT1	YLR195C_tsa690	0.0114	4.50e-01
YBR088C	PCNA-K164R Cl.1	YLR196W	PWP1	YLR196W_tsa1142	0.0086	4.42e-01
YBR088C	PCNA-K164R Cl.1	YLR197W	NOP56	YLR197W_tsa1140	-0.1411	1.87e-01
YBR088C	PCNA-K164R Cl.1	YLR200W	YKE2	YLR200W_dma3275	0.0157	4.25e-01
YBR088C	PCNA-K164R Cl.1	YLR208W	SEC13	YLR208W_tsa52	-0.0009	4.71e-01
YBR088C	PCNA-K164R Cl.1	YLR215C	CDC123	YLR215C_tsa946	-0.0069	4.37e-01
YBR088C	PCNA-K164R Cl.1	YLR218C	COA4	YLR218C_dma3287	-0.0187	3.88e-01
YBR088C	PCNA-K164R Cl.1	YLR222C	UTP13	YLR222C_tsa1250	-0.022	2.54e-01
YBR088C	PCNA-K164R Cl.1	YLR229C	CDC42	YLR229C_tsa26	0.0197	3.75e-01
YBR088C	PCNA-K164R Cl.1	YLR268W	SEC22	YLR268W_tsa313	-0.061	2.36e-01
YBR088C	PCNA-K164R Cl.1	YLR274W	MCM5	YLR274W_tsa403	-0.0453	1.94e-01
YBR088C	PCNA-K164R Cl.1	YLR276C	DBP9	YLR276C_tsa1148	0.0341	2.46e-01
YBR088C	PCNA-K164R Cl.1	YLR291C	GCD7	YLR291C_tsa1149	0.02	1.03e-01
YBR088C	PCNA-K164R Cl.1	YLR293C	GSP1	YLR293C_tsa256	-0.0388	2.57e-01
YBR088C	PCNA-K164R Cl.1	YLR298C	YHC1	YLR298C_tsa632	0.0227	3.40e-01
YBR088C	PCNA-K164R Cl.1	YLR298C	YHC1	YLR298C_tsa840	-0.0172	2.68e-01
YBR088C	PCNA-K164R Cl.1	YLR298C	YHC1	YLR298C_tsa844	0.0224	2.34e-01
YBR088C	PCNA-K164R Cl.1	YLR305C	STT4	YLR305C_tsa123	0.0039	4.96e-01
YBR088C	PCNA-K164R Cl.1	YLR314C	CDC3	YLR314C_tsa130	-0.0373	3.25e-01
YBR088C	PCNA-K164R Cl.1	YLR314C	CDC3	YLR314C_tsa885	-0.0381	2.74e-01
YBR088C	PCNA-K164R Cl.1	YLR316C	TAD3	YLR316C_tsa1150	0.0224	4.07e-01
YBR088C	PCNA-K164R Cl.1	YLR317W	YLR317W	YLR317W_tsa1151	0.0241	2.56e-01
YBR088C	PCNA-K164R Cl.1	YLR319C	BUD6	YLR319C_dma3370	0.0131	3.09e-01
YBR088C	PCNA-K164R Cl.1	YLR340W	RPP0	YLR340W_tsa1152	0.0314	2.53e-01
YBR088C	PCNA-K164R Cl.1	YLR342W	FKS1	YLR342W_dma3377	-0.0278	2.40e-01
YBR088C	PCNA-K164R Cl.1	YLR347C	KAP95	YLR347C_tsa226	0.0185	1.94e-01
YBR088C	PCNA-K164R Cl.1	YLR347C	KAP95	YLR347C_tsa228	0.0362	2.32e-01
YBR088C	PCNA-K164R Cl.1	YLR367W	RPS22B	YLR367W_dma3402	0.0121	4.00e-01
YBR088C	PCNA-K164R Cl.1	YLR378C	SEC61	YLR378C_tsa213	-0.0227	1.91e-01
YBR088C	PCNA-K164R Cl.1	YLR383W	SMC6	YLR383W_tsa747	-0.0151	4.02e-01
YBR088C	PCNA-K164R Cl.1	YLR384C	IKI3	YLR384C_dma3413	0.034	2.98e-01
YBR088C	PCNA-K164R Cl.1	YLR393W	ATP10	YLR393W_dma3426	-0.0638	6.79e-02
YBR088C	PCNA-K164R Cl.1	YLR397C	AFG2	YLR397C_tsa266	0.0369	2.33e-01
YBR088C	PCNA-K164R Cl.1	YLR410W	VIP1	YLR410W_dma3437	0.025	3.36e-01
YBR088C	PCNA-K164R Cl.1	YLR430W	SEN1	YLR430W_tsa1023	-0.0839	6.47e-02
YBR088C	PCNA-K164R Cl.1	YLR436C	ECM30	YLR436C_dma3485	0.0213	3.12e-01
YBR088C	PCNA-K164R Cl.1	YLR440C	SEC39	YLR440C_tsa1214	0.0104	4.37e-01
YBR088C	PCNA-K164R Cl.1	YLR440C	SEC39	YLR440C_tsa725	-0.0163	2.69e-01
YBR088C	PCNA-K164R Cl.1	YLR440C	SEC39	YLR440C_tsa726	0.0444	3.74e-02
YBR088C	PCNA-K164R Cl.1	YLR452C	SST2	YLR452C_dma3495	0.0094	4.70e-01
YBR088C	PCNA-K164R Cl.1	YLR457C	NBP1	YLR457C_tsa222	0.0069	4.79e-01
YBR088C	PCNA-K164R Cl.1	YLR459W	GAB1	YLR459W_tsa200	-0.0086	4.11e-01
YBR088C	PCNA-K164R Cl.1	YLR459W	GAB1	YLR459W_tsa201	-0.0145	3.74e-01
YBR088C	PCNA-K164R Cl.1	YLR459W	GAB1	YLR459W_tsa202	-0.0417	2.38e-01
YBR088C	PCNA-K164R Cl.1	YML001W	YPT7	YML001W_dma3511	0.009	4.43e-01
YBR088C	PCNA-K164R Cl.1	YML015C	TAF11	YML015C_tsa645	0.0055	4.93e-01
YBR088C	PCNA-K164R Cl.1	YML023C	NSE5	YML023C_tsa1005	-0.0161	3.17e-01
YBR088C	PCNA-K164R Cl.1	YML023C	NSE5	YML023C_tsa1006	-0.0373	1.65e-01
YBR088C	PCNA-K164R Cl.1	YML023C	NSE5	YML023C_tsa1007	-0.081	8.91e-02
YBR088C	PCNA-K164R Cl.1	YML028W	TSA1	YML028W_dma3534	-0.3623	7.30e-15
YBR088C	PCNA-K164R Cl.1	YML032C	RAD52	YML032C_dma3531	-0.3205	1.49e-06
YBR088C	PCNA-K164R Cl.1	YML041C	VPS71	YML041C_dma3546	0.0178	2.92e-01
YBR088C	PCNA-K164R Cl.1	YML046W	PRP39	YML046W_tsa494	0.0307	2.92e-01
YBR088C	PCNA-K164R Cl.1	YML049C	RSE1	YML049C_tsa982	0.051	2.03e-01
YBR088C	PCNA-K164R Cl.1	YML065W	ORC1	YML065W_tsa1170	-0.06	2.30e-01
YBR088C	PCNA-K164R Cl.1	YML069W	POB3	YML069W_tsa629	0.0237	3.60e-01
YBR088C	PCNA-K164R Cl.1	YML069W	POB3	YML069W_tsa846	0.1027	4.19e-02
YBR088C	PCNA-K164R Cl.1	YML069W	POB3	YML069W_tsa847	0.0803	1.88e-01
YBR088C	PCNA-K164R Cl.1	YML077W	BET5	YML077W_tsa1131	-0.0236	3.64e-01
YBR088C	PCNA-K164R Cl.1	YML081C-A	ATP18	YML081C-A_dma3578	-0.0736	1.63e-01
YBR088C	PCNA-K164R Cl.1	YML098W	TAF13	YML098W_tsa636	0.0062	4.83e-01
YBR088C	PCNA-K164R Cl.1	YML098W	TAF13	YML098W_tsa797	0.0068	4.77e-01
YBR088C	PCNA-K164R Cl.1	YML102W	CAC2	YML102W_dma3590	0.009	4.32e-01
YBR088C	PCNA-K164R Cl.1	YML103C	NUP188	YML103C_dma3612	-0.0289	3.46e-01
YBR088C	PCNA-K164R Cl.1	YML105C	SEC65	YML105C_tsa710	0.0077	4.77e-01
YBR088C	PCNA-K164R Cl.1	YML114C	TAF8	YML114C_tsa695	0.05	1.42e-01
YBR088C	PCNA-K164R Cl.1	YML121W	GTR1	YML121W_dma3622	0.0445	2.06e-01
YBR088C	PCNA-K164R Cl.1	YML125C	PGA3	YML125C_tsa1210	0.0344	2.18e-01
YBR088C	PCNA-K164R Cl.1	YML126C	ERG13	YML126C_tsa1104	-0.003	4.06e-01
YBR088C	PCNA-K164R Cl.1	YML127W	RSC9	YML127W_tsa1160	-0.0238	3.48e-01
YBR088C	PCNA-K164R Cl.1	YML128C	MSC1	YML128C_dma3618	0.0339	2.99e-01
YBR088C	PCNA-K164R Cl.1	YML130C	ERO1	YML130C_tsa203	0.0208	3.94e-01
YBR088C	PCNA-K164R Cl.1	YMR005W	TAF4	YMR005W_tsa942	-0.0273	3.10e-01
YBR088C	PCNA-K164R Cl.1	YMR013C	SEC59	YMR013C_tsa422	0.0119	4.47e-01
YBR088C	PCNA-K164R Cl.1	YMR028W	TAP42	YMR028W_tsa697	0.0106	4.50e-01
YBR088C	PCNA-K164R Cl.1	YMR033W	ARP9	YMR033W_tsa495	-0.0132	3.98e-01
YBR088C	PCNA-K164R Cl.1	YMR043W	MCM1	YMR043W_tsa1134	-0.1234	2.30e-01
YBR088C	PCNA-K164R Cl.1	YMR049C	ERB1	YMR049C_tsa1102	0.0446	2.61e-03
YBR088C	PCNA-K164R Cl.1	YMR061W	RNA14	YMR061W_tsa1106	0.0097	4.50e-01
YBR088C	PCNA-K164R Cl.1	YMR075W	RCO1	YMR075W_dma3677	0.0006	4.85e-01
YBR088C	PCNA-K164R Cl.1	YMR076C	PDS5	YMR076C_tsa983	-0.1179	3.91e-02
YBR088C	PCNA-K164R Cl.1	YMR078C	CTF18	YMR078C_dma3676	-0.0715	1.96e-02
YBR088C	PCNA-K164R Cl.1	YMR079W	SEC14	YMR079W_tsa53	-0.0004	4.51e-01
YBR088C	PCNA-K164R Cl.1	YMR093W	UTP15	YMR093W_tsa1246	0.023	3.50e-01
YBR088C	PCNA-K164R Cl.1	YMR094W	CTF13	YMR094W_tsa59	-0.0123	4.05e-01
YBR088C	PCNA-K164R Cl.1	YMR100W	MUB1	YMR100W_dma3688	0.0237	3.64e-01
YBR088C	PCNA-K164R Cl.1	YMR112C	MED11	YMR112C_tsa799	-0.1887	2.80e-03
YBR088C	PCNA-K164R Cl.1	YMR117C	SPC24	YMR117C_tsa293	0.1166	7.05e-02
YBR088C	PCNA-K164R Cl.1	YMR123W	PKR1	YMR123W_dma3715	0.0527	1.61e-01
YBR088C	PCNA-K164R Cl.1	YMR154C	RIM13	YMR154C_dma3750	-0.0285	2.95e-01
YBR088C	PCNA-K164R Cl.1	YMR168C	CEP3	YMR168C_tsa294	-0.0053	4.54e-01
YBR088C	PCNA-K164R Cl.1	YMR168C	CEP3	YMR168C_tsa845	-0.0259	3.42e-01
YBR088C	PCNA-K164R Cl.1	YMR190C	SGS1	YMR190C_dma3784	-0.0203	2.26e-01
YBR088C	PCNA-K164R Cl.1	YMR197C	VTI1	YMR197C_tsa634	-0.0296	3.41e-01
YBR088C	PCNA-K164R Cl.1	YMR198W	CIK1	YMR198W_dma3800	0.0112	4.28e-01
YBR088C	PCNA-K164R Cl.1	YMR200W	ROT1	YMR200W_tsa1103	-0.0532	1.75e-01
YBR088C	PCNA-K164R Cl.1	YMR213W	CEF1	YMR213W_tsa702	0.0099	4.32e-01
YBR088C	PCNA-K164R Cl.1	YMR220W	ERG8	YMR220W_tsa320	-0.0232	3.15e-01
YBR088C	PCNA-K164R Cl.1	YMR224C	MRE11	YMR224C_dma3806	-0.0098	2.83e-01
YBR088C	PCNA-K164R Cl.1	YMR227C	TAF7	YMR227C_tsa638	0.0067	4.64e-01
YBR088C	PCNA-K164R Cl.1	YMR229C	RRP5	YMR229C_tsa1051	0.0309	2.83e-01
YBR088C	PCNA-K164R Cl.1	YMR235C	RNA1	YMR235C_tsa118	0.0256	3.54e-01
YBR088C	PCNA-K164R Cl.1	YMR235C	RNA1	YMR235C_tsa172	0.0012	4.83e-01
YBR088C	PCNA-K164R Cl.1	YMR236W	TAF9	YMR236W_tsa730	-0.0294	2.08e-01
YBR088C	PCNA-K164R Cl.1	YMR239C	RNT1	YMR239C_tsa673	-0.0078	3.71e-01
YBR088C	PCNA-K164R Cl.1	YMR239C	RNT1	YMR239C_tsa674	-0.0388	2.65e-01
YBR088C	PCNA-K164R Cl.1	YMR240C	CUS1	YMR240C_tsa639	0.0488	2.38e-01
YBR088C	PCNA-K164R Cl.1	YMR263W	SAP30	YMR263W_dma3870	-0.0933	4.16e-02
YBR088C	PCNA-K164R Cl.1	YMR268C	PRP24	YMR268C_tsa402	0.0466	1.15e-01
YBR088C	PCNA-K164R Cl.1	YMR272C	SCS7	YMR272C_dma3887	-0.0281	3.28e-01
YBR088C	PCNA-K164R Cl.1	YMR281W	GPI12	YMR281W_tsa1162	-0.0778	1.45e-01
YBR088C	PCNA-K164R Cl.1	YMR290C	HAS1	YMR290C_tsa1161	-0.0032	4.47e-01
YBR088C	PCNA-K164R Cl.1	YMR296C	LCB1	YMR296C_tsa600	0.0293	1.88e-01
YBR088C	PCNA-K164R Cl.1	YMR296C	LCB1	YMR296C_tsa602	0.0363	2.54e-01
YBR088C	PCNA-K164R Cl.1	YMR296C	LCB1	YMR296C_tsa603	-0.004	4.35e-01
YBR088C	PCNA-K164R Cl.1	YMR296C	LCB1	YMR296C_tsa606	0.0231	3.61e-01
YBR088C	PCNA-K164R Cl.1	YMR298W	LIP1	YMR298W_tsa1059	-0.0101	4.44e-01
YBR088C	PCNA-K164R Cl.1	YMR304W	UBP15	YMR304W_dma3909	-0.0034	4.29e-01
YBR088C	PCNA-K164R Cl.1	YMR307W	GAS1	YMR307W_dma3905	-0.0841	1.75e-02
YBR088C	PCNA-K164R Cl.1	YNL001W	DOM34	YNL001W_dma4193	0.0246	2.58e-01
YBR088C	PCNA-K164R Cl.1	YNL002C	RLP7	YNL002C_tsa1159	-0.0212	3.28e-01
YBR088C	PCNA-K164R Cl.1	YNL006W	LST8	YNL006W_tsa466	0.0074	4.75e-01
YBR088C	PCNA-K164R Cl.1	YNL006W	LST8	YNL006W_tsa467	-0.0265	2.92e-01
YBR088C	PCNA-K164R Cl.1	YNL021W	HDA1	YNL021W_dma3925	0.0173	3.69e-01
YBR088C	PCNA-K164R Cl.1	YNL038W	GPI15	YNL038W_tsa1157	0.0321	2.30e-01
YBR088C	PCNA-K164R Cl.1	YNL041C	COG6	YNL041C_dma3970	0.0169	3.50e-01
YBR088C	PCNA-K164R Cl.1	YNL061W	NOP2	YNL061W_tsa624	-0.0229	3.32e-01
YBR088C	PCNA-K164R Cl.1	YNL061W	NOP2	YNL061W_tsa626	0.0141	3.13e-01
YBR088C	PCNA-K164R Cl.1	YNL061W	NOP2	YNL061W_tsa628	-0.0288	2.92e-01
YBR088C	PCNA-K164R Cl.1	YNL061W	NOP2	YNL061W_tsa630	0.0457	2.59e-01
YBR088C	PCNA-K164R Cl.1	YNL062C	GCD10	YNL062C_tsa442	0.0055	4.90e-01
YBR088C	PCNA-K164R Cl.1	YNL064C	YDJ1	YNL064C_dma3979	0.0179	4.34e-01
YBR088C	PCNA-K164R Cl.1	YNL067W	RPL9B	YNL067W_dma3975	0.0226	3.94e-01
YBR088C	PCNA-K164R Cl.1	YNL071W	LAT1	YNL071W_dma3994	-0.0022	4.78e-01
YBR088C	PCNA-K164R Cl.1	YNL091W	NST1	YNL091W_dma4002	0.0243	1.82e-01
YBR088C	PCNA-K164R Cl.1	YNL102W	POL1	YNL102W_tsa343	-0.0563	6.55e-02
YBR088C	PCNA-K164R Cl.1	YNL102W	POL1	YNL102W_tsa344	-0.1138	7.83e-02
YBR088C	PCNA-K164R Cl.1	YNL102W	POL1	YNL102W_tsa345	0.0459	4.23e-01
YBR088C	PCNA-K164R Cl.1	YNL102W	POL1	YNL102W_tsa346	-0.0652	1.18e-01
YBR088C	PCNA-K164R Cl.1	YNL102W	POL1	YNL102W_tsa362	-0.067	9.07e-02
YBR088C	PCNA-K164R Cl.1	YNL102W	POL1	YNL102W_tsa897	0.0015	4.87e-01
YBR088C	PCNA-K164R Cl.1	YNL118C	DCP2	YNL118C_tsa754	0.0758	1.16e-01
YBR088C	PCNA-K164R Cl.1	YNL126W	SPC98	YNL126W_tsa1187	0.0109	4.41e-01
YBR088C	PCNA-K164R Cl.1	YNL132W	KRE33	YNL132W_tsa1262	0.0521	1.65e-01
YBR088C	PCNA-K164R Cl.1	YNL136W	EAF7	YNL136W_dma4040	0.0222	2.71e-01
YBR088C	PCNA-K164R Cl.1	YNL138W	SRV2	YNL138W_tsa675	0.013	3.85e-01
YBR088C	PCNA-K164R Cl.1	YNL138W	SRV2	YNL138W_tsa800	0.0763	1.43e-01
YBR088C	PCNA-K164R Cl.1	YNL147W	LSM7	YNL147W_dma5339	0.037	2.27e-01
YBR088C	PCNA-K164R Cl.1	YNL153C	GIM3	YNL153C_dma4055	-0.0034	4.70e-01
YBR088C	PCNA-K164R Cl.1	YNR003C	RPC34	YNR003C_tsa640	0.1427	5.61e-02
YBR088C	PCNA-K164R Cl.1	YNR011C	PRP2	YNR011C_tsa338	0.0187	3.61e-01
YBR088C	PCNA-K164R Cl.1	YNR017W	TIM23	YNR017W_tsa1168	-0.013	3.87e-01
YBR088C	PCNA-K164R Cl.1	YNR026C	SEC12	YNR026C_tsa305	-0.0329	3.01e-01
YBR088C	PCNA-K164R Cl.1	YNR026C	SEC12	YNR026C_tsa60	0.0572	6.19e-02
YBR088C	PCNA-K164R Cl.1	YNR035C	ARC35	YNR035C_tsa470	0.0296	2.82e-01
YBR088C	PCNA-K164R Cl.1	YNR035C	ARC35	YNR035C_tsa471	-0.0148	3.89e-01
YBR088C	PCNA-K164R Cl.1	YNR038W	DBP6	YNR038W_tsa1165	0.0351	2.40e-01
YBR088C	PCNA-K164R Cl.1	YNR043W	MVD1	YNR043W_tsa828	-0.1565	1.09e-02
YBR088C	PCNA-K164R Cl.1	YNR051C	BRE5	YNR051C_dma4271	0.0343	2.32e-01
YBR088C	PCNA-K164R Cl.1	YNR053C	NOG2	YNR053C_tsa479	0.0266	3.93e-01
YBR088C	PCNA-K164R Cl.1	YOL001W	PHO80	YOL001W_dma4274	0.0431	2.83e-01
YBR088C	PCNA-K164R Cl.1	YOL018C	TLG2	YOL018C_dma4304	0.041	2.85e-01
YBR088C	PCNA-K164R Cl.1	YOL021C	DIS3	YOL021C_tsa1030	0.0024	4.81e-01
YBR088C	PCNA-K164R Cl.1	YOL034W	SMC5	YOL034W_tsa727	-0.0204	3.21e-01
YBR088C	PCNA-K164R Cl.1	YOL038W	PRE6	YOL038W_tsa1153	0.0127	4.17e-01
YBR088C	PCNA-K164R Cl.1	YOL066C	RIB2	YOL066C_tsa1181	0.0163	4.10e-01
YBR088C	PCNA-K164R Cl.1	YOL069W	NUF2	YOL069W_tsa1154	0.0109	4.59e-01
YBR088C	PCNA-K164R Cl.1	YOL069W	NUF2	YOL069W_tsa755	-0.0195	2.88e-01
YBR088C	PCNA-K164R Cl.1	YOL077C	BRX1	YOL077C_tsa1171	-0.0232	2.25e-01
YBR088C	PCNA-K164R Cl.1	YOL081W	IRA2	YOL081W_dma4362	-0.0993	1.27e-01
YBR088C	PCNA-K164R Cl.1	YOL094C	RFC4	YOL094C_tsa171	-0.122	2.04e-05
YBR088C	PCNA-K164R Cl.1	YOL102C	TPT1	YOL102C_tsa1264	0.0252	4.11e-01
YBR088C	PCNA-K164R Cl.1	YOL123W	HRP1	YOL123W_tsa858	-0.0225	3.90e-01
YBR088C	PCNA-K164R Cl.1	YOL123W	HRP1	YOL123W_tsa960	0.0282	2.30e-01
YBR088C	PCNA-K164R Cl.1	YOL135C	MED7	YOL135C_tsa739	-0.0339	2.78e-01
YBR088C	PCNA-K164R Cl.1	YOL135C	MED7	YOL135C_tsa740	-0.0146	2.60e-01
YBR088C	PCNA-K164R Cl.1	YOL144W	NOP8	YOL144W_tsa1025	0.0267	1.04e-01
YBR088C	PCNA-K164R Cl.1	YOR004W	UTP23	YOR004W_tsa1057	0.0122	4.47e-01
YBR088C	PCNA-K164R Cl.1	YOR014W	RTS1	YOR014W_dma4431	0.0097	4.65e-01
YBR088C	PCNA-K164R Cl.1	YOR020C	HSP10	YOR020C_tsa681	0.0566	1.85e-01
YBR088C	PCNA-K164R Cl.1	YOR048C	RAT1	YOR048C_tsa914	0.0365	2.78e-01
YBR088C	PCNA-K164R Cl.1	YOR057W	SGT1	YOR057W_tsa427	-0.007	4.56e-01
YBR088C	PCNA-K164R Cl.1	YOR057W	SGT1	YOR057W_tsa830	0.0157	3.85e-01
YBR088C	PCNA-K164R Cl.1	YOR070C	GYP1	YOR070C_dma4499	0.041	1.67e-01
YBR088C	PCNA-K164R Cl.1	YOR074C	CDC21	YOR074C_tsa147	-0.0393	2.39e-01
YBR088C	PCNA-K164R Cl.1	YOR074C	CDC21	YOR074C_tsa927	0.0058	4.89e-01
YBR088C	PCNA-K164R Cl.1	YOR075W	UFE1	YOR075W_tsa212	-0.0138	4.08e-01
YBR088C	PCNA-K164R Cl.1	YOR085W	OST3	YOR085W_dma4524	-0.0138	4.09e-01
YBR088C	PCNA-K164R Cl.1	YOR089C	VPS21	YOR089C_dma4520	0.0398	2.32e-01
YBR088C	PCNA-K164R Cl.1	YOR103C	OST2	YOR103C_tsa1158	0.0099	3.93e-01
YBR088C	PCNA-K164R Cl.1	YOR116C	RPO31	YOR116C_tsa831	0.028	2.97e-01
YBR088C	PCNA-K164R Cl.1	YOR122C	PFY1	YOR122C_tsa232	0.0362	2.61e-01
YBR088C	PCNA-K164R Cl.1	YOR122C	PFY1	YOR122C_tsa233	0.0154	4.09e-01
YBR088C	PCNA-K164R Cl.1	YOR122C	PFY1	YOR122C_tsa429	0.0217	3.51e-01
YBR088C	PCNA-K164R Cl.1	YOR123C	LEO1	YOR123C_dma4542	0.0321	2.74e-01
YBR088C	PCNA-K164R Cl.1	YOR143C	THI80	YOR143C_tsa1173	-0.0359	4.13e-01
YBR088C	PCNA-K164R Cl.1	YOR149C	SMP3	YOR149C_tsa204	0.0352	2.68e-01
YBR088C	PCNA-K164R Cl.1	YOR149C	SMP3	YOR149C_tsa849	0.0138	4.35e-01
YBR088C	PCNA-K164R Cl.1	YOR151C	RPB2	YOR151C_tsa693	-0.048	1.41e-01
YBR088C	PCNA-K164R Cl.1	YOR157C	PUP1	YOR157C_tsa268	-0.0006	4.73e-01
YBR088C	PCNA-K164R Cl.1	YOR168W	GLN4	YOR168W_tsa1198	0.0512	1.97e-01
YBR088C	PCNA-K164R Cl.1	YOR174W	MED4	YOR174W_tsa738	0.0009	4.79e-01
YBR088C	PCNA-K164R Cl.1	YOR181W	LAS17	YOR181W_tsa230	0.0388	1.23e-01
YBR088C	PCNA-K164R Cl.1	YOR181W	LAS17	YOR181W_tsa912	-0.0747	3.44e-01
YBR088C	PCNA-K164R Cl.1	YOR184W	SER1	YOR184W_dma4596	0.0253	2.76e-01
YBR088C	PCNA-K164R Cl.1	YOR194C	TOA1	YOR194C_tsa1185	-0.0572	1.85e-01
YBR088C	PCNA-K164R Cl.1	YOR196C	LIP5	YOR196C_dma4586	0.0325	3.22e-01
YBR088C	PCNA-K164R Cl.1	YOR204W	DED1	YOR204W_tsa557	0.036	2.04e-01
YBR088C	PCNA-K164R Cl.1	YOR204W	DED1	YOR204W_tsa561	0.09	8.11e-02
YBR088C	PCNA-K164R Cl.1	YOR204W	DED1	YOR204W_tsa932	0.0072	4.53e-01
YBR088C	PCNA-K164R Cl.1	YOR224C	RPB8	YOR224C_tsa1195	-0.0647	1.57e-01
YBR088C	PCNA-K164R Cl.1	YOR232W	MGE1	YOR232W_tsa505	0.0099	4.61e-01
YBR088C	PCNA-K164R Cl.1	YOR236W	DFR1	YOR236W_tsa884	0.0887	9.78e-02
YBR088C	PCNA-K164R Cl.1	YOR244W	ESA1	YOR244W_tsa560	0.015	3.94e-01
YBR088C	PCNA-K164R Cl.1	YOR244W	ESA1	YOR244W_tsa563	0.0355	2.61e-01
YBR088C	PCNA-K164R Cl.1	YOR249C	APC5	YOR249C_tsa745	0.0106	4.47e-01
YBR088C	PCNA-K164R Cl.1	YOR249C	APC5	YOR249C_tsa746	-0.1087	1.38e-01
YBR088C	PCNA-K164R Cl.1	YOR250C	CLP1	YOR250C_tsa1186	-0.0013	4.66e-01
YBR088C	PCNA-K164R Cl.1	YOR254C	SEC63	YOR254C_tsa231	-0.0988	7.06e-02
YBR088C	PCNA-K164R Cl.1	YOR259C	RPT4	YOR259C_tsa260	-0.0002	4.73e-01
YBR088C	PCNA-K164R Cl.1	YOR259C	RPT4	YOR259C_tsa263	-0.0949	2.13e-02
YBR088C	PCNA-K164R Cl.1	YOR260W	GCD1	YOR260W_tsa850	-0.0411	2.58e-01
YBR088C	PCNA-K164R Cl.1	YOR262W	YOR262W	YOR262W_tsa1215	-0.0243	3.38e-01
YBR088C	PCNA-K164R Cl.1	YOR272W	YTM1	YOR272W_tsa734	0.0257	1.07e-01
YBR088C	PCNA-K164R Cl.1	YOR275C	RIM20	YOR275C_dma4677	0.0069	4.68e-01
YBR088C	PCNA-K164R Cl.1	YOR294W	RRS1	YOR294W_tsa687	0.0185	2.51e-01
YBR088C	PCNA-K164R Cl.1	YOR294W	RRS1	YOR294W_tsa688	-0.0261	2.35e-01
YBR088C	PCNA-K164R Cl.1	YOR322C	LDB19	YOR322C_dma4720	-0.0208	3.25e-01
YBR088C	PCNA-K164R Cl.1	YOR326W	MYO2	YOR326W_tsa269	-0.0126	3.98e-01
YBR088C	PCNA-K164R Cl.1	YOR326W	MYO2	YOR326W_tsa337	0.028	3.13e-01
YBR088C	PCNA-K164R Cl.1	YOR335C	ALA1	YOR335C_tsa905	-0.0158	4.02e-01
YBR088C	PCNA-K164R Cl.1	YOR336W	KRE5	YOR336W_tsa139	0.0247	2.09e-01
YBR088C	PCNA-K164R Cl.1	YOR341W	RPA190	YOR341W_tsa530	0.0568	2.09e-01
YBR088C	PCNA-K164R Cl.1	YOR341W	RPA190	YOR341W_tsa532	0.0063	4.78e-01
YBR088C	PCNA-K164R Cl.1	YOR361C	PRT1	YOR361C_tsa27	-0.0006	4.64e-01
YBR088C	PCNA-K164R Cl.1	YOR362C	PRE10	YOR362C_tsa1249	-0.0027	4.67e-01
YBR088C	PCNA-K164R Cl.1	YOR370C	MRS6	YOR370C_tsa258	0.0422	2.63e-01
YBR088C	PCNA-K164R Cl.1	YPL007C	TFC8	YPL007C_tsa1201	-0.0092	4.11e-01
YBR088C	PCNA-K164R Cl.1	YPL010W	RET3	YPL010W_tsa689	-0.0164	3.22e-01
YBR088C	PCNA-K164R Cl.1	YPL020C	ULP1	YPL020C_tsa566	-0.0061	4.52e-01
YBR088C	PCNA-K164R Cl.1	YPL028W	ERG10	YPL028W_tsa531	0.0172	3.45e-01
YBR088C	PCNA-K164R Cl.1	YPL043W	NOP4	YPL043W_tsa660	0.0469	3.40e-01
YBR088C	PCNA-K164R Cl.1	YPL047W	SGF11	YPL047W_dma4811	0.0069	4.72e-01
YBR088C	PCNA-K164R Cl.1	YPL055C	LGE1	YPL055C_dma4805	-0.1417	2.29e-02
YBR088C	PCNA-K164R Cl.1	YPL057C	SUR1	YPL057C_dma4803	-0.0257	3.37e-01
YBR088C	PCNA-K164R Cl.1	YPL063W	TIM50	YPL063W_tsa1189	-0.0412	2.71e-01
YBR088C	PCNA-K164R Cl.1	YPL076W	GPI2	YPL076W_tsa462	-0.0345	2.56e-01
YBR088C	PCNA-K164R Cl.1	YPL076W	GPI2	YPL076W_tsa463	-0.0353	1.32e-01
YBR088C	PCNA-K164R Cl.1	YPL082C	MOT1	YPL082C_tsa363	0.0084	4.71e-01
YBR088C	PCNA-K164R Cl.1	YPL085W	SEC16	YPL085W_tsa119	-0.0076	4.17e-01
YBR088C	PCNA-K164R Cl.1	YPL094C	SEC62	YPL094C_tsa224	-0.0379	2.93e-01
YBR088C	PCNA-K164R Cl.1	YPL101W	ELP4	YPL101W_dma4843	0.0271	3.51e-01
YBR088C	PCNA-K164R Cl.1	YPL120W	VPS30	YPL120W_dma4850	-0.0039	4.65e-01
YBR088C	PCNA-K164R Cl.1	YPL128C	TBF1	YPL128C_tsa1199	0.0215	3.26e-01
YBR088C	PCNA-K164R Cl.1	YPL160W	CDC60	YPL160W_tsa922	0.0268	2.80e-01
YBR088C	PCNA-K164R Cl.1	YPL169C	MEX67	YPL169C_tsa816	0.04	1.82e-01
YBR088C	PCNA-K164R Cl.1	YPL174C	NIP100	YPL174C_dma4918	-0.0034	4.40e-01
YBR088C	PCNA-K164R Cl.1	YPL190C	NAB3	YPL190C_tsa861	0.078	1.72e-01
YBR088C	PCNA-K164R Cl.1	YPL204W	HRR25	YPL204W_tsa1196	0.0187	3.42e-01
YBR088C	PCNA-K164R Cl.1	YPL209C	IPL1	YPL209C_tsa165	0.0119	4.51e-01
YBR088C	PCNA-K164R Cl.1	YPL209C	IPL1	YPL209C_tsa206	0.0532	1.86e-01
YBR088C	PCNA-K164R Cl.1	YPL211W	NIP7	YPL211W_tsa114	0.0359	3.10e-01
YBR088C	PCNA-K164R Cl.1	YPL228W	CET1	YPL228W_tsa270	-0.0798	1.24e-01
YBR088C	PCNA-K164R Cl.1	YPL228W	CET1	YPL228W_tsa419	0.0096	4.53e-01
YBR088C	PCNA-K164R Cl.1	YPL228W	CET1	YPL228W_tsa420	0.009	4.52e-01
YBR088C	PCNA-K164R Cl.1	YPL233W	NSL1	YPL233W_tsa450	-0.0176	3.71e-01
YBR088C	PCNA-K164R Cl.1	YPL233W	NSL1	YPL233W_tsa452	-0.0061	4.51e-01
YBR088C	PCNA-K164R Cl.1	YPL235W	RVB2	YPL235W_tsa1202	-0.0217	2.52e-01
YBR088C	PCNA-K164R Cl.1	YPL266W	DIM1	YPL266W_tsa984	0.0103	4.34e-01
YBR088C	PCNA-K164R Cl.1	YPR016C	TIF6	YPR016C_tsa1008	0.0258	2.70e-01
YBR088C	PCNA-K164R Cl.1	YPR016C	TIF6	YPR016C_tsa1010	0.0083	4.60e-01
YBR088C	PCNA-K164R Cl.1	YPR016C	TIF6	YPR016C_tsa1272	-0.0053	4.57e-01
YBR088C	PCNA-K164R Cl.1	YPR018W	RLF2	YPR018W_dma5036	-0.0087	3.76e-01
YBR088C	PCNA-K164R Cl.1	YPR019W	MCM4	YPR019W_tsa1203	0.0054	4.94e-01
YBR088C	PCNA-K164R Cl.1	YPR023C	EAF3	YPR023C_dma5033	0.0251	3.19e-01
YBR088C	PCNA-K164R Cl.1	YPR025C	CCL1	YPR025C_tsa77	0.0398	1.00e-01
YBR088C	PCNA-K164R Cl.1	YPR033C	HTS1	YPR033C_tsa945	-0.0246	2.54e-01
YBR088C	PCNA-K164R Cl.1	YPR034W	ARP7	YPR034W_tsa930	-0.0554	2.57e-01
YBR088C	PCNA-K164R Cl.1	YPR055W	SEC8	YPR055W_tsa122	-0.0101	4.25e-01
YBR088C	PCNA-K164R Cl.1	YPR055W	SEC8	YPR055W_tsa364	-0.0142	4.13e-01
YBR088C	PCNA-K164R Cl.1	YPR060C	ARO7	YPR060C_dma5054	0.0129	4.39e-01
YBR088C	PCNA-K164R Cl.1	YPR070W	MED1	YPR070W_dma5068	0.0434	1.30e-01
YBR088C	PCNA-K164R Cl.1	YPR082C	DIB1	YPR082C_tsa1237	0.0056	4.85e-01
YBR088C	PCNA-K164R Cl.1	YPR085C	ASA1	YPR085C_tsa1232	-0.008	4.24e-01
YBR088C	PCNA-K164R Cl.1	YPR086W	SUA7	YPR086W_tsa1274	-0.0489	1.23e-01
YBR088C	PCNA-K164R Cl.1	YPR086W	SUA7	YPR086W_tsa832	-0.0906	4.70e-02
YBR088C	PCNA-K164R Cl.1	YPR088C	SRP54	YPR088C_tsa1233	0.0417	1.37e-01
YBR088C	PCNA-K164R Cl.1	YPR094W	RDS3	YPR094W_tsa1049	-0.0022	4.55e-01
YBR088C	PCNA-K164R Cl.1	YPR103W	PRE2	YPR103W_tsa916	0.0107	4.00e-01
YBR088C	PCNA-K164R Cl.1	YPR103W	PRE2	YPR103W_tsa917	0.0105	4.46e-01
YBR088C	PCNA-K164R Cl.1	YPR103W	PRE2	YPR103W_tsa918	0.0057	4.87e-01
YBR088C	PCNA-K164R Cl.1	YPR103W	PRE2	YPR103W_tsa921	0.0736	1.05e-01
YBR088C	PCNA-K164R Cl.1	YPR108W	RPN7	YPR108W_tsa1037	-0.0562	1.88e-01
YBR088C	PCNA-K164R Cl.1	YPR133C	SPN1	YPR133C_tsa1011	0.0088	4.59e-01
YBR088C	PCNA-K164R Cl.1	YPR135W	CTF4	YPR135W_dma5136	-0.1168	4.47e-03
YBR088C	PCNA-K164R Cl.1	YPR161C	SGV1	YPR161C_tsa1027	0.0719	1.31e-05
YBR088C	PCNA-K164R Cl.1	YPR161C	SGV1	YPR161C_tsa1028	0.0692	4.11e-02
YBR088C	PCNA-K164R Cl.1	YPR161C	SGV1	YPR161C_tsa1029	0.0161	3.93e-01
YBR088C	PCNA-K164R Cl.1	YPR161C	SGV1	YPR161C_tsa1251	0.0492	1.73e-01
YBR088C	PCNA-K164R Cl.1	YPR162C	ORC4	YPR162C_tsa1247	-0.0659	1.62e-01
YBR088C	PCNA-K164R Cl.1	YPR168W	NUT2	YPR168W_tsa818	0.0662	1.71e-01
YBR088C	PCNA-K164R Cl.1	YPR178W	PRP4	YPR178W_tsa500	0.0466	2.35e-01
YBR088C	PCNA-K164R Cl.1	YPR178W	PRP4	YPR178W_tsa819	-0.0224	3.63e-01
YBR088C	PCNA-K164R Cl.1	YPR179C	HDA3	YPR179C_dma5157	0.0391	1.50e-01
YBR088C	PCNA-K164R Cl.1	YPR181C	SEC23	YPR181C_tsa900	-0.002	4.77e-01
YBR088C	PCNA-K164R Cl.1	YPR183W	DPM1	YPR183W_tsa330	0.0199	3.51e-01
YBR088C	PCNA-K164R Cl.1	YPR190C	RPC82	YPR190C_tsa1238	-0.0262	3.49e-01
YBR088C	PCNA-K164R Cl.1	YPR191W	QCR2	YPR191W_dma5152	-0.0283	2.68e-01

## Sheet: PCNA-K164R Cl. 2
Query systematic name	Query standard name	Array systematic name	Array standard name	Array strain	Epsilon score	p-value
YBR088C	PCNA-K164R Cl.2	YAL001C	TFC3	YAL001C_tsa508	0.0269	3.28e-01
YBR088C	PCNA-K164R Cl.2	YAL002W	VPS8	YAL002W_dma23	0.0287	7.32e-02
YBR088C	PCNA-K164R Cl.2	YAL003W	EFB1	YAL003W_tsa987	-0.0261	3.74e-01
YBR088C	PCNA-K164R Cl.2	YAL011W	SWC3	YAL011W_dma17	0.0125	4.10e-01
YBR088C	PCNA-K164R Cl.2	YAL025C	MAK16	YAL025C_tsa1066	-0.0125	3.83e-01
YBR088C	PCNA-K164R Cl.2	YAL034W-A	MTW1	YAL034W-A_tsa235	0.004	4.97e-01
YBR088C	PCNA-K164R Cl.2	YAL038W	CDC19	YAL038W_tsa34	-0.0083	4.07e-01
YBR088C	PCNA-K164R Cl.2	YAL041W	CDC24	YAL041W_tsa148	0.0213	3.35e-01
YBR088C	PCNA-K164R Cl.2	YAL041W	CDC24	YAL041W_tsa149	0.0424	9.27e-02
YBR088C	PCNA-K164R Cl.2	YAL041W	CDC24	YAL041W_tsa304	0.0031	4.92e-01
YBR088C	PCNA-K164R Cl.2	YAL041W	CDC24	YAL041W_tsa408	0.0073	4.79e-01
YBR088C	PCNA-K164R Cl.2	YAL041W	CDC24	YAL041W_tsa410	0.0253	1.57e-01
YBR088C	PCNA-K164R Cl.2	YAL041W	CDC24	YAL041W_tsa412	-0.0643	2.98e-01
YBR088C	PCNA-K164R Cl.2	YAL041W	CDC24	YAL041W_tsa42	-0.0036	4.53e-01
YBR088C	PCNA-K164R Cl.2	YAR007C	RFA1	YAR007C_tsa273	-0.2095	6.48e-04
YBR088C	PCNA-K164R Cl.2	YAR019C	CDC15	YAR019C_tsa821	0.0108	4.17e-01
YBR088C	PCNA-K164R Cl.2	YAR019C	CDC15	YAR019C_tsa882	-0.0267	3.66e-01
YBR088C	PCNA-K164R Cl.2	YCL010C	SGF29	YCL010C_dma478	0.0327	9.66e-02
YBR088C	PCNA-K164R Cl.2	YCL016C	DCC1	YCL016C_dma473	-0.0182	3.61e-01
YBR088C	PCNA-K164R Cl.2	YCL059C	KRR1	YCL059C_tsa325	0.0599	1.94e-01
YBR088C	PCNA-K164R Cl.2	YCL059C	KRR1	YCL059C_tsa326	0.0138	4.15e-01
YBR088C	PCNA-K164R Cl.2	YCL061C	MRC1	YCL061C_dma522	-0.0139	3.98e-01
YBR088C	PCNA-K164R Cl.2	YCR002C	CDC10	YCR002C_tsa78	0.0113	4.36e-01
YBR088C	PCNA-K164R Cl.2	YCR002C	CDC10	YCR002C_tsa79	0.055	1.93e-01
YBR088C	PCNA-K164R Cl.2	YCR002C	CDC10	YCR002C_tsa81	0.0322	2.39e-01
YBR088C	PCNA-K164R Cl.2	YCR052W	RSC6	YCR052W_tsa1191	0.0332	2.16e-01
YBR088C	PCNA-K164R Cl.2	YCR077C	PAT1	YCR077C_dma599	0.0357	2.81e-01
YBR088C	PCNA-K164R Cl.2	YDL002C	NHP10	YDL002C_dma621	0.013	4.32e-01
YBR088C	PCNA-K164R Cl.2	YDL003W	MCD1	YDL003W_tsa1229	-0.0344	3.41e-01
YBR088C	PCNA-K164R Cl.2	YDL003W	MCD1	YDL003W_tsa70	-0.0254	2.84e-01
YBR088C	PCNA-K164R Cl.2	YDL007W	RPT2	YDL007W_tsa934	-0.0371	2.88e-01
YBR088C	PCNA-K164R Cl.2	YDL008W	APC11	YDL008W_tsa783	0.0171	4.04e-01
YBR088C	PCNA-K164R Cl.2	YDL014W	NOP1	YDL014W_tsa128	0.0198	2.98e-01
YBR088C	PCNA-K164R Cl.2	YDL015C	TSC13	YDL015C_tsa1113	0.0389	3.25e-01
YBR088C	PCNA-K164R Cl.2	YDL017W	CDC7	YDL017W_tsa131	0.0175	3.76e-01
YBR088C	PCNA-K164R Cl.2	YDL017W	CDC7	YDL017W_tsa880	-0.0509	1.76e-01
YBR088C	PCNA-K164R Cl.2	YDL020C	RPN4	YDL020C_dma613	0.0016	4.77e-01
YBR088C	PCNA-K164R Cl.2	YDL028C	MPS1	YDL028C_tsa167	0.0108	3.52e-01
YBR088C	PCNA-K164R Cl.2	YDL028C	MPS1	YDL028C_tsa169	-0.003	4.48e-01
YBR088C	PCNA-K164R Cl.2	YDL029W	ARP2	YDL029W_tsa886	0.0092	4.40e-01
YBR088C	PCNA-K164R Cl.2	YDL030W	PRP9	YDL030W_tsa361	-0.0084	4.43e-01
YBR088C	PCNA-K164R Cl.2	YDL030W	PRP9	YDL030W_tsa597	0.0378	2.77e-01
YBR088C	PCNA-K164R Cl.2	YDL033C	SLM3	YDL033C_dma630	-0.0303	3.27e-01
YBR088C	PCNA-K164R Cl.2	YDL043C	PRP11	YDL043C_tsa369	0.0181	2.62e-01
YBR088C	PCNA-K164R Cl.2	YDL045C	FAD1	YDL045C_tsa1116	-0.1019	1.07e-01
YBR088C	PCNA-K164R Cl.2	YDL058W	USO1	YDL058W_tsa441	-0.0196	3.71e-01
YBR088C	PCNA-K164R Cl.2	YDL064W	UBC9	YDL064W_tsa370	0.027	2.42e-01
YBR088C	PCNA-K164R Cl.2	YDL065C	PEX19	YDL065C_dma655	0.0025	4.91e-01
YBR088C	PCNA-K164R Cl.2	YDL077C	VAM6	YDL077C_dma649	0.019	3.82e-01
YBR088C	PCNA-K164R Cl.2	YDL084W	SUB2	YDL084W_tsa976	-0.0323	3.28e-01
YBR088C	PCNA-K164R Cl.2	YDL087C	LUC7	YDL087C_tsa711	0.0262	2.39e-01
YBR088C	PCNA-K164R Cl.2	YDL097C	RPN6	YDL097C_tsa1035	0.0394	1.31e-01
YBR088C	PCNA-K164R Cl.2	YDL097C	RPN6	YDL097C_tsa1146	0.037	2.43e-01
YBR088C	PCNA-K164R Cl.2	YDL098C	SNU23	YDL098C_tsa1079	0.0036	4.95e-01
YBR088C	PCNA-K164R Cl.2	YDL102W	POL3	YDL102W_tsa135	-0.0313	2.92e-01
YBR088C	PCNA-K164R Cl.2	YDL102W	POL3	YDL102W_tsa17	-0.0218	2.92e-01
YBR088C	PCNA-K164R Cl.2	YDL102W	POL3	YDL102W_tsa406	0.0076	4.73e-01
YBR088C	PCNA-K164R Cl.2	YDL103C	QRI1	YDL103C_tsa1093	-0.0351	3.54e-01
YBR088C	PCNA-K164R Cl.2	YDL103C	QRI1	YDL103C_tsa859	0.0174	3.43e-01
YBR088C	PCNA-K164R Cl.2	YDL103C	QRI1	YDL103C_tsa860	0.0194	2.86e-01
YBR088C	PCNA-K164R Cl.2	YDL105W	NSE4	YDL105W_tsa1013	0.0231	2.72e-01
YBR088C	PCNA-K164R Cl.2	YDL105W	NSE4	YDL105W_tsa1226	-0.023	3.14e-01
YBR088C	PCNA-K164R Cl.2	YDL105W	NSE4	YDL105W_tsa991	-0.0169	3.46e-01
YBR088C	PCNA-K164R Cl.2	YDL105W	NSE4	YDL105W_tsa992	-0.0353	2.08e-01
YBR088C	PCNA-K164R Cl.2	YDL105W	NSE4	YDL105W_tsa993	-0.0249	3.25e-01
YBR088C	PCNA-K164R Cl.2	YDL108W	KIN28	YDL108W_tsa109	-0.0175	3.81e-01
YBR088C	PCNA-K164R Cl.2	YDL111C	RRP42	YDL111C_tsa1091	-0.0269	2.61e-01
YBR088C	PCNA-K164R Cl.2	YDL126C	CDC48	YDL126C_tsa179	0.017	3.55e-01
YBR088C	PCNA-K164R Cl.2	YDL126C	CDC48	YDL126C_tsa208	-0.0741	1.37e-01
YBR088C	PCNA-K164R Cl.2	YDL126C	CDC48	YDL126C_tsa209	-0.0513	6.25e-02
YBR088C	PCNA-K164R Cl.2	YDL132W	CDC53	YDL132W_tsa974	0.0489	2.08e-01
YBR088C	PCNA-K164R Cl.2	YDL140C	RPO21	YDL140C_tsa804	0.0555	1.18e-01
YBR088C	PCNA-K164R Cl.2	YDL143W	CCT4	YDL143W_tsa729	-0.0418	3.13e-01
YBR088C	PCNA-K164R Cl.2	YDL145C	COP1	YDL145C_tsa704	0.0162	4.19e-01
YBR088C	PCNA-K164R Cl.2	YDL147W	RPN5	YDL147W_tsa1036	0.0055	4.90e-01
YBR088C	PCNA-K164R Cl.2	YDL147W	RPN5	YDL147W_tsa1080	0.0466	2.27e-01
YBR088C	PCNA-K164R Cl.2	YDL148C	NOP14	YDL148C_tsa1234	0.0147	4.00e-01
YBR088C	PCNA-K164R Cl.2	YDL165W	CDC36	YDL165W_tsa314	-0.0013	4.65e-01
YBR088C	PCNA-K164R Cl.2	YDL190C	UFD2	YDL190C_dma786	0.0171	3.77e-01
YBR088C	PCNA-K164R Cl.2	YDL192W	ARF1	YDL192W_dma784	-0.0236	3.65e-01
YBR088C	PCNA-K164R Cl.2	YDL193W	NUS1	YDL193W_tsa1223	0.0281	3.34e-01
YBR088C	PCNA-K164R Cl.2	YDL195W	SEC31	YDL195W_tsa852	0.0182	3.20e-01
YBR088C	PCNA-K164R Cl.2	YDL207W	GLE1	YDL207W_tsa920	-0.0462	2.89e-01
YBR088C	PCNA-K164R Cl.2	YDL208W	NHP2	YDL208W_tsa1176	-0.0031	4.17e-01
YBR088C	PCNA-K164R Cl.2	YDL209C	CWC2	YDL209C_tsa1052	0.0086	4.64e-01
YBR088C	PCNA-K164R Cl.2	YDL213C	NOP6	YDL213C_dma796	0.0372	2.59e-01
YBR088C	PCNA-K164R Cl.2	YDL217C	TIM22	YDL217C_tsa714	-0.0099	4.23e-01
YBR088C	PCNA-K164R Cl.2	YDL220C	CDC13	YDL220C_tsa881	0.0218	3.47e-01
YBR088C	PCNA-K164R Cl.2	YDR002W	YRB1	YDR002W_tsa582	0.043	1.79e-01
YBR088C	PCNA-K164R Cl.2	YDR013W	PSF1	YDR013W_tsa583	0.031	1.91e-01
YBR088C	PCNA-K164R Cl.2	YDR016C	DAD1	YDR016C_tsa1077	0.0593	5.47e-03
YBR088C	PCNA-K164R Cl.2	YDR021W	FAL1	YDR021W_tsa728	0.0248	2.99e-01
YBR088C	PCNA-K164R Cl.2	YDR044W	HEM13	YDR044W_tsa1076	0.0047	4.97e-01
YBR088C	PCNA-K164R Cl.2	YDR045C	RPC11	YDR045C_tsa1078	0.0304	3.14e-01
YBR088C	PCNA-K164R Cl.2	YDR049W	VMS1	YDR049W_dma844	-0.0029	4.41e-01
YBR088C	PCNA-K164R Cl.2	YDR050C	TPI1	YDR050C_tsa988	-0.0062	4.03e-01
YBR088C	PCNA-K164R Cl.2	YDR052C	DBF4	YDR052C_tsa161	0.0089	4.68e-01
YBR088C	PCNA-K164R Cl.2	YDR052C	DBF4	YDR052C_tsa162	0.0288	3.20e-01
YBR088C	PCNA-K164R Cl.2	YDR052C	DBF4	YDR052C_tsa163	0.0443	1.82e-01
YBR088C	PCNA-K164R Cl.2	YDR052C	DBF4	YDR052C_tsa164	0.0244	3.45e-01
YBR088C	PCNA-K164R Cl.2	YDR052C	DBF4	YDR052C_tsa95	-0.0083	3.91e-01
YBR088C	PCNA-K164R Cl.2	YDR054C	CDC34	YDR054C_tsa92	-0.016	4.32e-01
YBR088C	PCNA-K164R Cl.2	YDR060W	MAK21	YDR060W_tsa249	0.0103	4.36e-01
YBR088C	PCNA-K164R Cl.2	YDR060W	MAK21	YDR060W_tsa250	-0.0125	4.32e-01
YBR088C	PCNA-K164R Cl.2	YDR062W	LCB2	YDR062W_tsa575	-0.0284	2.95e-01
YBR088C	PCNA-K164R Cl.2	YDR062W	LCB2	YDR062W_tsa585	0.0226	3.20e-01
YBR088C	PCNA-K164R Cl.2	YDR062W	LCB2	YDR062W_tsa586	0.0204	3.90e-01
YBR088C	PCNA-K164R Cl.2	YDR064W	RPS13	YDR064W_tsa1111	0.0155	2.93e-01
YBR088C	PCNA-K164R Cl.2	YDR081C	PDC2	YDR081C_tsa1239	-0.0468	2.59e-01
YBR088C	PCNA-K164R Cl.2	YDR082W	STN1	YDR082W_tsa599	0.001	4.74e-01
YBR088C	PCNA-K164R Cl.2	YDR083W	RRP8	YDR083W_dma882	-0.0088	3.89e-01
YBR088C	PCNA-K164R Cl.2	YDR086C	SSS1	YDR086C_tsa1112	0.0576	1.26e-01
YBR088C	PCNA-K164R Cl.2	YDR087C	RRP1	YDR087C_tsa181	0.0184	3.92e-01
YBR088C	PCNA-K164R Cl.2	YDR088C	SLU7	YDR088C_tsa656	0.0409	2.15e-01
YBR088C	PCNA-K164R Cl.2	YDR088C	SLU7	YDR088C_tsa657	-0.0115	4.16e-01
YBR088C	PCNA-K164R Cl.2	YDR091C	RLI1	YDR091C_tsa1127	0.0284	3.24e-01
YBR088C	PCNA-K164R Cl.2	YDR113C	PDS1	YDR113C_tsa862	-0.0428	2.00e-01
YBR088C	PCNA-K164R Cl.2	YDR118W	APC4	YDR118W_tsa1088	0.0292	2.16e-01
YBR088C	PCNA-K164R Cl.2	YDR123C	INO2	YDR123C_dma920	0.008	4.65e-01
YBR088C	PCNA-K164R Cl.2	YDR126W	SWF1	YDR126W_dma917	0.0311	1.90e-01
YBR088C	PCNA-K164R Cl.2	YDR127W	ARO1	YDR127W_dma916	-0.027	3.11e-01
YBR088C	PCNA-K164R Cl.2	YDR141C	DOP1	YDR141C_tsa854	0.0307	2.73e-01
YBR088C	PCNA-K164R Cl.2	YDR145W	TAF12	YDR145W_tsa514	-0.0018	4.72e-01
YBR088C	PCNA-K164R Cl.2	YDR145W	TAF12	YDR145W_tsa515	-0.0016	4.55e-01
YBR088C	PCNA-K164R Cl.2	YDR145W	TAF12	YDR145W_tsa518	-0.0702	1.40e-01
YBR088C	PCNA-K164R Cl.2	YDR145W	TAF12	YDR145W_tsa806	-0.0875	1.67e-01
YBR088C	PCNA-K164R Cl.2	YDR150W	NUM1	YDR150W_dma946	0.0009	4.64e-01
YBR088C	PCNA-K164R Cl.2	YDR156W	RPA14	YDR156W_dma940	-0.0253	3.47e-01
YBR088C	PCNA-K164R Cl.2	YDR158W	HOM2	YDR158W_dma938	0.0017	4.88e-01
YBR088C	PCNA-K164R Cl.2	YDR162C	NBP2	YDR162C_dma958	0.0052	4.88e-01
YBR088C	PCNA-K164R Cl.2	YDR164C	SEC1	YDR164C_tsa36	0.016	3.93e-01
YBR088C	PCNA-K164R Cl.2	YDR166C	SEC5	YDR166C_tsa51	0.0035	4.93e-01
YBR088C	PCNA-K164R Cl.2	YDR168W	CDC37	YDR168W_tsa315	0.0023	4.90e-01
YBR088C	PCNA-K164R Cl.2	YDR170C	SEC7	YDR170C_tsa44	-0.0211	3.09e-01
YBR088C	PCNA-K164R Cl.2	YDR172W	SUP35	YDR172W_tsa28	0.0542	1.89e-01
YBR088C	PCNA-K164R Cl.2	YDR180W	SCC2	YDR180W_tsa66	-0.0746	1.09e-01
YBR088C	PCNA-K164R Cl.2	YDR182W	CDC1	YDR182W_tsa31	-0.0549	2.17e-01
YBR088C	PCNA-K164R Cl.2	YDR182W	CDC1	YDR182W_tsa413	-0.0397	2.86e-01
YBR088C	PCNA-K164R Cl.2	YDR182W	CDC1	YDR182W_tsa414	-0.0053	4.42e-01
YBR088C	PCNA-K164R Cl.2	YDR182W	CDC1	YDR182W_tsa807	0.0573	1.81e-01
YBR088C	PCNA-K164R Cl.2	YDR188W	CCT6	YDR188W_tsa1016	-0.0005	4.80e-01
YBR088C	PCNA-K164R Cl.2	YDR189W	SLY1	YDR189W_tsa251	0.0082	4.59e-01
YBR088C	PCNA-K164R Cl.2	YDR196C	CAB5	YDR196C_tsa1204	0.0455	2.65e-01
YBR088C	PCNA-K164R Cl.2	YDR196C	CAB5	YDR196C_tsa890	0.0528	1.05e-01
YBR088C	PCNA-K164R Cl.2	YDR201W	SPC19	YDR201W_tsa1122	0.0239	3.86e-01
YBR088C	PCNA-K164R Cl.2	YDR208W	MSS4	YDR208W_tsa129	0.0408	2.98e-01
YBR088C	PCNA-K164R Cl.2	YDR212W	TCP1	YDR212W_tsa448	-0.0543	1.91e-01
YBR088C	PCNA-K164R Cl.2	YDR212W	TCP1	YDR212W_tsa782	0.0132	4.11e-01
YBR088C	PCNA-K164R Cl.2	YDR228C	PCF11	YDR228C_tsa679	0.0158	3.73e-01
YBR088C	PCNA-K164R Cl.2	YDR228C	PCF11	YDR228C_tsa685	0.0179	3.71e-01
YBR088C	PCNA-K164R Cl.2	YDR228C	PCF11	YDR228C_tsa686	-0.0031	4.56e-01
YBR088C	PCNA-K164R Cl.2	YDR236C	FMN1	YDR236C_tsa1245	0.0365	1.32e-01
YBR088C	PCNA-K164R Cl.2	YDR238C	SEC26	YDR238C_tsa721	0.0214	3.62e-01
YBR088C	PCNA-K164R Cl.2	YDR238C	SEC26	YDR238C_tsa722	0.03	2.82e-01
YBR088C	PCNA-K164R Cl.2	YDR240C	SNU56	YDR240C_tsa1235	0.0383	3.29e-01
YBR088C	PCNA-K164R Cl.2	YDR243C	PRP28	YDR243C_tsa574	0.0504	1.83e-01
YBR088C	PCNA-K164R Cl.2	YDR246W	TRS23	YDR246W_tsa1220	0.0206	3.38e-01
YBR088C	PCNA-K164R Cl.2	YDR276C	PMP3	YDR276C_dma1024	-0.005	4.29e-01
YBR088C	PCNA-K164R Cl.2	YDR280W	RRP45	YDR280W_tsa1086	0.0203	3.84e-01
YBR088C	PCNA-K164R Cl.2	YDR288W	NSE3	YDR288W_tsa994	-0.0035	4.64e-01
YBR088C	PCNA-K164R Cl.2	YDR288W	NSE3	YDR288W_tsa995	-0.0312	2.40e-01
YBR088C	PCNA-K164R Cl.2	YDR292C	SRP101	YDR292C_tsa733	0.0747	1.76e-01
YBR088C	PCNA-K164R Cl.2	YDR302W	GPI11	YDR302W_tsa1177	-0.0079	4.53e-01
YBR088C	PCNA-K164R Cl.2	YDR303C	RSC3	YDR303C_tsa503	-0.0388	2.45e-01
YBR088C	PCNA-K164R Cl.2	YDR310C	SUM1	YDR310C_dma1063	-0.0599	2.02e-01
YBR088C	PCNA-K164R Cl.2	YDR311W	TFB1	YDR311W_tsa715	-0.0646	1.87e-01
YBR088C	PCNA-K164R Cl.2	YDR315C	IPK1	YDR315C_dma1059	0.055	5.73e-02
YBR088C	PCNA-K164R Cl.2	YDR325W	YCG1	YDR325W_tsa578	0.0074	4.59e-01
YBR088C	PCNA-K164R Cl.2	YDR331W	GPI8	YDR331W_tsa1230	0.0206	3.14e-01
YBR088C	PCNA-K164R Cl.2	YDR331W	GPI8	YDR331W_tsa371	-0.0392	3.07e-01
YBR088C	PCNA-K164R Cl.2	YDR334W	SWR1	YDR334W_dma1071	0.0373	3.16e-01
YBR088C	PCNA-K164R Cl.2	YDR339C	FCF1	YDR339C_tsa1188	0.0461	1.78e-01
YBR088C	PCNA-K164R Cl.2	YDR356W	SPC110	YDR356W_tsa301	0.0301	2.80e-01
YBR088C	PCNA-K164R Cl.2	YDR361C	BCP1	YDR361C_tsa580	-0.0533	2.31e-01
YBR088C	PCNA-K164R Cl.2	YDR362C	TFC6	YDR362C_tsa784	0.0306	7.26e-02
YBR088C	PCNA-K164R Cl.2	YDR373W	FRQ1	YDR373W_tsa399	0.038	1.34e-01
YBR088C	PCNA-K164R Cl.2	YDR378C	LSM6	YDR378C_dma1114	0.0313	2.72e-01
YBR088C	PCNA-K164R Cl.2	YDR392W	SPT3	YDR392W_dma1125	-0.0371	2.53e-01
YBR088C	PCNA-K164R Cl.2	YDR394W	RPT3	YDR394W_tsa785	0.0079	4.68e-01
YBR088C	PCNA-K164R Cl.2	YDR398W	UTP5	YDR398W_tsa1242	0.0341	2.76e-01
YBR088C	PCNA-K164R Cl.2	YDR404C	RPB7	YDR404C_tsa1268	-0.0183	4.02e-01
YBR088C	PCNA-K164R Cl.2	YDR416W	SYF1	YDR416W_tsa1236	0.0242	3.50e-01
YBR088C	PCNA-K164R Cl.2	YDR434W	GPI17	YDR434W_tsa1178	0.0086	4.65e-01
YBR088C	PCNA-K164R Cl.2	YDR437W	GPI19	YDR437W_tsa1012	0.0373	2.66e-01
YBR088C	PCNA-K164R Cl.2	YDR437W	GPI19	YDR437W_tsa1014	0.0839	2.09e-02
YBR088C	PCNA-K164R Cl.2	YDR437W	GPI19	YDR437W_tsa1179	-0.0141	3.93e-01
YBR088C	PCNA-K164R Cl.2	YDR449C	UTP6	YDR449C_tsa1255	0.0463	1.18e-01
YBR088C	PCNA-K164R Cl.2	YDR454C	GUK1	YDR454C_tsa1183	0.0115	4.52e-01
YBR088C	PCNA-K164R Cl.2	YDR460W	TFB3	YDR460W_tsa951	0.0018	4.93e-01
YBR088C	PCNA-K164R Cl.2	YDR463W	STP1	YDR463W_dma1199	0.0224	2.30e-01
YBR088C	PCNA-K164R Cl.2	YDR473C	PRP3	YDR473C_tsa58	-0.0244	2.65e-01
YBR088C	PCNA-K164R Cl.2	YDR478W	SNM1	YDR478W_tsa1184	0.0436	2.93e-01
YBR088C	PCNA-K164R Cl.2	YDR489W	SLD5	YDR489W_tsa1058	0.0199	3.40e-01
YBR088C	PCNA-K164R Cl.2	YDR496C	PUF6	YDR496C_dma1201	0.0091	4.41e-01
YBR088C	PCNA-K164R Cl.2	YDR498C	SEC20	YDR498C_tsa55	0.0059	4.82e-01
YBR088C	PCNA-K164R Cl.2	YDR510W	SMT3	YDR510W_tsa928	0.033	3.24e-01
YBR088C	PCNA-K164R Cl.2	YDR512C	EMI1	YDR512C_dma1213	-0.098	1.45e-01
YBR088C	PCNA-K164R Cl.2	YDR527W	RBA50	YDR527W_tsa1216	-0.0063	3.63e-01
YBR088C	PCNA-K164R Cl.2	YDR531W	CAB1	YDR531W_tsa1225	0.0156	3.45e-01
YBR088C	PCNA-K164R Cl.2	YER083C	GET2	YER083C_dma1389	0.0032	4.94e-01
YBR088C	PCNA-K164R Cl.2	YER092W	IES5	YER092W_dma1381	0.0268	2.23e-01
YBR088C	PCNA-K164R Cl.2	YER093C	TSC11	YER093C_tsa658	0.0439	2.54e-01
YBR088C	PCNA-K164R Cl.2	YER093C	TSC11	YER093C_tsa659	0.0126	4.25e-01
YBR088C	PCNA-K164R Cl.2	YER093C	TSC11	YER093C_tsa811	0.0083	4.65e-01
YBR088C	PCNA-K164R Cl.2	YER094C	PUP3	YER094C_tsa1138	0.028	2.85e-01
YBR088C	PCNA-K164R Cl.2	YER125W	RSP5	YER125W_tsa182	0.0164	4.09e-01
YBR088C	PCNA-K164R Cl.2	YER125W	RSP5	YER125W_tsa464	0.0054	4.93e-01
YBR088C	PCNA-K164R Cl.2	YER125W	RSP5	YER125W_tsa465	-0.0389	5.93e-02
YBR088C	PCNA-K164R Cl.2	YER133W	GLC7	YER133W_tsa185	0.0306	2.34e-01
YBR088C	PCNA-K164R Cl.2	YER136W	GDI1	YER136W_tsa64	-0.0111	4.06e-01
YBR088C	PCNA-K164R Cl.2	YER147C	SCC4	YER147C_tsa1259	-0.0138	3.44e-01
YBR088C	PCNA-K164R Cl.2	YER147C	SCC4	YER147C_tsa986	-0.0252	3.35e-01
YBR088C	PCNA-K164R Cl.2	YER148W	SPT15	YER148W_tsa476	-0.0489	2.76e-01
YBR088C	PCNA-K164R Cl.2	YER155C	BEM2	YER155C_dma1444	-0.0335	2.83e-01
YBR088C	PCNA-K164R Cl.2	YER157W	COG3	YER157W_tsa41	-0.1202	1.93e-02
YBR088C	PCNA-K164R Cl.2	YER157W	COG3	YER157W_tsa47	-0.0132	3.74e-01
YBR088C	PCNA-K164R Cl.2	YER161C	SPT2	YER161C_dma1464	0.0409	2.07e-01
YBR088C	PCNA-K164R Cl.2	YER168C	CCA1	YER168C_tsa1114	0.0404	1.25e-01
YBR088C	PCNA-K164R Cl.2	YFL005W	SEC4	YFL005W_tsa307	-0.0136	3.69e-01
YBR088C	PCNA-K164R Cl.2	YFL008W	SMC1	YFL008W_tsa321	-0.0829	7.49e-02
YBR088C	PCNA-K164R Cl.2	YFL008W	SMC1	YFL008W_tsa68	-0.0834	3.16e-02
YBR088C	PCNA-K164R Cl.2	YFL009W	CDC4	YFL009W_tsa334	-0.0132	3.84e-01
YBR088C	PCNA-K164R Cl.2	YFL009W	CDC4	YFL009W_tsa878	-0.0198	3.77e-01
YBR088C	PCNA-K164R Cl.2	YFL013C	IES1	YFL013C_dma5282	-0.0037	4.60e-01
YBR088C	PCNA-K164R Cl.2	YFL017C	GNA1	YFL017C_tsa1244	0.016	4.22e-01
YBR088C	PCNA-K164R Cl.2	YFL029C	CAK1	YFL029C_tsa650	0.04	2.60e-01
YBR088C	PCNA-K164R Cl.2	YFL031W	HAC1	YFL031W_dma1495	0.0304	3.27e-01
YBR088C	PCNA-K164R Cl.2	YFL034C-B	MOB2	YFL034C-B_tsa609	-0.0199	4.11e-01
YBR088C	PCNA-K164R Cl.2	YFL034C-B	MOB2	YFL034C-B_tsa610	0.0332	2.96e-01
YBR088C	PCNA-K164R Cl.2	YFL034C-B	MOB2	YFL034C-B_tsa611	0.0405	2.80e-01
YBR088C	PCNA-K164R Cl.2	YFL034C-B	MOB2	YFL034C-B_tsa612	0.0209	3.92e-01
YBR088C	PCNA-K164R Cl.2	YFL034C-B	MOB2	YFL034C-B_tsa616	0.0612	1.79e-01
YBR088C	PCNA-K164R Cl.2	YFL034C-B	MOB2	YFL034C-B_tsa788	-0.0224	3.48e-01
YBR088C	PCNA-K164R Cl.2	YFL034C-B	MOB2	YFL034C-B_tsa813	-0.0069	4.51e-01
YBR088C	PCNA-K164R Cl.2	YFL034C-B	MOB2	YFL034C-B_tsa814	0.0375	2.43e-01
YBR088C	PCNA-K164R Cl.2	YFL034C-B	MOB2	YFL034C-B_tsa935	-0.0483	2.29e-01
YBR088C	PCNA-K164R Cl.2	YFL034C-B	MOB2	YFL034C-B_tsa936	-0.0331	2.85e-01
YBR088C	PCNA-K164R Cl.2	YFL034C-B	MOB2	YFL034C-B_tsa939	-0.023	3.88e-01
YBR088C	PCNA-K164R Cl.2	YFL034C-B	MOB2	YFL034C-B_tsa940	-0.1806	8.62e-02
YBR088C	PCNA-K164R Cl.2	YFL038C	YPT1	YFL038C_tsa591	0.0605	1.92e-02
YBR088C	PCNA-K164R Cl.2	YFL039C	ACT1	YFL039C_tsa136	0.0142	4.07e-01
YBR088C	PCNA-K164R Cl.2	YFL039C	ACT1	YFL039C_tsa137	-0.0248	3.18e-01
YBR088C	PCNA-K164R Cl.2	YFL039C	ACT1	YFL039C_tsa138	0.0082	4.36e-01
YBR088C	PCNA-K164R Cl.2	YFL039C	ACT1	YFL039C_tsa140	-0.039	1.34e-01
YBR088C	PCNA-K164R Cl.2	YFL039C	ACT1	YFL039C_tsa142	0.05	2.55e-01
YBR088C	PCNA-K164R Cl.2	YFL039C	ACT1	YFL039C_tsa214	-0.0577	1.90e-01
YBR088C	PCNA-K164R Cl.2	YFL039C	ACT1	YFL039C_tsa215	0.0259	2.44e-01
YBR088C	PCNA-K164R Cl.2	YFL039C	ACT1	YFL039C_tsa216	0.0271	2.81e-01
YBR088C	PCNA-K164R Cl.2	YFL039C	ACT1	YFL039C_tsa219	0.0167	3.99e-01
YBR088C	PCNA-K164R Cl.2	YFL039C	ACT1	YFL039C_tsa220	0.0349	2.93e-01
YBR088C	PCNA-K164R Cl.2	YFL039C	ACT1	YFL039C_tsa223	-0.036	2.50e-01
YBR088C	PCNA-K164R Cl.2	YFL039C	ACT1	YFL039C_tsa72	-0.0289	3.50e-01
YBR088C	PCNA-K164R Cl.2	YFL039C	ACT1	YFL039C_tsa74	0.0245	3.66e-01
YBR088C	PCNA-K164R Cl.2	YFL039C	ACT1	YFL039C_tsa904	-0.0245	3.01e-01
YBR088C	PCNA-K164R Cl.2	YFL039C	ACT1	YFL039C_tsa909	0.0155	4.34e-01
YBR088C	PCNA-K164R Cl.2	YFL039C	ACT1	YFL039C_tsa910	-0.0264	3.42e-01
YBR088C	PCNA-K164R Cl.2	YFL039C	ACT1	YFL039C_tsa911	-0.0391	2.27e-01
YBR088C	PCNA-K164R Cl.2	YFL045C	SEC53	YFL045C_tsa48	0.0184	3.74e-01
YBR088C	PCNA-K164R Cl.2	YFR004W	RPN11	YFR004W_tsa521	-0.0364	2.25e-01
YBR088C	PCNA-K164R Cl.2	YFR004W	RPN11	YFR004W_tsa534	-0.0543	1.32e-01
YBR088C	PCNA-K164R Cl.2	YFR005C	SAD1	YFR005C_tsa700	0.0397	2.89e-01
YBR088C	PCNA-K164R Cl.2	YFR027W	ECO1	YFR027W_tsa272	0.0362	1.84e-01
YBR088C	PCNA-K164R Cl.2	YFR028C	CDC14	YFR028C_tsa145	-0.0155	2.46e-01
YBR088C	PCNA-K164R Cl.2	YFR028C	CDC14	YFR028C_tsa146	0.0104	4.70e-01
YBR088C	PCNA-K164R Cl.2	YFR028C	CDC14	YFR028C_tsa416	-0.0227	3.46e-01
YBR088C	PCNA-K164R Cl.2	YFR028C	CDC14	YFR028C_tsa926	0.0328	3.00e-01
YBR088C	PCNA-K164R Cl.2	YFR032C-A	RPL29	YFR032C-A_dma1563	0.0154	4.01e-01
YBR088C	PCNA-K164R Cl.2	YFR036W	CDC26	YFR036W_tsa88	0.026	2.45e-01
YBR088C	PCNA-K164R Cl.2	YFR037C	RSC8	YFR037C_tsa998	-0.0379	3.34e-01
YBR088C	PCNA-K164R Cl.2	YFR037C	RSC8	YFR037C_tsa999	-0.0082	4.13e-01
YBR088C	PCNA-K164R Cl.2	YFR050C	PRE4	YFR050C_tsa1139	0.0307	2.77e-01
YBR088C	PCNA-K164R Cl.2	YFR051C	RET2	YFR051C_tsa823	-0.004	4.64e-01
YBR088C	PCNA-K164R Cl.2	YFR052W	RPN12	YFR052W_tsa405	-0.0827	2.77e-02
YBR088C	PCNA-K164R Cl.2	YGL001C	ERG26	YGL001C_tsa742	0.041	1.14e-01
YBR088C	PCNA-K164R Cl.2	YGL011C	SCL1	YGL011C_tsa1084	0.0209	3.59e-01
YBR088C	PCNA-K164R Cl.2	YGL022W	STT3	YGL022W_tsa544	0.0535	1.67e-01
YBR088C	PCNA-K164R Cl.2	YGL022W	STT3	YGL022W_tsa551	0.0382	2.78e-01
YBR088C	PCNA-K164R Cl.2	YGL022W	STT3	YGL022W_tsa790	-0.0068	4.52e-01
YBR088C	PCNA-K164R Cl.2	YGL044C	RNA15	YGL044C_tsa652	-0.0295	2.18e-01
YBR088C	PCNA-K164R Cl.2	YGL045W	RIM8	YGL045W_dma1630	0.0501	1.40e-01
YBR088C	PCNA-K164R Cl.2	YGL047W	ALG13	YGL047W_tsa1197	0.0063	4.75e-01
YBR088C	PCNA-K164R Cl.2	YGL048C	RPT6	YGL048C_tsa186	0.0022	4.90e-01
YBR088C	PCNA-K164R Cl.2	YGL048C	RPT6	YGL048C_tsa907	0.0046	4.98e-01
YBR088C	PCNA-K164R Cl.2	YGL061C	DUO1	YGL061C_tsa239	0.0146	3.58e-01
YBR088C	PCNA-K164R Cl.2	YGL065C	ALG2	YGL065C_tsa461	0.0102	4.49e-01
YBR088C	PCNA-K164R Cl.2	YGL066W	SGF73	YGL066W_dma1654	-0.0871	8.01e-02
YBR088C	PCNA-K164R Cl.2	YGL073W	HSF1	YGL073W_tsa423	-0.0326	1.72e-01
YBR088C	PCNA-K164R Cl.2	YGL091C	NBP35	YGL091C_tsa1120	0.0084	4.59e-01
YBR088C	PCNA-K164R Cl.2	YGL092W	NUP145	YGL092W_tsa977	0.0217	3.08e-01
YBR088C	PCNA-K164R Cl.2	YGL093W	SPC105	YGL093W_tsa446	0.0278	1.34e-01
YBR088C	PCNA-K164R Cl.2	YGL093W	SPC105	YGL093W_tsa824	0.0347	2.73e-01
YBR088C	PCNA-K164R Cl.2	YGL097W	SRM1	YGL097W_tsa955	-0.0279	3.19e-01
YBR088C	PCNA-K164R Cl.2	YGL098W	USE1	YGL098W_tsa592	0.002	4.82e-01
YBR088C	PCNA-K164R Cl.2	YGL112C	TAF6	YGL112C_tsa608	-0.0839	9.91e-02
YBR088C	PCNA-K164R Cl.2	YGL113W	SLD3	YGL113W_tsa1119	-0.051	2.50e-02
YBR088C	PCNA-K164R Cl.2	YGL115W	SNF4	YGL115W_dma1678	0.0313	2.22e-01
YBR088C	PCNA-K164R Cl.2	YGL116W	CDC20	YGL116W_tsa368	0.0221	3.68e-01
YBR088C	PCNA-K164R Cl.2	YGL116W	CDC20	YGL116W_tsa417	0.0228	2.93e-01
YBR088C	PCNA-K164R Cl.2	YGL120C	PRP43	YGL120C_tsa607	0.0371	2.90e-01
YBR088C	PCNA-K164R Cl.2	YGL130W	CEG1	YGL130W_tsa355	-0.0167	3.04e-01
YBR088C	PCNA-K164R Cl.2	YGL130W	CEG1	YGL130W_tsa94	-0.0891	1.58e-01
YBR088C	PCNA-K164R Cl.2	YGL137W	SEC27	YGL137W_tsa546	0.0014	4.80e-01
YBR088C	PCNA-K164R Cl.2	YGL142C	GPI10	YGL142C_tsa1133	0.007	4.78e-01
YBR088C	PCNA-K164R Cl.2	YGL145W	TIP20	YGL145W_tsa271	0.0208	3.54e-01
YBR088C	PCNA-K164R Cl.2	YGL151W	NUT1	YGL151W_dma1703	0.0239	3.00e-01
YBR088C	PCNA-K164R Cl.2	YGL155W	CDC43	YGL155W_tsa333	0.0081	4.46e-01
YBR088C	PCNA-K164R Cl.2	YGL163C	RAD54	YGL163C_dma1715	-0.1928	1.74e-05
YBR088C	PCNA-K164R Cl.2	YGL174W	BUD13	YGL174W_dma1707	0.0215	3.56e-01
YBR088C	PCNA-K164R Cl.2	YGL207W	SPT16	YGL207W_tsa339	0.0166	3.81e-01
YBR088C	PCNA-K164R Cl.2	YGL213C	SKI8	YGL213C_dma1731	0.051	8.97e-02
YBR088C	PCNA-K164R Cl.2	YGL233W	SEC15	YGL233W_tsa40	0.0156	3.96e-01
YBR088C	PCNA-K164R Cl.2	YGL245W	GUS1	YGL245W_tsa1194	0.0365	1.00e-01
YBR088C	PCNA-K164R Cl.2	YGL247W	BRR6	YGL247W_tsa1123	-0.0111	4.13e-01
YBR088C	PCNA-K164R Cl.2	YGR002C	SWC4	YGR002C_tsa895	-0.0435	2.99e-01
YBR088C	PCNA-K164R Cl.2	YGR005C	TFG2	YGR005C_tsa1137	0.0221	2.93e-01
YBR088C	PCNA-K164R Cl.2	YGR006W	PRP18	YGR006W_tsa430	0.018	3.30e-01
YBR088C	PCNA-K164R Cl.2	YGR006W	PRP18	YGR006W_tsa434	0.0679	6.60e-02
YBR088C	PCNA-K164R Cl.2	YGR013W	SNU71	YGR013W_tsa1121	0.0136	3.73e-01
YBR088C	PCNA-K164R Cl.2	YGR034W	RPL26B	YGR034W_dma1803	-0.0022	4.47e-01
YBR088C	PCNA-K164R Cl.2	YGR047C	TFC4	YGR047C_tsa1240	-0.0176	3.41e-01
YBR088C	PCNA-K164R Cl.2	YGR074W	SMD1	YGR074W_tsa748	0.0678	3.12e-01
YBR088C	PCNA-K164R Cl.2	YGR075C	PRP38	YGR075C_tsa480	0.0402	1.28e-01
YBR088C	PCNA-K164R Cl.2	YGR081C	SLX9	YGR081C_dma1857	-0.0087	3.53e-01
YBR088C	PCNA-K164R Cl.2	YGR091W	PRP31	YGR091W_tsa400	0.0119	4.16e-01
YBR088C	PCNA-K164R Cl.2	YGR091W	PRP31	YGR091W_tsa472	-0.0134	1.20e-01
YBR088C	PCNA-K164R Cl.2	YGR092W	DBF2	YGR092W_dma1850	-0.0675	1.80e-01
YBR088C	PCNA-K164R Cl.2	YGR092W	DBF2	YGR092W_tsa158	-0.0432	1.71e-01
YBR088C	PCNA-K164R Cl.2	YGR092W	DBF2	YGR092W_tsa159	-0.0229	2.66e-01
YBR088C	PCNA-K164R Cl.2	YGR092W	DBF2	YGR092W_tsa160	-0.0073	4.42e-01
YBR088C	PCNA-K164R Cl.2	YGR094W	VAS1	YGR094W_tsa1241	0.0174	4.22e-01
YBR088C	PCNA-K164R Cl.2	YGR098C	ESP1	YGR098C_tsa978	-0.0195	3.86e-01
YBR088C	PCNA-K164R Cl.2	YGR099W	TEL2	YGR099W_tsa604	0.0245	3.38e-01
YBR088C	PCNA-K164R Cl.2	YGR099W	TEL2	YGR099W_tsa938	0.0416	1.64e-04
YBR088C	PCNA-K164R Cl.2	YGR103W	NOP7	YGR103W_tsa447	-0.0254	2.50e-01
YBR088C	PCNA-K164R Cl.2	YGR113W	DAM1	YGR113W_tsa240	0.0185	3.82e-01
YBR088C	PCNA-K164R Cl.2	YGR113W	DAM1	YGR113W_tsa242	-0.0166	3.86e-01
YBR088C	PCNA-K164R Cl.2	YGR113W	DAM1	YGR113W_tsa243	0.0068	4.76e-01
YBR088C	PCNA-K164R Cl.2	YGR113W	DAM1	YGR113W_tsa244	-0.0064	4.43e-01
YBR088C	PCNA-K164R Cl.2	YGR113W	DAM1	YGR113W_tsa245	0.0012	4.83e-01
YBR088C	PCNA-K164R Cl.2	YGR119C	NUP57	YGR119C_tsa954	0.0549	1.14e-01
YBR088C	PCNA-K164R Cl.2	YGR120C	COG2	YGR120C_tsa187	0.0167	4.18e-01
YBR088C	PCNA-K164R Cl.2	YGR135W	PRE9	YGR135W_dma1892	0.0056	4.90e-01
YBR088C	PCNA-K164R Cl.2	YGR140W	CBF2	YGR140W_tsa133	-0.0285	2.73e-01
YBR088C	PCNA-K164R Cl.2	YGR140W	CBF2	YGR140W_tsa221	0.013	4.21e-01
YBR088C	PCNA-K164R Cl.2	YGR140W	CBF2	YGR140W_tsa76	0.0026	4.88e-01
YBR088C	PCNA-K164R Cl.2	YGR158C	MTR3	YGR158C_tsa614	0.0427	1.98e-01
YBR088C	PCNA-K164R Cl.2	YGR172C	YIP1	YGR172C_tsa1125	-0.0071	4.39e-01
YBR088C	PCNA-K164R Cl.2	YGR172C	YIP1	YGR172C_tsa980	0.0098	4.44e-01
YBR088C	PCNA-K164R Cl.2	YGR172C	YIP1	YGR172C_tsa981	0.01	4.45e-01
YBR088C	PCNA-K164R Cl.2	YGR179C	OKP1	YGR179C_tsa227	-0.0004	4.54e-01
YBR088C	PCNA-K164R Cl.2	YGR185C	TYS1	YGR185C_tsa290	0.0096	4.56e-01
YBR088C	PCNA-K164R Cl.2	YGR195W	SKI6	YGR195W_tsa1126	-0.0291	2.67e-01
YBR088C	PCNA-K164R Cl.2	YGR211W	ZPR1	YGR211W_tsa547	-0.013	3.17e-01
YBR088C	PCNA-K164R Cl.2	YGR216C	GPI1	YGR216C_tsa548	0.0639	8.79e-02
YBR088C	PCNA-K164R Cl.2	YGR218W	CRM1	YGR218W_tsa460	-0.0088	4.19e-01
YBR088C	PCNA-K164R Cl.2	YGR229C	SMI1	YGR229C_dma1990	-0.06	1.19e-01
YBR088C	PCNA-K164R Cl.2	YGR245C	SDA1	YGR245C_tsa523	0.0398	2.28e-01
YBR088C	PCNA-K164R Cl.2	YGR264C	MES1	YGR264C_tsa35	0.0295	2.75e-01
YBR088C	PCNA-K164R Cl.2	YGR270W	YTA7	YGR270W_dma2009	-0.0224	3.41e-01
YBR088C	PCNA-K164R Cl.2	YGR274C	TAF1	YGR274C_tsa524	0.0065	4.76e-01
YBR088C	PCNA-K164R Cl.2	YGR277C	CAB4	YGR277C_tsa1205	0.0053	4.95e-01
YBR088C	PCNA-K164R Cl.2	YGR278W	CWC22	YGR278W_tsa1092	-0.026	3.85e-01
YBR088C	PCNA-K164R Cl.2	YHR007C	ERG11	YHR007C_tsa14	0.0189	3.88e-01
YBR088C	PCNA-K164R Cl.2	YHR012W	VPS29	YHR012W_dma2078	0.0337	1.87e-01
YBR088C	PCNA-K164R Cl.2	YHR019C	DED81	YHR019C_tsa1117	0.0111	4.38e-01
YBR088C	PCNA-K164R Cl.2	YHR020W	YHR020W	YHR020W_tsa1221	0.0523	6.75e-02
YBR088C	PCNA-K164R Cl.2	YHR024C	MAS2	YHR024C_tsa526	-0.0476	1.72e-02
YBR088C	PCNA-K164R Cl.2	YHR027C	RPN1	YHR027C_tsa255	0.045	2.19e-01
YBR088C	PCNA-K164R Cl.2	YHR030C	SLT2	YHR030C_dma2112	0.0162	4.26e-01
YBR088C	PCNA-K164R Cl.2	YHR034C	PIH1	YHR034C_dma2108	0.0422	2.11e-01
YBR088C	PCNA-K164R Cl.2	YHR036W	BRL1	YHR036W_tsa1038	0.0055	4.89e-01
YBR088C	PCNA-K164R Cl.2	YHR036W	BRL1	YHR036W_tsa1039	0.0158	3.81e-01
YBR088C	PCNA-K164R Cl.2	YHR036W	BRL1	YHR036W_tsa1041	0.0188	3.64e-01
YBR088C	PCNA-K164R Cl.2	YHR036W	BRL1	YHR036W_tsa1042	0.0104	4.41e-01
YBR088C	PCNA-K164R Cl.2	YHR036W	BRL1	YHR036W_tsa1043	0.0112	4.15e-01
YBR088C	PCNA-K164R Cl.2	YHR040W	BCD1	YHR040W_tsa1067	0.023	3.62e-01
YBR088C	PCNA-K164R Cl.2	YHR058C	MED6	YHR058C_tsa1053	-0.135	1.08e-02
YBR088C	PCNA-K164R Cl.2	YHR058C	MED6	YHR058C_tsa1094	-0.0433	2.36e-01
YBR088C	PCNA-K164R Cl.2	YHR065C	RRP3	YHR065C_tsa1261	0.0098	4.58e-01
YBR088C	PCNA-K164R Cl.2	YHR066W	SSF1	YHR066W_dma2113	0.0595	1.97e-01
YBR088C	PCNA-K164R Cl.2	YHR067W	HTD2	YHR067W_dma2135	0.0463	2.12e-01
YBR088C	PCNA-K164R Cl.2	YHR069C	RRP4	YHR069C_tsa724	-0.0172	3.27e-01
YBR088C	PCNA-K164R Cl.2	YHR083W	SAM35	YHR083W_tsa493	0.0343	2.53e-01
YBR088C	PCNA-K164R Cl.2	YHR085W	IPI1	YHR085W_tsa1217	-0.0471	1.70e-01
YBR088C	PCNA-K164R Cl.2	YHR088W	RPF1	YHR088W_tsa1095	0.0003	4.79e-01
YBR088C	PCNA-K164R Cl.2	YHR101C	BIG1	YHR101C_tsa1129	-0.0368	3.52e-01
YBR088C	PCNA-K164R Cl.2	YHR107C	CDC12	YHR107C_tsa30	0.0462	1.37e-01
YBR088C	PCNA-K164R Cl.2	YHR107C	CDC12	YHR107C_tsa50	0.0403	2.80e-01
YBR088C	PCNA-K164R Cl.2	YHR111W	UBA4	YHR111W_dma2155	0.0097	4.32e-01
YBR088C	PCNA-K164R Cl.2	YHR118C	ORC6	YHR118C_tsa1136	0.0522	2.39e-01
YBR088C	PCNA-K164R Cl.2	YHR122W	YHR122W	YHR122W_tsa1208	0.0361	2.63e-01
YBR088C	PCNA-K164R Cl.2	YHR129C	ARP1	YHR129C_dma2165	0.0217	3.62e-01
YBR088C	PCNA-K164R Cl.2	YHR164C	DNA2	YHR164C_tsa352	-0.0343	2.58e-01
YBR088C	PCNA-K164R Cl.2	YHR166C	CDC23	YHR166C_tsa86	0.0169	4.15e-01
YBR088C	PCNA-K164R Cl.2	YHR166C	CDC23	YHR166C_tsa87	-0.023	3.47e-01
YBR088C	PCNA-K164R Cl.2	YHR172W	SPC97	YHR172W_tsa1256	-0.0039	4.29e-01
YBR088C	PCNA-K164R Cl.2	YHR178W	STB5	YHR178W_dma2213	-0.0786	3.70e-02
YBR088C	PCNA-K164R Cl.2	YHR186C	KOG1	YHR186C_tsa291	0.0241	3.35e-01
YBR088C	PCNA-K164R Cl.2	YHR188C	GPI16	YHR188C_tsa1166	-0.0117	4.02e-01
YBR088C	PCNA-K164R Cl.2	YHR189W	PTH1	YHR189W_dma2229	0.0546	4.74e-02
YBR088C	PCNA-K164R Cl.2	YHR190W	ERG9	YHR190W_tsa1128	-0.0016	4.66e-01
YBR088C	PCNA-K164R Cl.2	YHR191C	CTF8	YHR191C_dma2228	-0.0349	2.71e-01
YBR088C	PCNA-K164R Cl.2	YHR191C	CTF8	YHR191C_tsa322	-0.0885	4.76e-02
YBR088C	PCNA-K164R Cl.2	YHR191C	CTF8	YHR191C_tsa323	-0.0524	1.95e-01
YBR088C	PCNA-K164R Cl.2	YHR196W	UTP9	YHR196W_tsa1135	-0.0407	1.73e-01
YBR088C	PCNA-K164R Cl.2	YHR200W	RPN10	YHR200W_dma2222	-0.0502	1.77e-01
YBR088C	PCNA-K164R Cl.2	YIL004C	BET1	YIL004C_tsa792	-0.0403	2.37e-01
YBR088C	PCNA-K164R Cl.2	YIL008W	URM1	YIL008W_dma2255	0.0245	3.16e-01
YBR088C	PCNA-K164R Cl.2	YIL022W	TIM44	YIL022W_tsa956	-0.0002	4.63e-01
YBR088C	PCNA-K164R Cl.2	YIL040W	APQ12	YIL040W_dma2275	-0.1217	1.06e-01
YBR088C	PCNA-K164R Cl.2	YIL046W	MET30	YIL046W_tsa947	-0.0323	1.36e-01
YBR088C	PCNA-K164R Cl.2	YIL046W	MET30	YIL046W_tsa948	-0.0385	2.86e-01
YBR088C	PCNA-K164R Cl.2	YIL048W	NEO1	YIL048W_tsa188	-0.0609	1.36e-01
YBR088C	PCNA-K164R Cl.2	YIL062C	ARC15	YIL062C_tsa888	0.0031	4.94e-01
YBR088C	PCNA-K164R Cl.2	YIL068C	SEC6	YIL068C_tsa38	0.012	4.01e-01
YBR088C	PCNA-K164R Cl.2	YIL083C	CAB2	YIL083C_tsa1212	0.0166	3.58e-01
YBR088C	PCNA-K164R Cl.2	YIL084C	SDS3	YIL084C_dma2337	-0.0867	1.19e-01
YBR088C	PCNA-K164R Cl.2	YIL104C	SHQ1	YIL104C_tsa1100	-0.0067	3.79e-01
YBR088C	PCNA-K164R Cl.2	YIL106W	MOB1	YIL106W_tsa1258	0.0055	4.83e-01
YBR088C	PCNA-K164R Cl.2	YIL109C	SEC24	YIL109C_tsa189	0.0037	4.95e-01
YBR088C	PCNA-K164R Cl.2	YIL115C	NUP159	YIL115C_tsa553	0.0024	4.87e-01
YBR088C	PCNA-K164R Cl.2	YIL118W	RHO3	YIL118W_tsa654	0.0585	2.03e-03
YBR088C	PCNA-K164R Cl.2	YIL118W	RHO3	YIL118W_tsa836	-0.055	3.01e-01
YBR088C	PCNA-K164R Cl.2	YIL144W	TID3	YIL144W_tsa246	0.0447	5.62e-02
YBR088C	PCNA-K164R Cl.2	YIL147C	SLN1	YIL147C_tsa1001	-0.0483	2.35e-01
YBR088C	PCNA-K164R Cl.2	YIL150C	MCM10	YIL150C_tsa110	0.014	3.33e-01
YBR088C	PCNA-K164R Cl.2	YIR005W	IST3	YIR005W_dma2423	-0.0192	3.58e-01
YBR088C	PCNA-K164R Cl.2	YIR006C	PAN1	YIR006C_tsa353	0.0231	3.45e-01
YBR088C	PCNA-K164R Cl.2	YIR008C	PRI1	YIR008C_tsa340	-0.0124	3.63e-01
YBR088C	PCNA-K164R Cl.2	YIR010W	DSN1	YIR010W_tsa435	0.0118	4.15e-01
YBR088C	PCNA-K164R Cl.2	YIR010W	DSN1	YIR010W_tsa436	0.0188	3.75e-01
YBR088C	PCNA-K164R Cl.2	YIR011C	STS1	YIR011C_tsa1105	-0.1367	2.72e-02
YBR088C	PCNA-K164R Cl.2	YJL001W	PRE3	YJL001W_tsa292	-0.0089	4.10e-01
YBR088C	PCNA-K164R Cl.2	YJL002C	OST1	YJL002C_tsa735	0.0046	4.98e-01
YBR088C	PCNA-K164R Cl.2	YJL005W	CYR1	YJL005W_tsa354	0.0265	2.52e-01
YBR088C	PCNA-K164R Cl.2	YJL011C	RPC17	YJL011C_tsa1270	0.0183	3.32e-01
YBR088C	PCNA-K164R Cl.2	YJL025W	RRN7	YJL025W_tsa1130	-0.0065	4.36e-01
YBR088C	PCNA-K164R Cl.2	YJL034W	KAR2	YJL034W_tsa210	-0.0125	3.88e-01
YBR088C	PCNA-K164R Cl.2	YJL035C	TAD2	YJL035C_tsa1099	0.0084	4.68e-01
YBR088C	PCNA-K164R Cl.2	YJL039C	NUP192	YJL039C_tsa496	-0.0486	2.14e-01
YBR088C	PCNA-K164R Cl.2	YJL046W	AIM22	YJL046W_dma2464	0.0302	1.70e-01
YBR088C	PCNA-K164R Cl.2	YJL047C	RTT101	YJL047C_dma2463	0.007	4.66e-01
YBR088C	PCNA-K164R Cl.2	YJL050W	MTR4	YJL050W_tsa431	0.0086	4.35e-01
YBR088C	PCNA-K164R Cl.2	YJL072C	PSF2	YJL072C_tsa1228	-0.0227	3.18e-01
YBR088C	PCNA-K164R Cl.2	YJL074C	SMC3	YJL074C_tsa259	-0.0339	1.89e-01
YBR088C	PCNA-K164R Cl.2	YJL074C	SMC3	YJL074C_tsa71	-0.0676	1.44e-01
YBR088C	PCNA-K164R Cl.2	YJL081C	ARP4	YJL081C_tsa618	-0.0242	2.22e-01
YBR088C	PCNA-K164R Cl.2	YJL085W	EXO70	YJL085W_tsa848	0.0186	3.92e-01
YBR088C	PCNA-K164R Cl.2	YJL085W	EXO70	YJL085W_tsa856	0.0465	2.61e-01
YBR088C	PCNA-K164R Cl.2	YJL091C	GWT1	YJL091C_tsa655	-0.0594	2.87e-01
YBR088C	PCNA-K164R Cl.2	YJL097W	PHS1	YJL097W_tsa1207	0.0305	3.08e-01
YBR088C	PCNA-K164R Cl.2	YJL097W	PHS1	YJL097W_tsa896	0.0167	3.89e-01
YBR088C	PCNA-K164R Cl.2	YJL104W	PAM16	YJL104W_tsa499	0.0575	5.45e-02
YBR088C	PCNA-K164R Cl.2	YJL115W	ASF1	YJL115W_dma2518	0.06	1.11e-01
YBR088C	PCNA-K164R Cl.2	YJL125C	GCD14	YJL125C_tsa620	-0.0722	2.34e-01
YBR088C	PCNA-K164R Cl.2	YJL136C	RPS21B	YJL136C_dma2527	-0.0186	3.84e-01
YBR088C	PCNA-K164R Cl.2	YJL148W	RPA34	YJL148W_dma2540	0.0288	2.75e-01
YBR088C	PCNA-K164R Cl.2	YJL168C	SET2	YJL168C_dma2546	-0.0104	3.75e-01
YBR088C	PCNA-K164R Cl.2	YJL174W	KRE9	YJL174W_tsa1267	-0.0488	2.09e-01
YBR088C	PCNA-K164R Cl.2	YJL194W	CDC6	YJL194W_tsa32	-0.0352	2.42e-01
YBR088C	PCNA-K164R Cl.2	YJL203W	PRP21	YJL203W_tsa401	-0.0042	4.42e-01
YBR088C	PCNA-K164R Cl.2	YJR006W	POL31	YJR006W_tsa794	0.0508	8.75e-02
YBR088C	PCNA-K164R Cl.2	YJR007W	SUI2	YJR007W_tsa1252	-0.0018	4.66e-01
YBR088C	PCNA-K164R Cl.2	YJR017C	ESS1	YJR017C_tsa698	0.007	4.74e-01
YBR088C	PCNA-K164R Cl.2	YJR042W	NUP85	YJR042W_tsa1266	0.0282	2.24e-01
YBR088C	PCNA-K164R Cl.2	YJR043C	POL32	YJR043C_dma2634	0.0239	2.98e-01
YBR088C	PCNA-K164R Cl.2	YJR045C	SSC1	YJR045C_tsa328	0.0329	9.25e-02
YBR088C	PCNA-K164R Cl.2	YJR046W	TAH11	YJR046W_tsa705	-0.0025	4.50e-01
YBR088C	PCNA-K164R Cl.2	YJR057W	CDC8	YJR057W_tsa22	-0.0286	3.05e-01
YBR088C	PCNA-K164R Cl.2	YJR057W	CDC8	YJR057W_tsa407	0.0356	2.74e-01
YBR088C	PCNA-K164R Cl.2	YJR064W	CCT5	YJR064W_tsa1254	0.0149	3.54e-01
YBR088C	PCNA-K164R Cl.2	YJR065C	ARP3	YJR065C_tsa341	-0.0367	3.13e-01
YBR088C	PCNA-K164R Cl.2	YJR068W	RFC2	YJR068W_tsa342	-0.0695	2.19e-01
YBR088C	PCNA-K164R Cl.2	YJR072C	NPA3	YJR072C_tsa1224	0.0161	4.00e-01
YBR088C	PCNA-K164R Cl.2	YJR074W	MOG1	YJR074W_dma2663	-0.0222	2.68e-01
YBR088C	PCNA-K164R Cl.2	YJR076C	CDC11	YJR076C_tsa126	0.0294	3.16e-01
YBR088C	PCNA-K164R Cl.2	YJR076C	CDC11	YJR076C_tsa356	0.0092	4.62e-01
YBR088C	PCNA-K164R Cl.2	YJR076C	CDC11	YJR076C_tsa82	-0.0207	3.33e-01
YBR088C	PCNA-K164R Cl.2	YJR076C	CDC11	YJR076C_tsa83	-0.0284	3.45e-01
YBR088C	PCNA-K164R Cl.2	YJR076C	CDC11	YJR076C_tsa84	0.0556	2.08e-01
YBR088C	PCNA-K164R Cl.2	YJR093C	FIP1	YJR093C_tsa1096	-0.1235	2.90e-02
YBR088C	PCNA-K164R Cl.2	YJR112W	NNF1	YJR112W_tsa438	0.0326	2.44e-01
YBR088C	PCNA-K164R Cl.2	YJR112W	NNF1	YJR112W_tsa439	0.0051	4.95e-01
YBR088C	PCNA-K164R Cl.2	YJR112W	NNF1	YJR112W_tsa440	0.0563	6.36e-02
YBR088C	PCNA-K164R Cl.2	YJR139C	HOM6	YJR139C_dma2730	-0.028	2.06e-01
YBR088C	PCNA-K164R Cl.2	YJR141W	YJR141W	YJR141W_tsa1248	0.0272	3.59e-01
YBR088C	PCNA-K164R Cl.2	YKL018W	SWD2	YKL018W_tsa893	0.0119	4.50e-01
YBR088C	PCNA-K164R Cl.2	YKL019W	RAM2	YKL019W_tsa1273	0.0125	4.22e-01
YBR088C	PCNA-K164R Cl.2	YKL021C	MAK11	YKL021C_tsa1046	0.0061	4.81e-01
YBR088C	PCNA-K164R Cl.2	YKL021C	MAK11	YKL021C_tsa1097	0.0114	4.45e-01
YBR088C	PCNA-K164R Cl.2	YKL022C	CDC16	YKL022C_tsa883	0.0249	3.26e-01
YBR088C	PCNA-K164R Cl.2	YKL024C	URA6	YKL024C_tsa1034	0.0374	2.79e-01
YBR088C	PCNA-K164R Cl.2	YKL032C	IXR1	YKL032C_dma2770	0.0168	3.93e-01
YBR088C	PCNA-K164R Cl.2	YKL035W	UGP1	YKL035W_tsa1155	0.0023	4.90e-01
YBR088C	PCNA-K164R Cl.2	YKL045W	PRI2	YKL045W_tsa19	-0.0563	2.08e-01
YBR088C	PCNA-K164R Cl.2	YKL048C	ELM1	YKL048C_dma2781	0.0034	4.95e-01
YBR088C	PCNA-K164R Cl.2	YKL049C	CSE4	YKL049C_tsa347	0.0105	4.40e-01
YBR088C	PCNA-K164R Cl.2	YKL052C	ASK1	YKL052C_tsa1002	0.0209	3.27e-01
YBR088C	PCNA-K164R Cl.2	YKL052C	ASK1	YKL052C_tsa1003	0.0322	2.61e-01
YBR088C	PCNA-K164R Cl.2	YKL069W	YKL069W	YKL069W_dma2802	0.0215	3.59e-01
YBR088C	PCNA-K164R Cl.2	YKL074C	MUD2	YKL074C_dma2820	0.0202	3.64e-01
YBR088C	PCNA-K164R Cl.2	YKL089W	MIF2	YKL089W_tsa113	0.0322	2.14e-01
YBR088C	PCNA-K164R Cl.2	YKL095W	YJU2	YKL095W_tsa1222	-0.0266	3.50e-01
YBR088C	PCNA-K164R Cl.2	YKL104C	GFA1	YKL104C_tsa989	0.0113	4.37e-01
YBR088C	PCNA-K164R Cl.2	YKL112W	ABF1	YKL112W_tsa319	0.0525	8.34e-02
YBR088C	PCNA-K164R Cl.2	YKL113C	RAD27	YKL113C_dma2839	-0.0152	3.87e-01
YBR088C	PCNA-K164R Cl.2	YKL125W	RRN3	YKL125W_tsa527	-0.0016	4.59e-01
YBR088C	PCNA-K164R Cl.2	YKL145W	RPT1	YKL145W_tsa190	-0.0351	2.49e-01
YBR088C	PCNA-K164R Cl.2	YKL173W	SNU114	YKL173W_tsa621	-0.0312	2.93e-01
YBR088C	PCNA-K164R Cl.2	YKL173W	SNU114	YKL173W_tsa622	0.0222	3.62e-01
YBR088C	PCNA-K164R Cl.2	YKL176C	LST4	YKL176C_dma2888	0.0129	4.23e-01
YBR088C	PCNA-K164R Cl.2	YKL189W	HYM1	YKL189W_tsa892	0.0032	4.93e-01
YBR088C	PCNA-K164R Cl.2	YKL193C	SDS22	YKL193C_tsa572	0.0311	1.70e-01
YBR088C	PCNA-K164R Cl.2	YKL196C	YKT6	YKL196C_tsa1089	0.0138	4.37e-01
YBR088C	PCNA-K164R Cl.2	YKL197C	PEX1	YKL197C_dma2900	0.0187	3.39e-01
YBR088C	PCNA-K164R Cl.2	YKL203C	TOR2	YKL203C_tsa398	0.0058	4.86e-01
YBR088C	PCNA-K164R Cl.2	YKL208W	CBT1	YKL208W_dma2913	-0.0172	3.07e-01
YBR088C	PCNA-K164R Cl.2	YKL213C	DOA1	YKL213C_dma2910	-0.0389	2.33e-01
YBR088C	PCNA-K164R Cl.2	YKR008W	RSC4	YKR008W_tsa498	-0.0225	3.54e-01
YBR088C	PCNA-K164R Cl.2	YKR020W	VPS51	YKR020W_dma2932	-0.005	4.52e-01
YBR088C	PCNA-K164R Cl.2	YKR022C	NTR2	YKR022C_tsa1231	0.0505	2.48e-01
YBR088C	PCNA-K164R Cl.2	YKR068C	BET3	YKR068C_tsa1090	0.0588	1.93e-01
YBR088C	PCNA-K164R Cl.2	YKR081C	RPF2	YKR081C_tsa1098	-0.0045	4.36e-01
YBR088C	PCNA-K164R Cl.2	YKR082W	NUP133	YKR082W_dma3009	0.0405	6.66e-02
YBR088C	PCNA-K164R Cl.2	YKR083C	DAD2	YKR083C_tsa425	0.031	1.64e-01
YBR088C	PCNA-K164R Cl.2	YKR084C	HBS1	YKR084C_dma3008	0.0278	2.67e-01
YBR088C	PCNA-K164R Cl.2	YKR086W	PRP16	YKR086W_tsa598	0.0252	3.19e-01
YBR088C	PCNA-K164R Cl.2	YKR092C	SRP40	YKR092C_dma3002	-0.0219	3.54e-01
YBR088C	PCNA-K164R Cl.2	YKR099W	BAS1	YKR099W_dma3018	0.017	3.77e-01
YBR088C	PCNA-K164R Cl.2	YLL002W	RTT109	YLL002W_dma3033	0.0335	2.57e-01
YBR088C	PCNA-K164R Cl.2	YLL004W	ORC3	YLL004W_tsa351	-0.0069	4.41e-01
YBR088C	PCNA-K164R Cl.2	YLL011W	SOF1	YLL011W_tsa1101	0.0311	3.18e-01
YBR088C	PCNA-K164R Cl.2	YLL035W	GRC3	YLL035W_tsa1167	0.0163	3.04e-01
YBR088C	PCNA-K164R Cl.2	YLL036C	PRP19	YLL036C_tsa247	0.0232	3.64e-01
YBR088C	PCNA-K164R Cl.2	YLL038C	ENT4	YLL038C_dma3057	0.0228	3.20e-01
YBR088C	PCNA-K164R Cl.2	YLL050C	COF1	YLL050C_tsa234	0.0037	4.95e-01
YBR088C	PCNA-K164R Cl.2	YLL050C	COF1	YLL050C_tsa248	0.0411	2.35e-01
YBR088C	PCNA-K164R Cl.2	YLR002C	NOC3	YLR002C_tsa1164	0.0031	4.93e-01
YBR088C	PCNA-K164R Cl.2	YLR005W	SSL1	YLR005W_tsa1132	-0.0095	3.80e-01
YBR088C	PCNA-K164R Cl.2	YLR005W	SSL1	YLR005W_tsa752	-0.032	2.46e-01
YBR088C	PCNA-K164R Cl.2	YLR007W	NSE1	YLR007W_tsa1044	-0.0623	1.91e-01
YBR088C	PCNA-K164R Cl.2	YLR008C	PAM18	YLR008C_tsa501	-0.0054	4.20e-01
YBR088C	PCNA-K164R Cl.2	YLR022C	SDO1	YLR022C_tsa1026	0.0127	4.22e-01
YBR088C	PCNA-K164R Cl.2	YLR026C	SED5	YLR026C_tsa198	0.011	4.22e-01
YBR088C	PCNA-K164R Cl.2	YLR032W	RAD5	YLR032W_dma3127	0.0574	1.60e-01
YBR088C	PCNA-K164R Cl.2	YLR033W	RSC58	YLR033W_tsa1145	0.0103	4.32e-01
YBR088C	PCNA-K164R Cl.2	YLR045C	STU2	YLR045C_tsa545	0.0023	4.85e-01
YBR088C	PCNA-K164R Cl.2	YLR045C	STU2	YLR045C_tsa550	0.0428	1.39e-01
YBR088C	PCNA-K164R Cl.2	YLR045C	STU2	YLR045C_tsa555	-0.053	1.66e-01
YBR088C	PCNA-K164R Cl.2	YLR056W	ERG3	YLR056W_dma3153	0.0612	2.66e-01
YBR088C	PCNA-K164R Cl.2	YLR060W	FRS1	YLR060W_tsa1227	0.0243	2.89e-01
YBR088C	PCNA-K164R Cl.2	YLR066W	SPC3	YLR066W_tsa623	0.0198	3.48e-01
YBR088C	PCNA-K164R Cl.2	YLR071C	RGR1	YLR071C_tsa908	-0.0095	4.60e-01
YBR088C	PCNA-K164R Cl.2	YLR078C	BOS1	YLR078C_tsa199	-0.0161	4.13e-01
YBR088C	PCNA-K164R Cl.2	YLR086W	SMC4	YLR086W_tsa264	-0.0397	2.15e-01
YBR088C	PCNA-K164R Cl.2	YLR087C	CSF1	YLR087C_dma3192	-0.001	4.70e-01
YBR088C	PCNA-K164R Cl.2	YLR088W	GAA1	YLR088W_tsa207	0.0437	2.44e-01
YBR088C	PCNA-K164R Cl.2	YLR089C	ALT1	YLR089C_dma3191	0.0099	4.52e-01
YBR088C	PCNA-K164R Cl.2	YLR100W	ERG27	YLR100W_tsa1172	0.048	1.87e-01
YBR088C	PCNA-K164R Cl.2	YLR103C	CDC45	YLR103C_tsa694	0.0297	3.67e-01
YBR088C	PCNA-K164R Cl.2	YLR105C	SEN2	YLR105C_tsa676	0.014	3.75e-01
YBR088C	PCNA-K164R Cl.2	YLR110C	CCW12	YLR110C_dma3198	-0.0297	2.94e-01
YBR088C	PCNA-K164R Cl.2	YLR115W	CFT2	YLR115W_tsa1143	0.0221	2.94e-01
YBR088C	PCNA-K164R Cl.2	YLR115W	CFT2	YLR115W_tsa801	-0.0388	1.73e-01
YBR088C	PCNA-K164R Cl.2	YLR116W	MSL5	YLR116W_tsa1144	-0.0032	4.53e-01
YBR088C	PCNA-K164R Cl.2	YLR117C	CLF1	YLR117C_tsa1047	0.025	3.78e-01
YBR088C	PCNA-K164R Cl.2	YLR119W	SRN2	YLR119W_dma3215	0.0075	4.75e-01
YBR088C	PCNA-K164R Cl.2	YLR127C	APC2	YLR127C_tsa262	0.0251	3.40e-01
YBR088C	PCNA-K164R Cl.2	YLR163C	MAS1	YLR163C_tsa497	0.0292	2.74e-01
YBR088C	PCNA-K164R Cl.2	YLR166C	SEC10	YLR166C_tsa63	0.0098	4.53e-01
YBR088C	PCNA-K164R Cl.2	YLR186W	EMG1	YLR186W_tsa1056	0.015	4.00e-01
YBR088C	PCNA-K164R Cl.2	YLR186W	EMG1	YLR186W_tsa1141	0.0123	4.19e-01
YBR088C	PCNA-K164R Cl.2	YLR191W	PEX13	YLR191W_dma3258	0.0631	8.55e-02
YBR088C	PCNA-K164R Cl.2	YLR195C	NMT1	YLR195C_tsa690	0.0327	3.22e-01
YBR088C	PCNA-K164R Cl.2	YLR196W	PWP1	YLR196W_tsa1142	0.0135	3.22e-01
YBR088C	PCNA-K164R Cl.2	YLR197W	NOP56	YLR197W_tsa1140	0.0218	2.66e-01
YBR088C	PCNA-K164R Cl.2	YLR200W	YKE2	YLR200W_dma3275	0.0515	1.08e-01
YBR088C	PCNA-K164R Cl.2	YLR208W	SEC13	YLR208W_tsa52	-0.0216	3.42e-01
YBR088C	PCNA-K164R Cl.2	YLR215C	CDC123	YLR215C_tsa946	0.0221	3.62e-01
YBR088C	PCNA-K164R Cl.2	YLR218C	COA4	YLR218C_dma3287	-0.0396	3.11e-01
YBR088C	PCNA-K164R Cl.2	YLR222C	UTP13	YLR222C_tsa1250	0.0207	3.80e-01
YBR088C	PCNA-K164R Cl.2	YLR229C	CDC42	YLR229C_tsa26	0.0082	4.73e-01
YBR088C	PCNA-K164R Cl.2	YLR268W	SEC22	YLR268W_tsa313	0.0238	3.02e-01
YBR088C	PCNA-K164R Cl.2	YLR274W	MCM5	YLR274W_tsa403	0.0151	4.34e-01
YBR088C	PCNA-K164R Cl.2	YLR276C	DBP9	YLR276C_tsa1148	0.0454	1.29e-01
YBR088C	PCNA-K164R Cl.2	YLR291C	GCD7	YLR291C_tsa1149	0.0069	4.80e-01
YBR088C	PCNA-K164R Cl.2	YLR293C	GSP1	YLR293C_tsa256	-0.0007	4.70e-01
YBR088C	PCNA-K164R Cl.2	YLR298C	YHC1	YLR298C_tsa632	0.0219	3.14e-01
YBR088C	PCNA-K164R Cl.2	YLR298C	YHC1	YLR298C_tsa840	0.0636	1.00e-01
YBR088C	PCNA-K164R Cl.2	YLR298C	YHC1	YLR298C_tsa844	0.0231	3.69e-01
YBR088C	PCNA-K164R Cl.2	YLR305C	STT4	YLR305C_tsa123	0.0081	4.59e-01
YBR088C	PCNA-K164R Cl.2	YLR314C	CDC3	YLR314C_tsa130	0.023	3.67e-01
YBR088C	PCNA-K164R Cl.2	YLR314C	CDC3	YLR314C_tsa885	0.0438	9.58e-02
YBR088C	PCNA-K164R Cl.2	YLR316C	TAD3	YLR316C_tsa1150	-0.0463	3.05e-01
YBR088C	PCNA-K164R Cl.2	YLR317W	YLR317W	YLR317W_tsa1151	0.0189	3.71e-01
YBR088C	PCNA-K164R Cl.2	YLR319C	BUD6	YLR319C_dma3370	-0.0054	4.04e-01
YBR088C	PCNA-K164R Cl.2	YLR340W	RPP0	YLR340W_tsa1152	0.0466	1.27e-01
YBR088C	PCNA-K164R Cl.2	YLR342W	FKS1	YLR342W_dma3377	-0.0012	4.60e-01
YBR088C	PCNA-K164R Cl.2	YLR347C	KAP95	YLR347C_tsa226	-0.0209	3.67e-01
YBR088C	PCNA-K164R Cl.2	YLR347C	KAP95	YLR347C_tsa228	0.0578	4.77e-02
YBR088C	PCNA-K164R Cl.2	YLR367W	RPS22B	YLR367W_dma3402	0.0152	4.11e-01
YBR088C	PCNA-K164R Cl.2	YLR378C	SEC61	YLR378C_tsa213	0.0687	1.59e-01
YBR088C	PCNA-K164R Cl.2	YLR383W	SMC6	YLR383W_tsa747	0.0383	2.49e-01
YBR088C	PCNA-K164R Cl.2	YLR384C	IKI3	YLR384C_dma3413	0.0563	1.81e-02
YBR088C	PCNA-K164R Cl.2	YLR393W	ATP10	YLR393W_dma3426	0.0035	4.95e-01
YBR088C	PCNA-K164R Cl.2	YLR397C	AFG2	YLR397C_tsa266	0.0327	2.90e-01
YBR088C	PCNA-K164R Cl.2	YLR410W	VIP1	YLR410W_dma3437	0.0754	1.32e-01
YBR088C	PCNA-K164R Cl.2	YLR430W	SEN1	YLR430W_tsa1023	-0.0107	3.58e-01
YBR088C	PCNA-K164R Cl.2	YLR436C	ECM30	YLR436C_dma3485	-0.0079	4.03e-01
YBR088C	PCNA-K164R Cl.2	YLR440C	SEC39	YLR440C_tsa1214	-0.0335	3.34e-01
YBR088C	PCNA-K164R Cl.2	YLR440C	SEC39	YLR440C_tsa725	0.0099	4.42e-01
YBR088C	PCNA-K164R Cl.2	YLR440C	SEC39	YLR440C_tsa726	0.0113	4.29e-01
YBR088C	PCNA-K164R Cl.2	YLR452C	SST2	YLR452C_dma3495	-0.0287	1.98e-01
YBR088C	PCNA-K164R Cl.2	YLR457C	NBP1	YLR457C_tsa222	0.0477	1.46e-01
YBR088C	PCNA-K164R Cl.2	YLR459W	GAB1	YLR459W_tsa200	0.0233	3.14e-01
YBR088C	PCNA-K164R Cl.2	YLR459W	GAB1	YLR459W_tsa201	-0.0053	4.30e-01
YBR088C	PCNA-K164R Cl.2	YLR459W	GAB1	YLR459W_tsa202	-0.0081	4.18e-01
YBR088C	PCNA-K164R Cl.2	YML001W	YPT7	YML001W_dma3511	0.0254	3.16e-01
YBR088C	PCNA-K164R Cl.2	YML015C	TAF11	YML015C_tsa645	-0.0154	3.18e-01
YBR088C	PCNA-K164R Cl.2	YML023C	NSE5	YML023C_tsa1005	0.0011	4.78e-01
YBR088C	PCNA-K164R Cl.2	YML023C	NSE5	YML023C_tsa1006	-0.0086	4.34e-01
YBR088C	PCNA-K164R Cl.2	YML023C	NSE5	YML023C_tsa1007	-0.0371	2.30e-01
YBR088C	PCNA-K164R Cl.2	YML028W	TSA1	YML028W_dma3534	-0.4585	3.45e-14
YBR088C	PCNA-K164R Cl.2	YML032C	RAD52	YML032C_dma3531	-0.2344	6.49e-17
YBR088C	PCNA-K164R Cl.2	YML041C	VPS71	YML041C_dma3546	-0.0091	3.99e-01
YBR088C	PCNA-K164R Cl.2	YML046W	PRP39	YML046W_tsa494	0.0358	2.36e-01
YBR088C	PCNA-K164R Cl.2	YML049C	RSE1	YML049C_tsa982	-0.0032	4.57e-01
YBR088C	PCNA-K164R Cl.2	YML065W	ORC1	YML065W_tsa1170	-0.0146	3.91e-01
YBR088C	PCNA-K164R Cl.2	YML069W	POB3	YML069W_tsa629	-0.0117	3.70e-01
YBR088C	PCNA-K164R Cl.2	YML069W	POB3	YML069W_tsa846	0.0037	4.96e-01
YBR088C	PCNA-K164R Cl.2	YML069W	POB3	YML069W_tsa847	0.1359	3.14e-02
YBR088C	PCNA-K164R Cl.2	YML077W	BET5	YML077W_tsa1131	-0.0271	3.46e-01
YBR088C	PCNA-K164R Cl.2	YML081C-A	ATP18	YML081C-A_dma3578	0.0229	3.63e-01
YBR088C	PCNA-K164R Cl.2	YML098W	TAF13	YML098W_tsa636	-0.0317	2.29e-01
YBR088C	PCNA-K164R Cl.2	YML098W	TAF13	YML098W_tsa797	0.0104	4.31e-01
YBR088C	PCNA-K164R Cl.2	YML102W	CAC2	YML102W_dma3590	-0.0489	1.02e-01
YBR088C	PCNA-K164R Cl.2	YML103C	NUP188	YML103C_dma3612	-0.0581	2.70e-01
YBR088C	PCNA-K164R Cl.2	YML105C	SEC65	YML105C_tsa710	-0.0244	3.48e-01
YBR088C	PCNA-K164R Cl.2	YML114C	TAF8	YML114C_tsa695	0.0364	3.49e-02
YBR088C	PCNA-K164R Cl.2	YML121W	GTR1	YML121W_dma3622	-0.0228	2.97e-01
YBR088C	PCNA-K164R Cl.2	YML125C	PGA3	YML125C_tsa1210	-0.0179	3.24e-01
YBR088C	PCNA-K164R Cl.2	YML126C	ERG13	YML126C_tsa1104	0.0126	4.06e-01
YBR088C	PCNA-K164R Cl.2	YML127W	RSC9	YML127W_tsa1160	-0.0171	3.69e-01
YBR088C	PCNA-K164R Cl.2	YML128C	MSC1	YML128C_dma3618	-0.06	2.14e-01
YBR088C	PCNA-K164R Cl.2	YML130C	ERO1	YML130C_tsa203	0.0141	3.91e-01
YBR088C	PCNA-K164R Cl.2	YMR005W	TAF4	YMR005W_tsa942	-0.0152	3.93e-01
YBR088C	PCNA-K164R Cl.2	YMR013C	SEC59	YMR013C_tsa422	0.0075	4.70e-01
YBR088C	PCNA-K164R Cl.2	YMR028W	TAP42	YMR028W_tsa697	0.0069	4.64e-01
YBR088C	PCNA-K164R Cl.2	YMR033W	ARP9	YMR033W_tsa495	0.0004	4.72e-01
YBR088C	PCNA-K164R Cl.2	YMR043W	MCM1	YMR043W_tsa1134	0.1525	1.43e-01
YBR088C	PCNA-K164R Cl.2	YMR049C	ERB1	YMR049C_tsa1102	-0.0309	2.76e-01
YBR088C	PCNA-K164R Cl.2	YMR061W	RNA14	YMR061W_tsa1106	0.0563	7.47e-02
YBR088C	PCNA-K164R Cl.2	YMR075W	RCO1	YMR075W_dma3677	0.0287	3.25e-01
YBR088C	PCNA-K164R Cl.2	YMR076C	PDS5	YMR076C_tsa983	-0.0216	2.62e-01
YBR088C	PCNA-K164R Cl.2	YMR078C	CTF18	YMR078C_dma3676	-0.0702	5.53e-02
YBR088C	PCNA-K164R Cl.2	YMR079W	SEC14	YMR079W_tsa53	0.0089	4.05e-01
YBR088C	PCNA-K164R Cl.2	YMR093W	UTP15	YMR093W_tsa1246	-0.0002	4.70e-01
YBR088C	PCNA-K164R Cl.2	YMR094W	CTF13	YMR094W_tsa59	0.0504	1.44e-01
YBR088C	PCNA-K164R Cl.2	YMR100W	MUB1	YMR100W_dma3688	0.0043	5.00e-01
YBR088C	PCNA-K164R Cl.2	YMR112C	MED11	YMR112C_tsa799	-0.0838	4.95e-02
YBR088C	PCNA-K164R Cl.2	YMR117C	SPC24	YMR117C_tsa293	-0.0303	2.51e-01
YBR088C	PCNA-K164R Cl.2	YMR123W	PKR1	YMR123W_dma3715	0.0123	4.41e-01
YBR088C	PCNA-K164R Cl.2	YMR154C	RIM13	YMR154C_dma3750	-0.0875	7.70e-02
YBR088C	PCNA-K164R Cl.2	YMR168C	CEP3	YMR168C_tsa294	-0.0061	4.49e-01
YBR088C	PCNA-K164R Cl.2	YMR168C	CEP3	YMR168C_tsa845	0.037	2.75e-01
YBR088C	PCNA-K164R Cl.2	YMR190C	SGS1	YMR190C_dma3784	0.0015	4.81e-01
YBR088C	PCNA-K164R Cl.2	YMR197C	VTI1	YMR197C_tsa634	-0.0152	3.40e-01
YBR088C	PCNA-K164R Cl.2	YMR198W	CIK1	YMR198W_dma3800	-0.0036	4.54e-01
YBR088C	PCNA-K164R Cl.2	YMR200W	ROT1	YMR200W_tsa1103	-0.0081	3.97e-01
YBR088C	PCNA-K164R Cl.2	YMR213W	CEF1	YMR213W_tsa702	0.0154	3.59e-01
YBR088C	PCNA-K164R Cl.2	YMR220W	ERG8	YMR220W_tsa320	-0.004	4.55e-01
YBR088C	PCNA-K164R Cl.2	YMR224C	MRE11	YMR224C_dma3806	-0.0203	2.90e-01
YBR088C	PCNA-K164R Cl.2	YMR227C	TAF7	YMR227C_tsa638	0.0059	4.85e-01
YBR088C	PCNA-K164R Cl.2	YMR229C	RRP5	YMR229C_tsa1051	-0.0078	3.96e-01
YBR088C	PCNA-K164R Cl.2	YMR235C	RNA1	YMR235C_tsa118	0.0536	1.22e-01
YBR088C	PCNA-K164R Cl.2	YMR235C	RNA1	YMR235C_tsa172	0.0498	1.70e-01
YBR088C	PCNA-K164R Cl.2	YMR236W	TAF9	YMR236W_tsa730	-0.026	3.56e-01
YBR088C	PCNA-K164R Cl.2	YMR239C	RNT1	YMR239C_tsa673	0.0052	4.92e-01
YBR088C	PCNA-K164R Cl.2	YMR239C	RNT1	YMR239C_tsa674	-0.0146	3.70e-01
YBR088C	PCNA-K164R Cl.2	YMR240C	CUS1	YMR240C_tsa639	0.0133	4.55e-01
YBR088C	PCNA-K164R Cl.2	YMR263W	SAP30	YMR263W_dma3870	-0.0548	2.17e-01
YBR088C	PCNA-K164R Cl.2	YMR268C	PRP24	YMR268C_tsa402	0.0179	3.76e-01
YBR088C	PCNA-K164R Cl.2	YMR272C	SCS7	YMR272C_dma3887	-0.0109	4.15e-01
YBR088C	PCNA-K164R Cl.2	YMR281W	GPI12	YMR281W_tsa1162	-0.0739	2.64e-01
YBR088C	PCNA-K164R Cl.2	YMR290C	HAS1	YMR290C_tsa1161	-0.0075	4.17e-01
YBR088C	PCNA-K164R Cl.2	YMR296C	LCB1	YMR296C_tsa600	0.03	2.71e-01
YBR088C	PCNA-K164R Cl.2	YMR296C	LCB1	YMR296C_tsa602	0.0106	4.43e-01
YBR088C	PCNA-K164R Cl.2	YMR296C	LCB1	YMR296C_tsa603	0.0232	3.75e-01
YBR088C	PCNA-K164R Cl.2	YMR296C	LCB1	YMR296C_tsa606	0.0735	1.52e-03
YBR088C	PCNA-K164R Cl.2	YMR298W	LIP1	YMR298W_tsa1059	0.022	3.57e-01
YBR088C	PCNA-K164R Cl.2	YMR304W	UBP15	YMR304W_dma3909	0.0063	4.59e-01
YBR088C	PCNA-K164R Cl.2	YMR307W	GAS1	YMR307W_dma3905	-0.0479	2.37e-01
YBR088C	PCNA-K164R Cl.2	YNL001W	DOM34	YNL001W_dma4193	-0.0134	4.10e-01
YBR088C	PCNA-K164R Cl.2	YNL002C	RLP7	YNL002C_tsa1159	-0.0493	1.81e-01
YBR088C	PCNA-K164R Cl.2	YNL006W	LST8	YNL006W_tsa466	0.0205	3.84e-01
YBR088C	PCNA-K164R Cl.2	YNL006W	LST8	YNL006W_tsa467	0.0242	3.47e-01
YBR088C	PCNA-K164R Cl.2	YNL021W	HDA1	YNL021W_dma3925	0.0138	4.12e-01
YBR088C	PCNA-K164R Cl.2	YNL038W	GPI15	YNL038W_tsa1157	-0.0106	4.14e-01
YBR088C	PCNA-K164R Cl.2	YNL041C	COG6	YNL041C_dma3970	0.0103	4.39e-01
YBR088C	PCNA-K164R Cl.2	YNL061W	NOP2	YNL061W_tsa624	-0.0539	1.80e-01
YBR088C	PCNA-K164R Cl.2	YNL061W	NOP2	YNL061W_tsa626	0.0086	4.63e-01
YBR088C	PCNA-K164R Cl.2	YNL061W	NOP2	YNL061W_tsa628	-0.006	4.49e-01
YBR088C	PCNA-K164R Cl.2	YNL061W	NOP2	YNL061W_tsa630	0.0165	4.12e-01
YBR088C	PCNA-K164R Cl.2	YNL062C	GCD10	YNL062C_tsa442	-0.0151	3.57e-01
YBR088C	PCNA-K164R Cl.2	YNL064C	YDJ1	YNL064C_dma3979	0.0101	4.28e-01
YBR088C	PCNA-K164R Cl.2	YNL067W	RPL9B	YNL067W_dma3975	-0.0172	3.70e-01
YBR088C	PCNA-K164R Cl.2	YNL071W	LAT1	YNL071W_dma3994	-0.055	3.14e-01
YBR088C	PCNA-K164R Cl.2	YNL091W	NST1	YNL091W_dma4002	-0.0049	4.57e-01
YBR088C	PCNA-K164R Cl.2	YNL102W	POL1	YNL102W_tsa343	-0.0422	1.80e-01
YBR088C	PCNA-K164R Cl.2	YNL102W	POL1	YNL102W_tsa344	-0.0377	2.61e-01
YBR088C	PCNA-K164R Cl.2	YNL102W	POL1	YNL102W_tsa345	0.0423	4.25e-01
YBR088C	PCNA-K164R Cl.2	YNL102W	POL1	YNL102W_tsa346	-0.0091	3.82e-01
YBR088C	PCNA-K164R Cl.2	YNL102W	POL1	YNL102W_tsa362	0.0111	3.87e-01
YBR088C	PCNA-K164R Cl.2	YNL102W	POL1	YNL102W_tsa897	-0.0188	3.58e-01
YBR088C	PCNA-K164R Cl.2	YNL118C	DCP2	YNL118C_tsa754	0.0084	4.71e-01
YBR088C	PCNA-K164R Cl.2	YNL126W	SPC98	YNL126W_tsa1187	0.0109	4.41e-01
YBR088C	PCNA-K164R Cl.2	YNL132W	KRE33	YNL132W_tsa1262	0.043	2.71e-01
YBR088C	PCNA-K164R Cl.2	YNL136W	EAF7	YNL136W_dma4040	0.0396	1.79e-01
YBR088C	PCNA-K164R Cl.2	YNL138W	SRV2	YNL138W_tsa675	-0.0165	3.11e-01
YBR088C	PCNA-K164R Cl.2	YNL138W	SRV2	YNL138W_tsa800	-0.1068	1.88e-01
YBR088C	PCNA-K164R Cl.2	YNL147W	LSM7	YNL147W_dma5339	0.0082	4.66e-01
YBR088C	PCNA-K164R Cl.2	YNL153C	GIM3	YNL153C_dma4055	-0.0142	4.24e-01
YBR088C	PCNA-K164R Cl.2	YNR003C	RPC34	YNR003C_tsa640	0.0171	2.66e-01
YBR088C	PCNA-K164R Cl.2	YNR011C	PRP2	YNR011C_tsa338	-0.0291	3.11e-01
YBR088C	PCNA-K164R Cl.2	YNR017W	TIM23	YNR017W_tsa1168	0.006	4.84e-01
YBR088C	PCNA-K164R Cl.2	YNR026C	SEC12	YNR026C_tsa305	-0.0348	2.47e-01
YBR088C	PCNA-K164R Cl.2	YNR026C	SEC12	YNR026C_tsa60	0.015	4.26e-01
YBR088C	PCNA-K164R Cl.2	YNR035C	ARC35	YNR035C_tsa470	0.0248	3.47e-01
YBR088C	PCNA-K164R Cl.2	YNR035C	ARC35	YNR035C_tsa471	-0.0564	1.77e-01
YBR088C	PCNA-K164R Cl.2	YNR038W	DBP6	YNR038W_tsa1165	-0.0075	4.40e-01
YBR088C	PCNA-K164R Cl.2	YNR043W	MVD1	YNR043W_tsa828	-0.1781	7.76e-03
YBR088C	PCNA-K164R Cl.2	YNR051C	BRE5	YNR051C_dma4271	-0.0044	4.42e-01
YBR088C	PCNA-K164R Cl.2	YNR053C	NOG2	YNR053C_tsa479	0.0247	3.98e-01
YBR088C	PCNA-K164R Cl.2	YOL001W	PHO80	YOL001W_dma4274	-0.0567	2.29e-01
YBR088C	PCNA-K164R Cl.2	YOL018C	TLG2	YOL018C_dma4304	0.0198	3.85e-01
YBR088C	PCNA-K164R Cl.2	YOL021C	DIS3	YOL021C_tsa1030	0.024	3.00e-01
YBR088C	PCNA-K164R Cl.2	YOL034W	SMC5	YOL034W_tsa727	0.0157	3.33e-01
YBR088C	PCNA-K164R Cl.2	YOL038W	PRE6	YOL038W_tsa1153	0.0466	2.40e-01
YBR088C	PCNA-K164R Cl.2	YOL066C	RIB2	YOL066C_tsa1181	0.0086	4.68e-01
YBR088C	PCNA-K164R Cl.2	YOL069W	NUF2	YOL069W_tsa1154	-0.0168	3.68e-01
YBR088C	PCNA-K164R Cl.2	YOL069W	NUF2	YOL069W_tsa755	-0.0193	2.64e-01
YBR088C	PCNA-K164R Cl.2	YOL077C	BRX1	YOL077C_tsa1171	-0.0178	3.46e-01
YBR088C	PCNA-K164R Cl.2	YOL081W	IRA2	YOL081W_dma4362	0.0053	4.90e-01
YBR088C	PCNA-K164R Cl.2	YOL094C	RFC4	YOL094C_tsa171	-0.0462	2.29e-01
YBR088C	PCNA-K164R Cl.2	YOL102C	TPT1	YOL102C_tsa1264	0.0122	4.47e-01
YBR088C	PCNA-K164R Cl.2	YOL123W	HRP1	YOL123W_tsa858	-0.0696	2.27e-01
YBR088C	PCNA-K164R Cl.2	YOL123W	HRP1	YOL123W_tsa960	-0.0693	2.25e-01
YBR088C	PCNA-K164R Cl.2	YOL135C	MED7	YOL135C_tsa739	-0.004	4.46e-01
YBR088C	PCNA-K164R Cl.2	YOL135C	MED7	YOL135C_tsa740	-0.0267	3.25e-01
YBR088C	PCNA-K164R Cl.2	YOL144W	NOP8	YOL144W_tsa1025	0.0268	3.02e-01
YBR088C	PCNA-K164R Cl.2	YOR004W	UTP23	YOR004W_tsa1057	0.0086	4.64e-01
YBR088C	PCNA-K164R Cl.2	YOR014W	RTS1	YOR014W_dma4431	0.0309	2.97e-01
YBR088C	PCNA-K164R Cl.2	YOR020C	HSP10	YOR020C_tsa681	0.0075	4.74e-01
YBR088C	PCNA-K164R Cl.2	YOR048C	RAT1	YOR048C_tsa914	0.0025	4.89e-01
YBR088C	PCNA-K164R Cl.2	YOR057W	SGT1	YOR057W_tsa427	0.0267	3.56e-01
YBR088C	PCNA-K164R Cl.2	YOR057W	SGT1	YOR057W_tsa830	0.0449	4.87e-02
YBR088C	PCNA-K164R Cl.2	YOR070C	GYP1	YOR070C_dma4499	0.0616	1.41e-01
YBR088C	PCNA-K164R Cl.2	YOR074C	CDC21	YOR074C_tsa147	0.0301	1.33e-01
YBR088C	PCNA-K164R Cl.2	YOR074C	CDC21	YOR074C_tsa927	0.0231	3.33e-01
YBR088C	PCNA-K164R Cl.2	YOR075W	UFE1	YOR075W_tsa212	-0.0086	4.25e-01
YBR088C	PCNA-K164R Cl.2	YOR085W	OST3	YOR085W_dma4524	0.0212	3.39e-01
YBR088C	PCNA-K164R Cl.2	YOR089C	VPS21	YOR089C_dma4520	0.0212	3.08e-01
YBR088C	PCNA-K164R Cl.2	YOR103C	OST2	YOR103C_tsa1158	-0.035	1.15e-01
YBR088C	PCNA-K164R Cl.2	YOR116C	RPO31	YOR116C_tsa831	-0.0329	2.59e-01
YBR088C	PCNA-K164R Cl.2	YOR122C	PFY1	YOR122C_tsa232	-0.0253	3.74e-01
YBR088C	PCNA-K164R Cl.2	YOR122C	PFY1	YOR122C_tsa233	0.0096	4.51e-01
YBR088C	PCNA-K164R Cl.2	YOR122C	PFY1	YOR122C_tsa429	-0.0141	3.35e-01
YBR088C	PCNA-K164R Cl.2	YOR123C	LEO1	YOR123C_dma4542	0.0024	4.86e-01
YBR088C	PCNA-K164R Cl.2	YOR143C	THI80	YOR143C_tsa1173	-0.0557	3.50e-01
YBR088C	PCNA-K164R Cl.2	YOR149C	SMP3	YOR149C_tsa204	0.0095	4.42e-01
YBR088C	PCNA-K164R Cl.2	YOR149C	SMP3	YOR149C_tsa849	-0.0281	3.25e-01
YBR088C	PCNA-K164R Cl.2	YOR151C	RPB2	YOR151C_tsa693	-0.0351	2.87e-01
YBR088C	PCNA-K164R Cl.2	YOR157C	PUP1	YOR157C_tsa268	0.0368	2.01e-01
YBR088C	PCNA-K164R Cl.2	YOR168W	GLN4	YOR168W_tsa1198	0.055	1.28e-01
YBR088C	PCNA-K164R Cl.2	YOR174W	MED4	YOR174W_tsa738	-0.0211	3.95e-01
YBR088C	PCNA-K164R Cl.2	YOR181W	LAS17	YOR181W_tsa230	-0.0054	4.32e-01
YBR088C	PCNA-K164R Cl.2	YOR181W	LAS17	YOR181W_tsa912	-0.0331	3.89e-01
YBR088C	PCNA-K164R Cl.2	YOR184W	SER1	YOR184W_dma4596	0.0343	1.38e-01
YBR088C	PCNA-K164R Cl.2	YOR194C	TOA1	YOR194C_tsa1185	0.0004	4.77e-01
YBR088C	PCNA-K164R Cl.2	YOR196C	LIP5	YOR196C_dma4586	0.0465	2.25e-01
YBR088C	PCNA-K164R Cl.2	YOR204W	DED1	YOR204W_tsa557	0.0268	2.69e-01
YBR088C	PCNA-K164R Cl.2	YOR204W	DED1	YOR204W_tsa561	0.0345	2.68e-01
YBR088C	PCNA-K164R Cl.2	YOR204W	DED1	YOR204W_tsa932	0.0397	2.43e-01
YBR088C	PCNA-K164R Cl.2	YOR224C	RPB8	YOR224C_tsa1195	-0.0343	2.36e-01
YBR088C	PCNA-K164R Cl.2	YOR232W	MGE1	YOR232W_tsa505	0.0404	1.79e-01
YBR088C	PCNA-K164R Cl.2	YOR236W	DFR1	YOR236W_tsa884	0.0388	3.08e-01
YBR088C	PCNA-K164R Cl.2	YOR244W	ESA1	YOR244W_tsa560	0.0281	2.53e-01
YBR088C	PCNA-K164R Cl.2	YOR244W	ESA1	YOR244W_tsa563	-0.0117	4.15e-01
YBR088C	PCNA-K164R Cl.2	YOR249C	APC5	YOR249C_tsa745	0.0081	4.71e-01
YBR088C	PCNA-K164R Cl.2	YOR249C	APC5	YOR249C_tsa746	0.0435	3.30e-01
YBR088C	PCNA-K164R Cl.2	YOR250C	CLP1	YOR250C_tsa1186	-0.0069	4.30e-01
YBR088C	PCNA-K164R Cl.2	YOR254C	SEC63	YOR254C_tsa231	0.0448	2.41e-01
YBR088C	PCNA-K164R Cl.2	YOR259C	RPT4	YOR259C_tsa260	0.0147	4.25e-01
YBR088C	PCNA-K164R Cl.2	YOR259C	RPT4	YOR259C_tsa263	-0.0257	2.32e-01
YBR088C	PCNA-K164R Cl.2	YOR260W	GCD1	YOR260W_tsa850	-0.0044	4.39e-01
YBR088C	PCNA-K164R Cl.2	YOR262W	YOR262W	YOR262W_tsa1215	-0.0323	3.13e-01
YBR088C	PCNA-K164R Cl.2	YOR272W	YTM1	YOR272W_tsa734	0.0171	3.96e-01
YBR088C	PCNA-K164R Cl.2	YOR275C	RIM20	YOR275C_dma4677	-0.0165	2.69e-01
YBR088C	PCNA-K164R Cl.2	YOR294W	RRS1	YOR294W_tsa687	-0.0153	2.98e-01
YBR088C	PCNA-K164R Cl.2	YOR294W	RRS1	YOR294W_tsa688	-0.0039	4.49e-01
YBR088C	PCNA-K164R Cl.2	YOR322C	LDB19	YOR322C_dma4720	0.0063	4.82e-01
YBR088C	PCNA-K164R Cl.2	YOR326W	MYO2	YOR326W_tsa269	-0.0204	2.86e-01
YBR088C	PCNA-K164R Cl.2	YOR326W	MYO2	YOR326W_tsa337	0.05	1.73e-01
YBR088C	PCNA-K164R Cl.2	YOR335C	ALA1	YOR335C_tsa905	0.0087	4.31e-01
YBR088C	PCNA-K164R Cl.2	YOR336W	KRE5	YOR336W_tsa139	-0.0107	3.47e-01
YBR088C	PCNA-K164R Cl.2	YOR341W	RPA190	YOR341W_tsa530	0.0094	4.57e-01
YBR088C	PCNA-K164R Cl.2	YOR341W	RPA190	YOR341W_tsa532	-0.0139	3.12e-01
YBR088C	PCNA-K164R Cl.2	YOR361C	PRT1	YOR361C_tsa27	0.0149	4.08e-01
YBR088C	PCNA-K164R Cl.2	YOR362C	PRE10	YOR362C_tsa1249	0.0398	1.40e-01
YBR088C	PCNA-K164R Cl.2	YOR370C	MRS6	YOR370C_tsa258	0.0517	7.79e-02
YBR088C	PCNA-K164R Cl.2	YPL007C	TFC8	YPL007C_tsa1201	0.0042	4.99e-01
YBR088C	PCNA-K164R Cl.2	YPL010W	RET3	YPL010W_tsa689	-0.0553	2.52e-01
YBR088C	PCNA-K164R Cl.2	YPL020C	ULP1	YPL020C_tsa566	0.0172	4.15e-01
YBR088C	PCNA-K164R Cl.2	YPL028W	ERG10	YPL028W_tsa531	0.0173	4.07e-01
YBR088C	PCNA-K164R Cl.2	YPL043W	NOP4	YPL043W_tsa660	-0.056	3.80e-01
YBR088C	PCNA-K164R Cl.2	YPL047W	SGF11	YPL047W_dma4811	0.0117	4.05e-01
YBR088C	PCNA-K164R Cl.2	YPL055C	LGE1	YPL055C_dma4805	-0.2238	2.61e-03
YBR088C	PCNA-K164R Cl.2	YPL057C	SUR1	YPL057C_dma4803	-0.0044	4.39e-01
YBR088C	PCNA-K164R Cl.2	YPL063W	TIM50	YPL063W_tsa1189	0.0245	3.35e-01
YBR088C	PCNA-K164R Cl.2	YPL076W	GPI2	YPL076W_tsa462	0.0364	3.04e-01
YBR088C	PCNA-K164R Cl.2	YPL076W	GPI2	YPL076W_tsa463	0.0272	3.39e-01
YBR088C	PCNA-K164R Cl.2	YPL082C	MOT1	YPL082C_tsa363	0.0616	1.22e-01
YBR088C	PCNA-K164R Cl.2	YPL085W	SEC16	YPL085W_tsa119	0.0105	4.41e-01
YBR088C	PCNA-K164R Cl.2	YPL094C	SEC62	YPL094C_tsa224	0.0025	4.89e-01
YBR088C	PCNA-K164R Cl.2	YPL101W	ELP4	YPL101W_dma4843	0.0173	4.16e-01
YBR088C	PCNA-K164R Cl.2	YPL120W	VPS30	YPL120W_dma4850	0.0252	3.87e-01
YBR088C	PCNA-K164R Cl.2	YPL128C	TBF1	YPL128C_tsa1199	0.0409	2.64e-01
YBR088C	PCNA-K164R Cl.2	YPL160W	CDC60	YPL160W_tsa922	0.0194	3.36e-01
YBR088C	PCNA-K164R Cl.2	YPL169C	MEX67	YPL169C_tsa816	0.0044	5.00e-01
YBR088C	PCNA-K164R Cl.2	YPL174C	NIP100	YPL174C_dma4918	-0.0107	3.73e-01
YBR088C	PCNA-K164R Cl.2	YPL190C	NAB3	YPL190C_tsa861	0.0558	2.00e-01
YBR088C	PCNA-K164R Cl.2	YPL204W	HRR25	YPL204W_tsa1196	0.034	1.80e-01
YBR088C	PCNA-K164R Cl.2	YPL209C	IPL1	YPL209C_tsa165	0.0177	2.30e-01
YBR088C	PCNA-K164R Cl.2	YPL209C	IPL1	YPL209C_tsa206	0.0373	2.35e-01
YBR088C	PCNA-K164R Cl.2	YPL211W	NIP7	YPL211W_tsa114	0.0136	4.03e-01
YBR088C	PCNA-K164R Cl.2	YPL228W	CET1	YPL228W_tsa270	-0.0611	1.63e-01
YBR088C	PCNA-K164R Cl.2	YPL228W	CET1	YPL228W_tsa419	0.0277	3.37e-01
YBR088C	PCNA-K164R Cl.2	YPL228W	CET1	YPL228W_tsa420	0.0201	3.66e-01
YBR088C	PCNA-K164R Cl.2	YPL233W	NSL1	YPL233W_tsa450	0.0088	4.56e-01
YBR088C	PCNA-K164R Cl.2	YPL233W	NSL1	YPL233W_tsa452	0.0055	4.93e-01
YBR088C	PCNA-K164R Cl.2	YPL235W	RVB2	YPL235W_tsa1202	0.0247	2.34e-01
YBR088C	PCNA-K164R Cl.2	YPL266W	DIM1	YPL266W_tsa984	0.0317	3.40e-01
YBR088C	PCNA-K164R Cl.2	YPR016C	TIF6	YPR016C_tsa1008	-0.0121	3.92e-01
YBR088C	PCNA-K164R Cl.2	YPR016C	TIF6	YPR016C_tsa1010	-0.0652	1.78e-01
YBR088C	PCNA-K164R Cl.2	YPR016C	TIF6	YPR016C_tsa1272	0.0252	3.10e-01
YBR088C	PCNA-K164R Cl.2	YPR018W	RLF2	YPR018W_dma5036	-0.0417	1.42e-01
YBR088C	PCNA-K164R Cl.2	YPR019W	MCM4	YPR019W_tsa1203	-0.0103	4.29e-01
YBR088C	PCNA-K164R Cl.2	YPR023C	EAF3	YPR023C_dma5033	0.0182	3.99e-01
YBR088C	PCNA-K164R Cl.2	YPR025C	CCL1	YPR025C_tsa77	0.0215	3.52e-01
YBR088C	PCNA-K164R Cl.2	YPR033C	HTS1	YPR033C_tsa945	0.0088	4.59e-01
YBR088C	PCNA-K164R Cl.2	YPR034W	ARP7	YPR034W_tsa930	-0.0427	2.73e-01
YBR088C	PCNA-K164R Cl.2	YPR055W	SEC8	YPR055W_tsa122	-0.0298	2.52e-01
YBR088C	PCNA-K164R Cl.2	YPR055W	SEC8	YPR055W_tsa364	-0.0223	3.81e-01
YBR088C	PCNA-K164R Cl.2	YPR060C	ARO7	YPR060C_dma5054	0.0141	4.17e-01
YBR088C	PCNA-K164R Cl.2	YPR070W	MED1	YPR070W_dma5068	-0.008	4.15e-01
YBR088C	PCNA-K164R Cl.2	YPR082C	DIB1	YPR082C_tsa1237	0.0344	1.46e-01
YBR088C	PCNA-K164R Cl.2	YPR085C	ASA1	YPR085C_tsa1232	-0.0287	3.07e-01
YBR088C	PCNA-K164R Cl.2	YPR086W	SUA7	YPR086W_tsa1274	0.0248	3.29e-01
YBR088C	PCNA-K164R Cl.2	YPR086W	SUA7	YPR086W_tsa832	-0.0104	4.35e-01
YBR088C	PCNA-K164R Cl.2	YPR088C	SRP54	YPR088C_tsa1233	-0.003	4.56e-01
YBR088C	PCNA-K164R Cl.2	YPR094W	RDS3	YPR094W_tsa1049	0.008	4.51e-01
YBR088C	PCNA-K164R Cl.2	YPR103W	PRE2	YPR103W_tsa916	-0.0116	3.74e-01
YBR088C	PCNA-K164R Cl.2	YPR103W	PRE2	YPR103W_tsa917	-0.0035	4.52e-01
YBR088C	PCNA-K164R Cl.2	YPR103W	PRE2	YPR103W_tsa918	-0.0068	4.48e-01
YBR088C	PCNA-K164R Cl.2	YPR103W	PRE2	YPR103W_tsa921	0.0139	4.24e-01
YBR088C	PCNA-K164R Cl.2	YPR108W	RPN7	YPR108W_tsa1037	0.0067	4.65e-01
YBR088C	PCNA-K164R Cl.2	YPR133C	SPN1	YPR133C_tsa1011	0.0197	3.46e-01
YBR088C	PCNA-K164R Cl.2	YPR135W	CTF4	YPR135W_dma5136	-0.0459	2.66e-01
YBR088C	PCNA-K164R Cl.2	YPR161C	SGV1	YPR161C_tsa1027	0.0361	3.38e-01
YBR088C	PCNA-K164R Cl.2	YPR161C	SGV1	YPR161C_tsa1028	0.0169	3.69e-01
YBR088C	PCNA-K164R Cl.2	YPR161C	SGV1	YPR161C_tsa1029	0.0148	4.18e-01
YBR088C	PCNA-K164R Cl.2	YPR161C	SGV1	YPR161C_tsa1251	0.026	2.30e-01
YBR088C	PCNA-K164R Cl.2	YPR162C	ORC4	YPR162C_tsa1247	-0.0381	2.28e-01
YBR088C	PCNA-K164R Cl.2	YPR168W	NUT2	YPR168W_tsa818	0.1042	8.19e-02
YBR088C	PCNA-K164R Cl.2	YPR178W	PRP4	YPR178W_tsa500	-0.0118	3.82e-01
YBR088C	PCNA-K164R Cl.2	YPR178W	PRP4	YPR178W_tsa819	-0.0176	4.00e-01
YBR088C	PCNA-K164R Cl.2	YPR179C	HDA3	YPR179C_dma5157	0.0187	3.30e-01
YBR088C	PCNA-K164R Cl.2	YPR181C	SEC23	YPR181C_tsa900	-0.0388	3.59e-01
YBR088C	PCNA-K164R Cl.2	YPR183W	DPM1	YPR183W_tsa330	0.0262	2.83e-01
YBR088C	PCNA-K164R Cl.2	YPR190C	RPC82	YPR190C_tsa1238	-0.034	2.63e-01
YBR088C	PCNA-K164R Cl.2	YPR191W	QCR2	YPR191W_dma5152	-0.0036	4.40e-01
