# Supplementary material for: Genetic Interactions Implicating Postreplicative Repair in Okazaki Fragment Processing
Source: PLoS Genet. 2015 Nov 6;11(11):e1005659. doi: 10.1371/journal.pgen.1005659 (PMC4636136; doi:10.1371/journal.pgen.1005659)
Supplement: S2 Table — (XLSX) [file pgen.1005659.s006.xlsx]

## Sheet: PCNA-DAmP
Query systematic name	Query standard name	Array systematic name	Array standard name	Array strain	Epsilon score	p-value
YBR088C	POL30_damp212	YJL074C	SMC3	YJL074C_tsa71	-0.6853	0.00e+00
YBR088C	POL30_damp212	YGL163C	RAD54	YGL163C_dma1715	-0.6681	8.40e-83
YBR088C	POL30_damp212	YFR027W	ECO1	YFR027W_tsa272	-0.6374	3.41e-33
YBR088C	POL30_damp212	YAR007C	RFA1	YAR007C_tsa273	-0.5941	5.39e-99
YBR088C	POL30_damp212	YFL008W	SMC1	YFL008W_tsa68	-0.5894	0.00e+00
YBR088C	POL30_damp212	YOL094C	RFC4	YOL094C_tsa171	-0.5412	0.00e+00
YBR088C	POL30_damp212	YML032C	RAD52	YML032C_dma3531	-0.5407	0.00e+00
YBR088C	POL30_damp212	YJR043C	POL32	YJR043C_dma2634	-0.5395	1.41e-24
YBR088C	POL30_damp212	YPR085C	ASA1	YPR085C_tsa1232	-0.5196	0.00e+00
YBR088C	POL30_damp212	YFR004W	RPN11	YFR004W_tsa521	-0.5158	0.00e+00
YBR088C	POL30_damp212	YJL074C	SMC3	YJL074C_tsa259	-0.5127	3.26e-25
YBR088C	POL30_damp212	YPR135W	CTF4	YPR135W_dma5136	-0.4709	9.70e-42
YBR088C	POL30_damp212	YMR076C	PDS5	YMR076C_tsa983	-0.4588	4.07e-31
YBR088C	POL30_damp212	YOR259C	RPT4	YOR259C_tsa263	-0.4526	1.56e-68
YBR088C	POL30_damp212	YMR224C	MRE11	YMR224C_dma3806	-0.4476	9.07e-37
YBR088C	POL30_damp212	YFR004W	RPN11	YFR004W_tsa534	-0.4173	6.43e-15
YBR088C	POL30_damp212	YDL102W	POL3	YDL102W_tsa17	-0.4111	5.26e-19
YBR088C	POL30_damp212	YDR180W	SCC2	YDR180W_tsa66	-0.3927	1.85e-28
YBR088C	POL30_damp212	YCL061C	MRC1	YCL061C_dma522	-0.3659	8.19e-11
YBR088C	POL30_damp212	YMR190C	SGS1	YMR190C_dma3784	-0.3483	1.56e-20
YBR088C	POL30_damp212	YFL008W	SMC1	YFL008W_tsa321	-0.3351	2.04e-09
YBR088C	POL30_damp212	YMR198W	CIK1	YMR198W_dma3800	-0.3332	4.62e-08
YBR088C	POL30_damp212	YFR052W	RPN12	YFR052W_tsa405	-0.3317	0.00e+00
YBR088C	POL30_damp212	YLL002W	RTT109	YLL002W_dma3033	-0.3298	0.00e+00
YBR088C	POL30_damp212	YGR092W	DBF2	YGR092W_dma1850	-0.3246	2.72e-08
YBR088C	POL30_damp212	YIR011C	STS1	YIR011C_tsa1105	-0.3242	1.31e-15
YBR088C	POL30_damp212	YDL126C	CDC48	YDL126C_tsa208	-0.316	3.06e-10
YBR088C	POL30_damp212	YHR191C	CTF8	YHR191C_tsa323	-0.2988	3.70e-05
YBR088C	POL30_damp212	YPL055C	LGE1	YPL055C_dma4805	-0.295	2.44e-04
YBR088C	POL30_damp212	YOR362C	PRE10	YOR362C_tsa1249	-0.2919	1.19e-07
YBR088C	POL30_damp212	YDL003W	MCD1	YDL003W_tsa1229	-0.2888	6.61e-09
YBR088C	POL30_damp212	YHR164C	DNA2	YHR164C_tsa352	-0.2888	4.13e-21
YBR088C	POL30_damp212	YDL008W	APC11	YDL008W_tsa783	-0.2883	3.46e-84
YBR088C	POL30_damp212	YHR191C	CTF8	YHR191C_tsa322	-0.2755	4.29e-90
YBR088C	POL30_damp212	YNR003C	RPC34	YNR003C_tsa640	-0.2726	9.44e-09
YBR088C	POL30_damp212	YKL113C	RAD27	YKL113C_dma2839	-0.2688	1.25e-06
YBR088C	POL30_damp212	YNL064C	YDJ1	YNL064C_dma3979	-0.2596	8.69e-04
YBR088C	POL30_damp212	YJL047C	RTT101	YJL047C_dma2463	-0.2512	1.29e-05
YBR088C	POL30_damp212	YDL003W	MCD1	YDL003W_tsa70	-0.2477	1.44e-06
YBR088C	POL30_damp212	YDL097C	RPN6	YDL097C_tsa1146	-0.2431	4.41e-05
YBR088C	POL30_damp212	YJR093C	FIP1	YJR093C_tsa1096	-0.2291	5.03e-08
YBR088C	POL30_damp212	YDR311W	TFB1	YDR311W_tsa715	-0.2281	1.89e-05
YBR088C	POL30_damp212	YDR083W	RRP8	YDR083W_dma882	-0.2277	6.55e-06
YBR088C	POL30_damp212	YPR108W	RPN7	YPR108W_tsa1037	-0.2277	8.00e-10
YBR088C	POL30_damp212	YOR259C	RPT4	YOR259C_tsa260	-0.2269	7.91e-03
YBR088C	POL30_damp212	YMR078C	CTF18	YMR078C_dma3676	-0.2195	8.41e-70
YBR088C	POL30_damp212	YHR118C	ORC6	YHR118C_tsa1136	-0.219	2.38e-03
YBR088C	POL30_damp212	YML028W	TSA1	YML028W_dma3534	-0.2186	1.63e-07
YBR088C	POL30_damp212	YER157W	COG3	YER157W_tsa41	-0.2172	6.79e-15
YBR088C	POL30_damp212	YHR191C	CTF8	YHR191C_dma2228	-0.217	8.20e-06
YBR088C	POL30_damp212	YDR113C	PDS1	YDR113C_tsa862	-0.2116	9.88e-06
YBR088C	POL30_damp212	YJL115W	ASF1	YJL115W_dma2518	-0.2115	1.36e-04
YBR088C	POL30_damp212	YMR043W	MCM1	YMR043W_tsa1134	-0.2089	1.65e-20
YBR088C	POL30_damp212	YOR181W	LAS17	YOR181W_tsa912	-0.2063	2.81e-139
YBR088C	POL30_damp212	YIL040W	APQ12	YIL040W_dma2275	-0.1977	9.03e-03
YBR088C	POL30_damp212	YML065W	ORC1	YML065W_tsa1170	-0.1926	1.97e-05
YBR088C	POL30_damp212	YLL004W	ORC3	YLL004W_tsa351	-0.1915	3.06e-06
YBR088C	POL30_damp212	YLR452C	SST2	YLR452C_dma3495	-0.1892	3.57e-02
YBR088C	POL30_damp212	YMR093W	UTP15	YMR093W_tsa1246	-0.1892	8.59e-04
YBR088C	POL30_damp212	YFR050C	PRE4	YFR050C_tsa1139	-0.1858	1.20e-03
YBR088C	POL30_damp212	YER147C	SCC4	YER147C_tsa986	-0.1812	4.77e-03
YBR088C	POL30_damp212	YLR078C	BOS1	YLR078C_tsa199	-0.1804	0.00e+00
YBR088C	POL30_damp212	YER094C	PUP3	YER094C_tsa1138	-0.1754	6.69e-17
YBR088C	POL30_damp212	YER147C	SCC4	YER147C_tsa1259	-0.1737	1.33e-06
YBR088C	POL30_damp212	YCL016C	DCC1	YCL016C_dma473	-0.1729	1.15e-02
YBR088C	POL30_damp212	YML103C	NUP188	YML103C_dma3612	-0.1718	3.58e-03
YBR088C	POL30_damp212	YDR510W	SMT3	YDR510W_tsa928	-0.1711	1.38e-03
YBR088C	POL30_damp212	YLR007W	NSE1	YLR007W_tsa1044	-0.1699	5.87e-23
YBR088C	POL30_damp212	YDL102W	POL3	YDL102W_tsa406	-0.167	1.04e-04
YBR088C	POL30_damp212	YDL105W	NSE4	YDL105W_tsa1226	-0.1666	1.84e-04
YBR088C	POL30_damp212	YHR196W	UTP9	YHR196W_tsa1135	-0.1646	1.03e-04
YBR088C	POL30_damp212	YNL153C	GIM3	YNL153C_dma4055	-0.163	4.76e-02
YBR088C	POL30_damp212	YJR068W	RFC2	YJR068W_tsa342	-0.1599	1.34e-02
YBR088C	POL30_damp212	YOR341W	RPA190	YOR341W_tsa532	-0.1558	1.74e-04
YBR088C	POL30_damp212	YDR288W	NSE3	YDR288W_tsa994	-0.1488	5.22e-03
YBR088C	POL30_damp212	YHR027C	RPN1	YHR027C_tsa255	-0.1451	2.44e-08
YBR088C	POL30_damp212	YLR298C	YHC1	YLR298C_tsa840	-0.1421	4.84e-03
YBR088C	POL30_damp212	YLR071C	RGR1	YLR071C_tsa908	-0.1393	7.65e-11
YBR088C	POL30_damp212	YPR162C	ORC4	YPR162C_tsa1247	-0.1374	2.01e-02
YBR088C	POL30_damp212	YER125W	RSP5	YER125W_tsa464	-0.1369	1.16e-03
YBR088C	POL30_damp212	YML023C	NSE5	YML023C_tsa1006	-0.1353	8.26e-03
YBR088C	POL30_damp212	YDR156W	RPA14	YDR156W_dma940	-0.1338	3.34e-02
YBR088C	POL30_damp212	YDL077C	VAM6	YDL077C_dma649	-0.1174	1.52e-03
YBR088C	POL30_damp212	YKL069W	YKL069W	YKL069W_dma2802	-0.1172	3.44e-03
YBR088C	POL30_damp212	YMR281W	GPI12	YMR281W_tsa1162	-0.1159	3.90e-02
YBR088C	POL30_damp212	YOR260W	GCD1	YOR260W_tsa850	-0.1131	8.78e-06
YBR088C	POL30_damp212	YDL105W	NSE4	YDL105W_tsa1013	-0.1118	1.22e-04
YBR088C	POL30_damp212	YGR264C	MES1	YGR264C_tsa35	-0.1067	2.14e-04
YBR088C	POL30_damp212	YDL105W	NSE4	YDL105W_tsa991	-0.1027	6.12e-04
YBR088C	POL30_damp212	YDL147W	RPN5	YDL147W_tsa1036	-0.0993	2.73e-04
YBR088C	POL30_damp212	YGL130W	CEG1	YGL130W_tsa355	-0.0987	4.64e-02
YBR088C	POL30_damp212	YDR064W	RPS13	YDR064W_tsa1111	-0.0978	3.14e-02
YBR088C	POL30_damp212	YHR069C	RRP4	YHR069C_tsa724	-0.0977	1.72e-02
YBR088C	POL30_damp212	YIL150C	MCM10	YIL150C_tsa110	-0.0956	3.33e-02
YBR088C	POL30_damp212	YGR158C	MTR3	YGR158C_tsa614	-0.0908	4.75e-02
YBR088C	POL30_damp212	YDR288W	NSE3	YDR288W_tsa995	-0.0899	3.25e-02
YBR088C	POL30_damp212	YJR006W	POL31	YJR006W_tsa794	-0.0883	5.65e-03
YBR088C	POL30_damp212	YDR334W	SWR1	YDR334W_dma1071	-0.0879	1.10e-05
YBR088C	POL30_damp212	YDL126C	CDC48	YDL126C_tsa209	-0.084	9.91e-20
YBR088C	POL30_damp212	YGL130W	CEG1	YGL130W_tsa94	-0.0834	2.86e-02
YBR088C	POL30_damp212	YDR162C	NBP2	YDR162C_dma958	-0.082	3.47e-02
YBR088C	POL30_damp212	YNL061W	NOP2	YNL061W_tsa624	-0.0804	4.55e-02

## Sheet: PCNA-WT
Query systematic name	Query standard name	Array systematic name	Array standard name	Array strain	Epsilon score	p-value
YBR088C	PCNA-WT	YDL111C	RRP42	YDL111C_tsa1091	-0.3575	3.17e-09
YBR088C	PCNA-WT	YGR195W	SKI6	YGR195W_tsa1126	-0.3298	3.66e-06
YBR088C	PCNA-WT	YDL148C	NOP14	YDL148C_tsa1234	-0.2688	9.93e-05
YBR088C	PCNA-WT	YDR156W	RPA14	YDR156W_dma940	-0.2205	6.14e-03
YBR088C	PCNA-WT	YHR101C	BIG1	YHR101C_tsa1129	-0.1945	3.74e-02
YBR088C	PCNA-WT	YML103C	NUP188	YML103C_dma3612	-0.1879	4.00e-02
YBR088C	PCNA-WT	YIL115C	NUP159	YIL115C_tsa553	-0.1813	2.44e-02
YBR088C	PCNA-WT	YHR178W	STB5	YHR178W_dma2213	-0.181	1.92e-02
YBR088C	PCNA-WT	YGR081C	SLX9	YGR081C_dma1857	-0.1664	1.55e-02
YBR088C	PCNA-WT	YPL057C	SUR1	YPL057C_dma4803	-0.1545	3.17e-02
YBR088C	PCNA-WT	YLR459W	GAB1	YLR459W_tsa201	-0.1493	3.75e-02
YBR088C	PCNA-WT	YGL044C	RNA15	YGL044C_tsa652	-0.1451	2.72e-02
YBR088C	PCNA-WT	YDR083W	RRP8	YDR083W_dma882	-0.1446	3.86e-02
YBR088C	PCNA-WT	YIL046W	MET30	YIL046W_tsa947	-0.1444	3.49e-02
YBR088C	PCNA-WT	YNL064C	YDJ1	YNL064C_dma3979	-0.1379	2.16e-02
YBR088C	PCNA-WT	YML069W	POB3	YML069W_tsa846	-0.0903	3.18e-02

## Sheet: PCNA-K164R Cl.1
Query systematic name	Query standard name	Array systematic name	Array standard name	Array strain	Epsilon score	p-value
YBR088C	PCNA-K164R Cl.1	YML028W	TSA1	YML028W_dma3534	-0.3623	7.30e-15
YBR088C	PCNA-K164R Cl.1	YML032C	RAD52	YML032C_dma3531	-0.3205	1.49e-06
YBR088C	PCNA-K164R Cl.1	YGL163C	RAD54	YGL163C_dma1715	-0.2627	5.20e-05
YBR088C	PCNA-K164R Cl.1	YAR007C	RFA1	YAR007C_tsa273	-0.2359	3.68e-06
YBR088C	PCNA-K164R Cl.1	YJR093C	FIP1	YJR093C_tsa1096	-0.2258	8.57e-04
YBR088C	PCNA-K164R Cl.1	YMR112C	MED11	YMR112C_tsa799	-0.1887	2.80e-03
YBR088C	PCNA-K164R Cl.1	YKL145W	RPT1	YKL145W_tsa190	-0.1781	1.06e-02
YBR088C	PCNA-K164R Cl.1	YFR052W	RPN12	YFR052W_tsa405	-0.1588	6.03e-04
YBR088C	PCNA-K164R Cl.1	YER157W	COG3	YER157W_tsa41	-0.1581	1.24e-02
YBR088C	PCNA-K164R Cl.1	YNR043W	MVD1	YNR043W_tsa828	-0.1565	1.09e-02
YBR088C	PCNA-K164R Cl.1	YPL055C	LGE1	YPL055C_dma4805	-0.1417	2.29e-02
YBR088C	PCNA-K164R Cl.1	YDL105W	NSE4	YDL105W_tsa991	-0.1402	2.20e-02
YBR088C	PCNA-K164R Cl.1	YIR011C	STS1	YIR011C_tsa1105	-0.1358	4.25e-02
YBR088C	PCNA-K164R Cl.1	YOL094C	RFC4	YOL094C_tsa171	-0.122	2.04e-05
YBR088C	PCNA-K164R Cl.1	YHR058C	MED6	YHR058C_tsa1053	-0.1182	3.25e-02
YBR088C	PCNA-K164R Cl.1	YMR076C	PDS5	YMR076C_tsa983	-0.1179	3.91e-02
YBR088C	PCNA-K164R Cl.1	YPR135W	CTF4	YPR135W_dma5136	-0.1168	4.47e-03
YBR088C	PCNA-K164R Cl.1	YDL105W	NSE4	YDL105W_tsa993	-0.1156	4.29e-02
YBR088C	PCNA-K164R Cl.1	YJR068W	RFC2	YJR068W_tsa342	-0.1119	1.12e-02
YBR088C	PCNA-K164R Cl.1	YDL102W	POL3	YDL102W_tsa17	-0.1104	8.96e-03
YBR088C	PCNA-K164R Cl.1	YLR007W	NSE1	YLR007W_tsa1044	-0.1102	3.40e-02
YBR088C	PCNA-K164R Cl.1	YOR259C	RPT4	YOR259C_tsa263	-0.0949	2.13e-02
YBR088C	PCNA-K164R Cl.1	YMR263W	SAP30	YMR263W_dma3870	-0.0933	4.16e-02
YBR088C	PCNA-K164R Cl.1	YPR086W	SUA7	YPR086W_tsa832	-0.0906	4.70e-02
YBR088C	PCNA-K164R Cl.1	YMR307W	GAS1	YMR307W_dma3905	-0.0841	1.75e-02
YBR088C	PCNA-K164R Cl.1	YDL105W	NSE4	YDL105W_tsa1226	-0.0827	3.32e-02

## Sheet: PCNA-K164R Cl.2
Query systematic name	Query standard name	Array systematic name	Array standard name	Array strain	Epsilon score	p-value
YBR088C	PCNA-K164R Cl.2	YML028W	TSA1	YML028W_dma3534	-0.4585	3.45e-14
YBR088C	PCNA-K164R Cl.2	YML032C	RAD52	YML032C_dma3531	-0.2344	6.49e-17
YBR088C	PCNA-K164R Cl.2	YPL055C	LGE1	YPL055C_dma4805	-0.2238	2.61e-03
YBR088C	PCNA-K164R Cl.2	YAR007C	RFA1	YAR007C_tsa273	-0.2095	6.48e-04
YBR088C	PCNA-K164R Cl.2	YGL163C	RAD54	YGL163C_dma1715	-0.1928	1.74e-05
YBR088C	PCNA-K164R Cl.2	YNR043W	MVD1	YNR043W_tsa828	-0.1781	7.76e-03
YBR088C	PCNA-K164R Cl.2	YIR011C	STS1	YIR011C_tsa1105	-0.1367	2.72e-02
YBR088C	PCNA-K164R Cl.2	YHR058C	MED6	YHR058C_tsa1053	-0.135	1.08e-02
YBR088C	PCNA-K164R Cl.2	YJR093C	FIP1	YJR093C_tsa1096	-0.1235	2.90e-02
YBR088C	PCNA-K164R Cl.2	YER157W	COG3	YER157W_tsa41	-0.1202	1.93e-02
YBR088C	PCNA-K164R Cl.2	YHR191C	CTF8	YHR191C_tsa322	-0.0885	4.76e-02
YBR088C	PCNA-K164R Cl.2	YMR112C	MED11	YMR112C_tsa799	-0.0838	4.95e-02
YBR088C	PCNA-K164R Cl.2	YFL008W	SMC1	YFL008W_tsa68	-0.0834	3.16e-02
YBR088C	PCNA-K164R Cl.2	YFR052W	RPN12	YFR052W_tsa405	-0.0827	2.77e-02
