# Supplementary material for: Genetic Interactions Implicating Postreplicative Repair in Okazaki Fragment Processing
Source: PLoS Genet. 2015 Nov 6;11(11):e1005659. doi: 10.1371/journal.pgen.1005659 (PMC4636136; doi:10.1371/journal.pgen.1005659)
Supplement: S3 Table — (XLSX) [file pgen.1005659.s007.xlsx]

## Sheet: PCNA-K164R Cl.1
Query systematic name	Query standard name	Array systematic name	Array standard name	Array strain	Epsilon score	p-value
YBR088C	PCNA-K164R Cl.1	YAL002W	VPS8	YAL002W_dma23	-0.0384	2.22e-01
YBR088C	PCNA-K164R Cl.1	YAL005C	SSA1	YAL005C_dma21	-0.0078	4.10e-01
YBR088C	PCNA-K164R Cl.1	YAL008W	FUN14	YAL008W_dma19	-0.0403	1.98e-01
YBR088C	PCNA-K164R Cl.1	YAL011W	SWC3	YAL011W_dma17	-0.0567	6.24e-02
YBR088C	PCNA-K164R Cl.1	YAL014C	SYN8	YAL014C_dma15	-0.0426	4.77e-05
YBR088C	PCNA-K164R Cl.1	YAL015C	NTG1	YAL015C_dma14	-0.0279	1.46e-11
YBR088C	PCNA-K164R Cl.1	YAL017W	PSK1	YAL017W_dma13	-0.0312	2.30e-01
YBR088C	PCNA-K164R Cl.1	YAL019W	FUN30	YAL019W_dma34	-0.0393	4.16e-29
YBR088C	PCNA-K164R Cl.1	YAL020C	ATS1	YAL020C_dma33	-0.0062	3.79e-01
YBR088C	PCNA-K164R Cl.1	YAL023C	PMT2	YAL023C_dma31	-0.0255	1.31e-02
YBR088C	PCNA-K164R Cl.1	YAL030W	SNC1	YAL030W_dma26	-0.0245	1.53e-01
YBR088C	PCNA-K164R Cl.1	YAL031C	GIP4	YAL031C_dma25	-0.0481	2.97e-01
YBR088C	PCNA-K164R Cl.1	YAL036C	RBG1	YAL036C_dma46	-0.0038	4.43e-01
YBR088C	PCNA-K164R Cl.1	YAL037W	YAL037W	YAL037W_dma45	-0.0059	4.12e-01
YBR088C	PCNA-K164R Cl.1	YAL043C-A	YAL047W-A	YAL043C-A_dma42	-0.0038	4.41e-01
YBR088C	PCNA-K164R Cl.1	YAL045C	YAL045C	YAL045C_dma41	-0.0066	4.23e-01
YBR088C	PCNA-K164R Cl.1	YAL046C	AIM1	YAL046C_dma5216	-0.0487	2.75e-01
YBR088C	PCNA-K164R Cl.1	YAL048C	GEM1	YAL048C_dma5203	-0.0094	3.51e-01
YBR088C	PCNA-K164R Cl.1	YAL049C	AIM2	YAL049C_dma40	-0.0142	3.62e-01
YBR088C	PCNA-K164R Cl.1	YAL053W	FLC2	YAL053W_dma38	-0.0016	4.82e-01
YBR088C	PCNA-K164R Cl.1	YAL055W	PEX22	YAL055W_dma59	-0.0269	3.27e-01
YBR088C	PCNA-K164R Cl.1	YAL059W	ECM1	YAL059W_dma55	-0.0114	2.61e-01
YBR088C	PCNA-K164R Cl.1	YAL061W	BDH2	YAL061W_dma53	-0.0147	3.35e-01
YBR088C	PCNA-K164R Cl.1	YAL064C-A	TDA8	YAL064C-A_dma51	-0.0257	2.65e-01
YBR088C	PCNA-K164R Cl.1	YAL065C	YAL065C	YAL065C_dma50	-0.002	4.64e-01
YBR088C	PCNA-K164R Cl.1	YAL067C	SEO1	YAL067C_dma71	-0.0532	1.22e-01
YBR088C	PCNA-K164R Cl.1	YAR002C-A	ERP1	YAR002C-A_dma69	-0.0059	4.19e-01
YBR088C	PCNA-K164R Cl.1	YAR002W	NUP60	YAR002W_dma68	-0.0506	3.53e-02
YBR088C	PCNA-K164R Cl.1	YAR014C	BUD14	YAR014C_dma66	-0.0139	2.70e-01
YBR088C	PCNA-K164R Cl.1	YAR018C	KIN3	YAR018C_dma64	-0.0056	4.27e-01
YBR088C	PCNA-K164R Cl.1	YAR020C	PAU7	YAR020C_dma63	-0.0066	3.69e-01
YBR088C	PCNA-K164R Cl.1	YAR028W	YAR028W	YAR028W_dma83	-0.0515	5.17e-03
YBR088C	PCNA-K164R Cl.1	YAR029W	YAR029W	YAR029W_dma82	-0.2662	3.32e-03
YBR088C	PCNA-K164R Cl.1	YAR031W	PRM9	YAR031W_dma80	-0.0076	4.26e-01
YBR088C	PCNA-K164R Cl.1	YAR035W	YAT1	YAR035W_dma79	-0.0195	2.78e-01
YBR088C	PCNA-K164R Cl.1	YAR037W	YAL020C	YAR037W_dma78	-0.0276	2.26e-01
YBR088C	PCNA-K164R Cl.1	YAR042W	SWH1	YAR042W_dma76	-0.0135	1.99e-03
YBR088C	PCNA-K164R Cl.1	YAR047C	YAR047C	YAR047C_dma73	-0.0173	3.67e-01
YBR088C	PCNA-K164R Cl.1	YAR050W	FLO1	YAR050W_dma95	-0.0514	5.23e-02
YBR088C	PCNA-K164R Cl.1	YCL001W	RER1	YCL001W_dma460	0.0452	1.47e-01
YBR088C	PCNA-K164R Cl.1	YCL001W-A	YCL001W-A	YCL001W-A_dma459	0.0198	2.58e-01
YBR088C	PCNA-K164R Cl.1	YCL002C	YCL002C	YCL002C_dma458	-0.0048	4.49e-01
YBR088C	PCNA-K164R Cl.1	YCL006C	YAL007C	YCL006C_dma457	-0.0052	4.35e-01
YBR088C	PCNA-K164R Cl.1	YCL009C	ILV6	YCL009C_dma479	-0.0206	3.59e-01
YBR088C	PCNA-K164R Cl.1	YCL010C	SGF29	YCL010C_dma478	-0.0016	4.90e-01
YBR088C	PCNA-K164R Cl.1	YCL011C	GBP2	YCL011C_dma477	-0.06	1.71e-01
YBR088C	PCNA-K164R Cl.1	YCL012W	YAR003W	YCL012W_dma476	0.0328	2.88e-01
YBR088C	PCNA-K164R Cl.1	YCL013W	YAR008W	YCL013W_dma475	0.0717	4.44e-06
YBR088C	PCNA-K164R Cl.1	YCL014W	BUD3	YCL014W_dma474	-0.0149	3.84e-01
YBR088C	PCNA-K164R Cl.1	YCL016C	DCC1	YCL016C_dma473	-0.015	2.78e-02
YBR088C	PCNA-K164R Cl.1	YCL022C	YCL022C	YCL022C_dma472	-0.0035	4.67e-01
YBR088C	PCNA-K164R Cl.1	YCL023C	YCL023C	YCL023C_dma471	0.0142	1.58e-01
YBR088C	PCNA-K164R Cl.1	YCL024W	KCC4	YCL024W_dma470	-0.0113	4.28e-01
YBR088C	PCNA-K164R Cl.1	YCL025C	AGP1	YCL025C_dma469	0.0133	4.08e-01
YBR088C	PCNA-K164R Cl.1	YCL026C	YAR042W	YCL026C_dma504	-0.0273	5.70e-02
YBR088C	PCNA-K164R Cl.1	YCL026C-A	FRM2	YCL026C-A_dma503	-0.0216	2.50e-01
YBR088C	PCNA-K164R Cl.1	YCL034W	LSB5	YCL034W_dma496	-0.0342	1.03e-01
YBR088C	PCNA-K164R Cl.1	YCL035C	GRX1	YCL035C_dma495	-0.0121	3.98e-01
YBR088C	PCNA-K164R Cl.1	YCL036W	GFD2	YCL036W_dma494	-0.0025	4.76e-01
YBR088C	PCNA-K164R Cl.1	YCL040W	GLK1	YCL040W_dma513	-0.0076	4.19e-01
YBR088C	PCNA-K164R Cl.1	YCL042W	YCL042W	YCL042W_dma512	-0.0203	1.32e-01
YBR088C	PCNA-K164R Cl.1	YCL047C	POF1	YCL047C_dma508	-0.041	3.18e-03
YBR088C	PCNA-K164R Cl.1	YCL048W	SPS22	YCL048W_dma507	-0.049	1.90e-01
YBR088C	PCNA-K164R Cl.1	YCL050C	APA1	YCL050C_dma528	-0.005	4.34e-01
YBR088C	PCNA-K164R Cl.1	YCL055W	KAR4	YCL055W_dma526	-0.0075	4.03e-01
YBR088C	PCNA-K164R Cl.1	YCL060C	YJL221C	YCL060C_dma523	-0.0897	8.24e-05
YBR088C	PCNA-K164R Cl.1	YCL061C	MRC1	YCL061C_dma522	-0.0521	4.82e-02
YBR088C	PCNA-K164R Cl.1	YCL062W	YJL216C	YCL062W_dma521	-0.0067	4.09e-01
YBR088C	PCNA-K164R Cl.1	YCL064C	CHA1	YCL064C_dma519	-0.0111	2.51e-01
YBR088C	PCNA-K164R Cl.1	YCL074W	YJL212C	YCL074W_dma540	-0.0244	3.51e-01
YBR088C	PCNA-K164R Cl.1	YCL076W	YCL076W	YCL076W_dma538	0	5.00e-01
YBR088C	PCNA-K164R Cl.1	YCR001W	YCR001W	YCR001W_dma537	-0.0589	7.89e-02
YBR088C	PCNA-K164R Cl.1	YCR005C	CIT2	YCR005C_dma536	-0.0158	3.23e-01
YBR088C	PCNA-K164R Cl.1	YCR010C	ADY2	YCR010C_dma531	-0.0076	1.64e-01
YBR088C	PCNA-K164R Cl.1	YCR011C	ADP1	YCR011C_dma530	-0.0124	3.56e-01
YBR088C	PCNA-K164R Cl.1	YCR014C	POL4	YCR014C_dma552	-0.0003	4.98e-01
YBR088C	PCNA-K164R Cl.1	YCR019W	MAK32	YCR019W_dma548	-0.0132	1.94e-01
YBR088C	PCNA-K164R Cl.1	YCR020C-A	MAK31	YCR020C-A_dma546	-0.0069	4.53e-01
YBR088C	PCNA-K164R Cl.1	YCR021C	HSP30	YCR021C_dma545	-0.0008	4.85e-01
YBR088C	PCNA-K164R Cl.1	YCR024C-A	PMP1	YCR024C-A_dma542	-0.0008	3.64e-01
YBR088C	PCNA-K164R Cl.1	YCR025C	YCR025C	YCR025C_dma564	-0.0115	4.16e-01
YBR088C	PCNA-K164R Cl.1	YCR026C	NPP1	YCR026C_dma563	-0.0332	2.51e-01
YBR088C	PCNA-K164R Cl.1	YCR027C	RHB1	YCR027C_dma562	-0.0281	3.79e-02
YBR088C	PCNA-K164R Cl.1	YCR028C-A	RIM1	YCR028C-A_dma561	-0.0533	5.94e-03
YBR088C	PCNA-K164R Cl.1	YCR030C	SYP1	YCR030C_dma560	-0.0218	3.15e-01
YBR088C	PCNA-K164R Cl.1	YCR031C	RPS14A	YCR031C_dma559	-0.0062	3.64e-01
YBR088C	PCNA-K164R Cl.1	YCR034W	FEN1	YCR034W_dma556	-0.0283	2.52e-01
YBR088C	PCNA-K164R Cl.1	YCR036W	RBK1	YCR036W_dma555	0.005	4.62e-01
YBR088C	PCNA-K164R Cl.1	YCR037C	PHO87	YCR037C_dma554	-0.0044	4.57e-01
YBR088C	PCNA-K164R Cl.1	YCR045C	RRT12	YCR045C_dma574	0.0067	4.18e-01
YBR088C	PCNA-K164R Cl.1	YCR048W	ARE1	YCR048W_dma573	0.0353	2.34e-01
YBR088C	PCNA-K164R Cl.1	YCR049C	YCR049C	YCR049C_dma572	0.0096	4.40e-01
YBR088C	PCNA-K164R Cl.1	YCR050C	YCR050C	YCR050C_dma571	0.0114	3.73e-01
YBR088C	PCNA-K164R Cl.1	YCR051W	YCR051W	YCR051W_dma570	0.0036	2.51e-01
YBR088C	PCNA-K164R Cl.1	YCR053W	THR4	YCR053W_dma569	-0.0547	1.78e-01
YBR088C	PCNA-K164R Cl.1	YCR059C	YIH1	YCR059C_dma568	0.0251	1.58e-01
YBR088C	PCNA-K164R Cl.1	YCR060W	TAH1	YCR060W_dma567	-0.0277	2.05e-01
YBR088C	PCNA-K164R Cl.1	YCR061W	YCR061W	YCR061W_dma566	-0.0009	4.91e-01
YBR088C	PCNA-K164R Cl.1	YCR062W	YJL158C	YCR062W_dma587	-0.0391	7.20e-02
YBR088C	PCNA-K164R Cl.1	YCR069W	CPR4	YCR069W_dma582	-0.0247	3.19e-01
YBR088C	PCNA-K164R Cl.1	YCR073C	SSK22	YCR073C_dma580	-0.0057	3.87e-01
YBR088C	PCNA-K164R Cl.1	YCR073W-A	SOL2	YCR073W-A_dma579	-0.0332	1.90e-01
YBR088C	PCNA-K164R Cl.1	YCR075C	ERS1	YCR075C_dma578	-0.0538	2.31e-01
YBR088C	PCNA-K164R Cl.1	YCR076C	FUB1	YCR076C_dma577	-0.0394	1.87e-01
YBR088C	PCNA-K164R Cl.1	YCR082W	AHC2	YCR082W_dma596	-0.0137	3.82e-01
YBR088C	PCNA-K164R Cl.1	YCR083W	TRX3	YCR083W_dma595	-0.0032	1.71e-01
YBR088C	PCNA-K164R Cl.1	YCR085W	YCR085W	YCR085W_dma594	-0.0033	4.66e-01
YBR088C	PCNA-K164R Cl.1	YCR086W	CSM1	YCR086W_dma593	-0.0157	2.48e-01
YBR088C	PCNA-K164R Cl.1	YCR088W	ABP1	YCR088W_dma590	-0.0055	4.47e-01
YBR088C	PCNA-K164R Cl.1	YCR089W	FIG2	YCR089W_dma589	-0.0322	2.43e-01
YBR088C	PCNA-K164R Cl.1	YCR090C	YCR090C	YCR090C_dma611	-0.0545	1.89e-01
YBR088C	PCNA-K164R Cl.1	YCR091W	KIN82	YCR091W_dma610	-0.0139	2.57e-01
YBR088C	PCNA-K164R Cl.1	YCR105W	ADH7	YCR105W_dma601	-0.0183	3.16e-01
YBR088C	PCNA-K164R Cl.1	YCR106W	RDS1	YCR106W_dma623	-0.0043	4.03e-01
YBR088C	PCNA-K164R Cl.1	YCR107W	AAD3	YCR107W_dma5251	-0.0121	3.89e-01
YBR088C	PCNA-K164R Cl.1	YDL010W	GRX6	YDL010W_dma619	-0.0146	3.69e-01
YBR088C	PCNA-K164R Cl.1	YDL011C	YDL011C	YDL011C_dma618	-0.0153	2.93e-01
YBR088C	PCNA-K164R Cl.1	YDL013W	SLX5	YDL013W_dma616	-0.0669	1.07e-01
YBR088C	PCNA-K164R Cl.1	YDL018C	ERP3	YDL018C_dma615	-0.0152	3.31e-01
YBR088C	PCNA-K164R Cl.1	YDL020C	RPN4	YDL020C_dma613	-0.0547	7.21e-03
YBR088C	PCNA-K164R Cl.1	YDL024C	DIA3	YDL024C_dma634	-0.0186	3.13e-01
YBR088C	PCNA-K164R Cl.1	YDL025C	RTK1	YDL025C_dma633	-0.0386	3.91e-02
YBR088C	PCNA-K164R Cl.1	YDL026W	YDL026W	YDL026W_dma632	-0.0484	7.30e-02
YBR088C	PCNA-K164R Cl.1	YDL027C	YDL027C	YDL027C_dma631	-0.0135	2.15e-01
YBR088C	PCNA-K164R Cl.1	YDL035C	GPR1	YDL035C_dma628	-0.0214	4.67e-01
YBR088C	PCNA-K164R Cl.1	YDL036C	PUS9	YDL036C_dma627	-0.0061	3.89e-01
YBR088C	PCNA-K164R Cl.1	YDL037C	BSC1	YDL037C_dma626	-0.0159	1.89e-01
YBR088C	PCNA-K164R Cl.1	YDL038C	YJL104W	YDL038C_dma625	-0.0669	1.70e-01
YBR088C	PCNA-K164R Cl.1	YDL039C	PRM7	YDL039C_dma647	-0.0098	4.32e-01
YBR088C	PCNA-K164R Cl.1	YDL048C	STP4	YDL048C_dma642	-0.0028	3.82e-01
YBR088C	PCNA-K164R Cl.1	YDL053C	PBP4	YDL053C_dma638	-0.0223	3.04e-01
YBR088C	PCNA-K164R Cl.1	YDL054C	MCH1	YDL054C_dma637	-0.0406	2.71e-01
YBR088C	PCNA-K164R Cl.1	YDL056W	MBP1	YDL056W_dma659	-0.0382	2.33e-04
YBR088C	PCNA-K164R Cl.1	YDL061C	RPS29B	YDL061C_dma657	-0.0582	1.21e-01
YBR088C	PCNA-K164R Cl.1	YDL062W	YDL062W	YDL062W_dma656	-0.106	2.11e-02
YBR088C	PCNA-K164R Cl.1	YDL065C	PEX19	YDL065C_dma655	-0.027	2.81e-01
YBR088C	PCNA-K164R Cl.1	YDL066W	IDP1	YDL066W_dma654	-0.0012	4.88e-01
YBR088C	PCNA-K164R Cl.1	YDL070W	BDF2	YDL070W_dma653	-0.0189	3.82e-01
YBR088C	PCNA-K164R Cl.1	YDL071C	YDL071C	YDL071C_dma652	-0.0093	2.08e-01
YBR088C	PCNA-K164R Cl.1	YDL074C	BRE1	YDL074C_dma651	-0.0738	6.48e-02
YBR088C	PCNA-K164R Cl.1	YDL076C	RXT3	YDL076C_dma650	0.0572	1.75e-01
YBR088C	PCNA-K164R Cl.1	YDL077C	VAM6	YDL077C_dma649	0.0963	5.43e-02
YBR088C	PCNA-K164R Cl.1	YDL078C	MDH3	YDL078C_dma684	-0.0112	4.07e-01
YBR088C	PCNA-K164R Cl.1	YDL080C	THI3	YDL080C_dma682	-0.0375	2.77e-01
YBR088C	PCNA-K164R Cl.1	YDL083C	RPS16B	YDL083C_dma679	-0.0405	2.46e-01
YBR088C	PCNA-K164R Cl.1	YDL085W	NDE2	YDL085W_dma678	-0.0051	4.68e-01
YBR088C	PCNA-K164R Cl.1	YDL088C	ASM4	YDL088C_dma676	-0.0144	4.46e-02
YBR088C	PCNA-K164R Cl.1	YDL089W	NUR1	YDL089W_dma675	-0.0195	3.72e-01
YBR088C	PCNA-K164R Cl.1	YDL094C	YDL094C	YDL094C_dma694	-0.0055	4.69e-01
YBR088C	PCNA-K164R Cl.1	YDL095W	PMT1	YDL095W_dma693	-0.0433	1.98e-01
YBR088C	PCNA-K164R Cl.1	YDL100C	GET3	YDL100C_dma690	-0.0664	1.81e-01
YBR088C	PCNA-K164R Cl.1	YDL106C	PHO2	YDL106C_dma688	-0.0074	4.19e-01
YBR088C	PCNA-K164R Cl.1	YDL114W	YDL114W	YDL114W_dma706	-0.0086	4.33e-01
YBR088C	PCNA-K164R Cl.1	YDL117W	CYK3	YDL117W_dma705	-0.0868	7.18e-03
YBR088C	PCNA-K164R Cl.1	YDL118W	YDL118W	YDL118W_dma704	-0.0656	5.60e-04
YBR088C	PCNA-K164R Cl.1	YDL119C	YDL119C	YDL119C_dma703	-0.0641	7.42e-02
YBR088C	PCNA-K164R Cl.1	YDL122W	UBP1	YDL122W_dma701	-0.0423	1.64e-09
YBR088C	PCNA-K164R Cl.1	YDL125C	HNT1	YDL125C_dma698	-0.001	4.83e-01
YBR088C	PCNA-K164R Cl.1	YDL127W	PCL2	YDL127W_dma720	-0.0024	4.60e-01
YBR088C	PCNA-K164R Cl.1	YDL128W	VCX1	YDL128W_dma719	-0.0139	3.62e-01
YBR088C	PCNA-K164R Cl.1	YDL130W	RPP1B	YDL130W_dma717	-0.0128	3.89e-01
YBR088C	PCNA-K164R Cl.1	YDL133C-A	RPL41B	YDL133C-A_dma714	-0.0029	4.67e-01
YBR088C	PCNA-K164R Cl.1	YDL133W	SRF1	YDL133W_dma713	-0.0251	2.82e-01
YBR088C	PCNA-K164R Cl.1	YDL134C	PPH21	YDL134C_dma712	-0.0116	3.73e-01
YBR088C	PCNA-K164R Cl.1	YDL134C-A	YJL046W	YDL134C-A_dma711	-0.0026	4.57e-01
YBR088C	PCNA-K164R Cl.1	YDL136W	RPL35B	YDL136W_dma732	-0.0995	5.14e-02
YBR088C	PCNA-K164R Cl.1	YDL137W	ARF2	YDL137W_dma731	-0.0046	4.49e-01
YBR088C	PCNA-K164R Cl.1	YDL138W	RGT2	YDL138W_dma730	-0.0154	3.33e-01
YBR088C	PCNA-K164R Cl.1	YDL144C	YDL144C	YDL144C_dma728	-0.0067	4.15e-01
YBR088C	PCNA-K164R Cl.1	YDL149W	ATG9	YDL149W_dma726	-0.0524	1.19e-02
YBR088C	PCNA-K164R Cl.1	YDL154W	MSH5	YDL154W_dma725	-0.0003	4.97e-01
YBR088C	PCNA-K164R Cl.1	YDL155W	CLB3	YDL155W_dma724	-0.035	2.16e-01
YBR088C	PCNA-K164R Cl.1	YDL156W	CMR1	YDL156W_dma723	-0.0192	3.18e-01
YBR088C	PCNA-K164R Cl.1	YDL161W	ENT1	YDL161W_dma742	-0.013	3.75e-01
YBR088C	PCNA-K164R Cl.1	YDL167C	NRP1	YDL167C_dma740	-0.0583	3.93e-04
YBR088C	PCNA-K164R Cl.1	YDL168W	SFA1	YDL168W_dma739	-0.0525	3.38e-03
YBR088C	PCNA-K164R Cl.1	YDL169C	UGX2	YDL169C_dma738	-0.0289	2.77e-01
YBR088C	PCNA-K164R Cl.1	YDL170W	UGA3	YDL170W_dma737	-0.0035	4.22e-01
YBR088C	PCNA-K164R Cl.1	YDL171C	GLT1	YDL171C_dma736	-0.0004	4.97e-01
YBR088C	PCNA-K164R Cl.1	YDL172C	YDL172C	YDL172C_dma735	-0.0499	1.69e-01
YBR088C	PCNA-K164R Cl.1	YDL173W	PAR32	YDL173W_dma734	-0.0108	4.28e-01
YBR088C	PCNA-K164R Cl.1	YDL174C	DLD1	YDL174C_dma756	-0.0246	1.91e-01
YBR088C	PCNA-K164R Cl.1	YDL175C	AIR2	YDL175C_dma755	-0.022	1.93e-01
YBR088C	PCNA-K164R Cl.1	YDL176W	YDL176W	YDL176W_dma754	-0.028	2.57e-01
YBR088C	PCNA-K164R Cl.1	YDL177C	YDL177C	YDL177C_dma753	-0.0205	8.05e-02
YBR088C	PCNA-K164R Cl.1	YDL180W	YDL180W	YDL180W_dma750	-0.0196	3.17e-01
YBR088C	PCNA-K164R Cl.1	YDL182W	LYS20	YDL182W_dma748	0.0106	3.76e-01
YBR088C	PCNA-K164R Cl.1	YDL183C	YDL183C	YDL183C_dma747	-0.006	4.59e-01
YBR088C	PCNA-K164R Cl.1	YDL184C	RPL41A	YDL184C_dma746	-0.0084	4.38e-01
YBR088C	PCNA-K164R Cl.1	YDL186W	YDL186W	YDL186W_dma790	0.0209	1.04e-01
YBR088C	PCNA-K164R Cl.1	YDL187C	YDL187C	YDL187C_dma789	-0.0058	4.24e-01
YBR088C	PCNA-K164R Cl.1	YDL188C	PPH22	YDL188C_dma788	0.0476	1.78e-01
YBR088C	PCNA-K164R Cl.1	YDL189W	RBS1	YDL189W_dma787	-0.0095	4.27e-01
YBR088C	PCNA-K164R Cl.1	YDL190C	UFD2	YDL190C_dma786	-0.0129	3.50e-01
YBR088C	PCNA-K164R Cl.1	YDL191W	RPL35A	YDL191W_dma785	0.0205	3.18e-01
YBR088C	PCNA-K164R Cl.1	YDL192W	ARF1	YDL192W_dma784	-0.0615	7.10e-02
YBR088C	PCNA-K164R Cl.1	YDL194W	SNF3	YDL194W_dma783	-0.0153	3.86e-01
YBR088C	PCNA-K164R Cl.1	YDL197C	ASF2	YDL197C_dma782	-0.0169	5.96e-06
YBR088C	PCNA-K164R Cl.1	YDL199C	YDL199C	YDL199C_dma781	-0.0399	1.31e-01
YBR088C	PCNA-K164R Cl.1	YDL200C	MGT1	YDL200C_dma803	0.017	3.43e-01
YBR088C	PCNA-K164R Cl.1	YDL201W	TRM8	YDL201W_dma802	0.0209	3.49e-01
YBR088C	PCNA-K164R Cl.1	YDL203C	ACK1	YDL203C_dma801	-0.0399	2.64e-01
YBR088C	PCNA-K164R Cl.1	YDL204W	RTN2	YDL204W_dma800	0.0526	1.62e-01
YBR088C	PCNA-K164R Cl.1	YDL206W	YDL206W	YDL206W_dma799	0.0171	2.90e-01
YBR088C	PCNA-K164R Cl.1	YDL210W	UGA4	YDL210W_dma798	0.0022	4.19e-01
YBR088C	PCNA-K164R Cl.1	YDL211C	YDL211C	YDL211C_dma797	0.0142	3.34e-01
YBR088C	PCNA-K164R Cl.1	YDL213C	NOP6	YDL213C_dma796	-0.0082	4.11e-01
YBR088C	PCNA-K164R Cl.1	YDL214C	PRR2	YDL214C_dma795	-0.0265	3.21e-01
YBR088C	PCNA-K164R Cl.1	YDL215C	GDH2	YDL215C_dma794	0.0329	6.91e-02
YBR088C	PCNA-K164R Cl.1	YDL216C	RRI1	YDL216C_dma793	-0.0146	3.56e-01
YBR088C	PCNA-K164R Cl.1	YDL218W	YDL218W	YDL218W_dma815	0.0588	1.10e-01
YBR088C	PCNA-K164R Cl.1	YDL219W	DTD1	YDL219W_dma814	0.0335	2.56e-01
YBR088C	PCNA-K164R Cl.1	YDL222C	FMP45	YDL222C_dma813	0.0079	4.47e-01
YBR088C	PCNA-K164R Cl.1	YDL223C	HBT1	YDL223C_dma812	-0.0165	2.49e-01
YBR088C	PCNA-K164R Cl.1	YDL224C	WHI4	YDL224C_dma811	0.011	3.80e-01
YBR088C	PCNA-K164R Cl.1	YDL226C	GCS1	YDL226C_dma810	0.0666	1.64e-01
YBR088C	PCNA-K164R Cl.1	YDL227C	HO	YDL227C_dma809	-0.009	4.22e-01
YBR088C	PCNA-K164R Cl.1	YDL229W	SSB1	YDL229W_dma808	-0.0171	3.12e-09
YBR088C	PCNA-K164R Cl.1	YDL230W	PTP1	YDL230W_dma807	-0.0142	4.07e-01
YBR088C	PCNA-K164R Cl.1	YDL231C	BRE4	YDL231C_dma806	0.0436	1.34e-01
YBR088C	PCNA-K164R Cl.1	YDL233W	YDL233W	YDL233W_dma827	-0.0204	9.50e-03
YBR088C	PCNA-K164R Cl.1	YDL234C	GYP7	YDL234C_dma826	0.0489	2.49e-01
YBR088C	PCNA-K164R Cl.1	YDL236W	PHO13	YDL236W_dma825	-0.0049	4.19e-01
YBR088C	PCNA-K164R Cl.1	YDL237W	AIM6	YDL237W_dma824	-0.0199	3.62e-01
YBR088C	PCNA-K164R Cl.1	YDL238C	GUD1	YDL238C_dma823	0.0084	4.05e-01
YBR088C	PCNA-K164R Cl.1	YDL239C	ADY3	YDL239C_dma822	0.0079	4.23e-01
YBR088C	PCNA-K164R Cl.1	YDL240W	LRG1	YDL240W_dma821	-0.0289	2.14e-01
YBR088C	PCNA-K164R Cl.1	YDL241W	YDL241W	YDL241W_dma820	0.0024	4.61e-01
YBR088C	PCNA-K164R Cl.1	YDL242W	YDL242W	YDL242W_dma819	0.008	4.14e-01
YBR088C	PCNA-K164R Cl.1	YDL243C	AAD4	YDL243C_dma818	-0.017	2.25e-01
YBR088C	PCNA-K164R Cl.1	YDR001C	NTH1	YDR001C_dma817	-0.0286	2.87e-01
YBR088C	PCNA-K164R Cl.1	YDR003W	RCR2	YDR003W_dma839	-0.05	2.00e-01
YBR088C	PCNA-K164R Cl.1	YDR004W	RAD57	YDR004W_dma838	-0.2692	1.55e-08
YBR088C	PCNA-K164R Cl.1	YDR005C	MAF1	YDR005C_dma837	-0.07	4.53e-11
YBR088C	PCNA-K164R Cl.1	YDR006C	SOK1	YDR006C_dma836	-0.0252	3.22e-01
YBR088C	PCNA-K164R Cl.1	YDR007W	TRP1	YDR007W_dma835	-0.0309	2.58e-01
YBR088C	PCNA-K164R Cl.1	YDR009W	GAL3	YDR009W_dma833	0.0026	4.70e-01
YBR088C	PCNA-K164R Cl.1	YDR010C	YDR010C	YDR010C_dma832	0.0235	3.07e-01
YBR088C	PCNA-K164R Cl.1	YDR011W	SNQ2	YDR011W_dma831	0.0293	5.08e-02
YBR088C	PCNA-K164R Cl.1	YDR014W	RAD61	YDR014W_dma830	-0.0672	6.78e-13
YBR088C	PCNA-K164R Cl.1	YDR015C	YDR015C	YDR015C_dma829	0.0303	1.66e-01
YBR088C	PCNA-K164R Cl.1	YDR018C	YDR018C	YDR018C_dma851	0.0099	4.27e-01
YBR088C	PCNA-K164R Cl.1	YDR019C	GCV1	YDR019C_dma850	0.0345	1.66e-01
YBR088C	PCNA-K164R Cl.1	YDR020C	DAS2	YDR020C_dma849	0.0058	4.31e-01
YBR088C	PCNA-K164R Cl.1	YDR022C	CIS1	YDR022C_dma848	-0.0068	4.18e-01
YBR088C	PCNA-K164R Cl.1	YDR024W	FYV1	YDR024W_dma847	0.011	4.35e-01
YBR088C	PCNA-K164R Cl.1	YDR026C	NSI1	YDR026C_dma5215	-0.0066	4.13e-01
YBR088C	PCNA-K164R Cl.1	YDR029W	YDR029W	YDR029W_dma5214	-0.0068	2.07e-01
YBR088C	PCNA-K164R Cl.1	YDR030C	RAD28	YDR030C_dma5213	-0.0191	1.74e-01
YBR088C	PCNA-K164R Cl.1	YDR031W	MIC14	YDR031W_dma5212	0.0012	4.85e-01
YBR088C	PCNA-K164R Cl.1	YDR032C	PST2	YDR032C_dma5211	0.0116	3.57e-01
YBR088C	PCNA-K164R Cl.1	YDR033W	MRH1	YDR033W_dma5210	0.0225	3.46e-02
YBR088C	PCNA-K164R Cl.1	YDR035W	ARO3	YDR035W_dma5224	-0.0378	4.54e-02
YBR088C	PCNA-K164R Cl.1	YDR036C	EHD3	YDR036C_dma5223	-0.035	9.89e-12
YBR088C	PCNA-K164R Cl.1	YDR042C	YDR042C	YDR042C_dma5222	-0.02	3.67e-01
YBR088C	PCNA-K164R Cl.1	YDR043C	NRG1	YDR043C_dma5221	-0.0018	4.72e-01
YBR088C	PCNA-K164R Cl.1	YDR046C	BAP3	YDR046C_dma5219	0.1606	3.47e-06
YBR088C	PCNA-K164R Cl.1	YDR049W	VMS1	YDR049W_dma844	0.0335	1.07e-01
YBR088C	PCNA-K164R Cl.1	YDR051C	DET1	YDR051C_dma843	0.0427	1.62e-01
YBR088C	PCNA-K164R Cl.1	YDR055W	PST1	YDR055W_dma842	-0.0084	4.19e-01
YBR088C	PCNA-K164R Cl.1	YDR056C	YDR056C	YDR056C_dma841	0.0132	3.82e-01
YBR088C	PCNA-K164R Cl.1	YDR057W	YOS9	YDR057W_dma863	0.0167	3.99e-01
YBR088C	PCNA-K164R Cl.1	YDR058C	TGL2	YDR058C_dma862	-0.001	4.94e-01
YBR088C	PCNA-K164R Cl.1	YDR059C	UBC5	YDR059C_dma861	-0.0023	4.84e-01
YBR088C	PCNA-K164R Cl.1	YDR061W	YDR061W	YDR061W_dma860	0.0007	4.95e-01
YBR088C	PCNA-K164R Cl.1	YDR063W	AIM7	YDR063W_dma859	0.0294	1.38e-01
YBR088C	PCNA-K164R Cl.1	YDR066C	RTR2	YDR066C_dma858	0.0166	2.58e-01
YBR088C	PCNA-K164R Cl.1	YDR067C	OCA6	YDR067C_dma857	0.0102	4.16e-01
YBR088C	PCNA-K164R Cl.1	YDR068W	DOS2	YDR068W_dma856	-0.012	3.88e-01
YBR088C	PCNA-K164R Cl.1	YDR070C	FMP16	YDR070C_dma855	0.0452	2.73e-01
YBR088C	PCNA-K164R Cl.1	YDR071C	PAA1	YDR071C_dma854	0.0215	4.08e-09
YBR088C	PCNA-K164R Cl.1	YDR072C	IPT1	YDR072C_dma853	-0.0747	4.80e-03
YBR088C	PCNA-K164R Cl.1	YDR073W	SNF11	YDR073W_dma888	-0.0088	4.37e-01
YBR088C	PCNA-K164R Cl.1	YDR074W	TPS2	YDR074W_dma887	-0.0773	1.25e-02
YBR088C	PCNA-K164R Cl.1	YDR075W	PPH3	YDR075W_dma886	0.0285	1.90e-01
YBR088C	PCNA-K164R Cl.1	YDR076W	RAD55	YDR076W_dma885	-0.2634	5.56e-07
YBR088C	PCNA-K164R Cl.1	YDR077W	SED1	YDR077W_dma884	0.0015	4.86e-01
YBR088C	PCNA-K164R Cl.1	YDR080W	VPS41	YDR080W_dma883	0.0343	3.75e-08
YBR088C	PCNA-K164R Cl.1	YDR083W	RRP8	YDR083W_dma882	0.0179	3.35e-01
YBR088C	PCNA-K164R Cl.1	YDR084C	TVP23	YDR084C_dma881	0.0196	3.40e-01
YBR088C	PCNA-K164R Cl.1	YDR085C	AFR1	YDR085C_dma880	0.0154	3.70e-01
YBR088C	PCNA-K164R Cl.1	YDR089W	YDR089W	YDR089W_dma879	-0.0302	5.18e-02
YBR088C	PCNA-K164R Cl.1	YDR090C	YDR090C	YDR090C_dma878	-0.041	4.37e-12
YBR088C	PCNA-K164R Cl.1	YDR092W	UBC13	YDR092W_dma900	0.0477	6.20e-02
YBR088C	PCNA-K164R Cl.1	YDR093W	DNF2	YDR093W_dma899	-0.051	2.18e-01
YBR088C	PCNA-K164R Cl.1	YDR094W	YDR094W	YDR094W_dma898	0.0389	3.23e-01
YBR088C	PCNA-K164R Cl.1	YDR095C	YDR095C	YDR095C_dma897	0.0282	2.91e-01
YBR088C	PCNA-K164R Cl.1	YDR096W	GIS1	YDR096W_dma896	0.0013	4.87e-01
YBR088C	PCNA-K164R Cl.1	YDR097C	MSH6	YDR097C_dma895	-0.0427	5.92e-02
YBR088C	PCNA-K164R Cl.1	YDR098C	GRX3	YDR098C_dma894	0.0113	2.31e-01
YBR088C	PCNA-K164R Cl.1	YDR099W	BMH2	YDR099W_dma893	-0.0026	4.77e-01
YBR088C	PCNA-K164R Cl.1	YDR100W	TVP15	YDR100W_dma892	0.0106	3.86e-01
YBR088C	PCNA-K164R Cl.1	YDR101C	ARX1	YDR101C_dma891	-0.0511	2.13e-01
YBR088C	PCNA-K164R Cl.1	YDR102C	YDR102C	YDR102C_dma890	0.0089	3.35e-01
YBR088C	PCNA-K164R Cl.1	YDR104C	SPO71	YDR104C_dma912	-0.049	3.60e-02
YBR088C	PCNA-K164R Cl.1	YDR105C	TMS1	YDR105C_dma911	-0.0051	4.71e-01
YBR088C	PCNA-K164R Cl.1	YDR107C	TMN2	YDR107C_dma910	-0.0098	3.81e-01
YBR088C	PCNA-K164R Cl.1	YDR108W	TRS85	YDR108W_dma909	0.0196	3.18e-01
YBR088C	PCNA-K164R Cl.1	YDR109C	YDR109C	YDR109C_dma908	0.0404	3.46e-02
YBR088C	PCNA-K164R Cl.1	YDR110W	FOB1	YDR110W_dma906	-0.027	1.44e-01
YBR088C	PCNA-K164R Cl.1	YDR111C	ALT2	YDR111C_dma905	-0.0176	3.31e-01
YBR088C	PCNA-K164R Cl.1	YDR112W	IRC2	YDR112W_dma904	0.0201	3.39e-01
YBR088C	PCNA-K164R Cl.1	YDR116C	MRPL1	YDR116C_dma903	0.0205	2.74e-01
YBR088C	PCNA-K164R Cl.1	YDR117C	TMA64	YDR117C_dma902	0.0283	2.41e-01
YBR088C	PCNA-K164R Cl.1	YDR119W	VBA4	YDR119W_dma924	0.0085	2.80e-01
YBR088C	PCNA-K164R Cl.1	YDR120C	TRM1	YDR120C_dma923	0.0181	3.93e-01
YBR088C	PCNA-K164R Cl.1	YDR121W	DPB4	YDR121W_dma922	0.0572	1.61e-10
YBR088C	PCNA-K164R Cl.1	YDR122W	KIN1	YDR122W_dma921	0.0198	2.94e-01
YBR088C	PCNA-K164R Cl.1	YDR123C	INO2	YDR123C_dma920	-0.0377	3.20e-01
YBR088C	PCNA-K164R Cl.1	YDR124W	YDR124W	YDR124W_dma919	0.0523	2.62e-02
YBR088C	PCNA-K164R Cl.1	YDR125C	ECM18	YDR125C_dma918	-0.0667	4.67e-02
YBR088C	PCNA-K164R Cl.1	YDR126W	SWF1	YDR126W_dma917	0.0041	4.58e-01
YBR088C	PCNA-K164R Cl.1	YDR127W	ARO1	YDR127W_dma916	0.0502	6.81e-02
YBR088C	PCNA-K164R Cl.1	YDR128W	MTC5	YDR128W_dma915	0.0552	6.80e-02
YBR088C	PCNA-K164R Cl.1	YDR130C	FIN1	YDR130C_dma914	0.0204	1.56e-01
YBR088C	PCNA-K164R Cl.1	YDR131C	YDR131C	YDR131C_dma936	0.0392	1.27e-01
YBR088C	PCNA-K164R Cl.1	YDR132C	YDR132C	YDR132C_dma935	-0.0008	4.90e-01
YBR088C	PCNA-K164R Cl.1	YDR133C	YDR133C	YDR133C_dma934	-0.016	3.22e-01
YBR088C	PCNA-K164R Cl.1	YDR134C	YKL136W	YDR134C_dma933	0.0023	4.73e-01
YBR088C	PCNA-K164R Cl.1	YDR135C	YCF1	YDR135C_dma932	-0.0146	3.10e-01
YBR088C	PCNA-K164R Cl.1	YDR139C	RUB1	YDR139C_dma931	0.0039	4.35e-01
YBR088C	PCNA-K164R Cl.1	YDR142C	PEX7	YDR142C_dma930	-0.0075	3.44e-01
YBR088C	PCNA-K164R Cl.1	YDR143C	SAN1	YDR143C_dma929	-0.0248	2.20e-01
YBR088C	PCNA-K164R Cl.1	YDR144C	MKC7	YDR144C_dma928	0.0238	3.50e-02
YBR088C	PCNA-K164R Cl.1	YDR146C	SWI5	YDR146C_dma927	0.0048	4.24e-01
YBR088C	PCNA-K164R Cl.1	YDR147W	EKI1	YDR147W_dma926	0.0438	1.38e-01
YBR088C	PCNA-K164R Cl.1	YDR148C	KGD2	YDR148C_dma948	-0.0031	4.78e-01
YBR088C	PCNA-K164R Cl.1	YDR149C	YDR149C	YDR149C_dma947	0.0756	3.82e-18
YBR088C	PCNA-K164R Cl.1	YDR150W	NUM1	YDR150W_dma946	0.0273	3.64e-01
YBR088C	PCNA-K164R Cl.1	YDR151C	CTH1	YDR151C_dma945	0.0482	7.25e-02
YBR088C	PCNA-K164R Cl.1	YDR152W	GIR2	YDR152W_dma944	-0.0094	4.03e-01
YBR088C	PCNA-K164R Cl.1	YDR153C	ENT5	YDR153C_dma943	-0.0088	4.14e-01
YBR088C	PCNA-K164R Cl.1	YDR154C	YDR154C	YDR154C_dma942	-0.0015	4.75e-01
YBR088C	PCNA-K164R Cl.1	YDR155C	CPR1	YDR155C_dma941	0.0017	4.82e-01
YBR088C	PCNA-K164R Cl.1	YDR156W	RPA14	YDR156W_dma940	0.0246	2.60e-01
YBR088C	PCNA-K164R Cl.1	YDR157W	YDR157W	YDR157W_dma939	-0.0164	1.22e-01
YBR088C	PCNA-K164R Cl.1	YDR158W	HOM2	YDR158W_dma938	0.0153	4.07e-01
YBR088C	PCNA-K164R Cl.1	YDR159W	SAC3	YDR159W_dma960	0.0196	3.13e-01
YBR088C	PCNA-K164R Cl.1	YDR162C	NBP2	YDR162C_dma958	-0.0007	4.96e-01
YBR088C	PCNA-K164R Cl.1	YDR163W	CWC15	YDR163W_dma957	-0.0663	6.97e-02
YBR088C	PCNA-K164R Cl.1	YDR165W	TRM82	YDR165W_dma956	0.0076	4.02e-01
YBR088C	PCNA-K164R Cl.1	YDR169C	STB3	YDR169C_dma955	-0.0302	2.99e-01
YBR088C	PCNA-K164R Cl.1	YDR171W	HSP42	YDR171W_dma954	-0.0606	6.69e-05
YBR088C	PCNA-K164R Cl.1	YDR178W	SDH4	YDR178W_dma951	-0.0087	4.16e-01
YBR088C	PCNA-K164R Cl.1	YDR179C	CSN9	YDR179C_dma950	-0.0016	4.55e-01
YBR088C	PCNA-K164R Cl.1	YDR179W-A	YDR179W-A	YDR179W-A_dma971	-0.0254	9.68e-02
YBR088C	PCNA-K164R Cl.1	YDR181C	SAS4	YDR181C_dma970	-0.0126	4.30e-01
YBR088C	PCNA-K164R Cl.1	YDR183W	PLP1	YDR183W_dma969	0.0058	4.53e-01
YBR088C	PCNA-K164R Cl.1	YDR184C	ATC1	YDR184C_dma968	0.0361	9.25e-02
YBR088C	PCNA-K164R Cl.1	YDR185C	UPS3	YDR185C_dma967	-0.0042	4.70e-01
YBR088C	PCNA-K164R Cl.1	YDR186C	YDR186C	YDR186C_dma966	-0.0198	3.48e-01
YBR088C	PCNA-K164R Cl.1	YDR191W	HST4	YDR191W_dma965	0.0045	4.51e-01
YBR088C	PCNA-K164R Cl.1	YDR192C	NUP42	YDR192C_dma964	-0.0049	4.63e-01
YBR088C	PCNA-K164R Cl.1	YDR193W	YDR193W	YDR193W_dma963	-0.0501	2.54e-01
YBR088C	PCNA-K164R Cl.1	YDR198C	RKM2	YDR198C_dma962	-0.0287	2.08e-01
YBR088C	PCNA-K164R Cl.1	YDR199W	YDR199W	YDR199W_dma961	-0.0571	1.06e-01
YBR088C	PCNA-K164R Cl.1	YDR202C	RAV2	YDR202C_dma983	0.0148	4.24e-01
YBR088C	PCNA-K164R Cl.1	YDR203W	YDR203W	YDR203W_dma982	0.0123	4.10e-01
YBR088C	PCNA-K164R Cl.1	YDR205W	MSC2	YDR205W_dma981	-0.0132	3.52e-01
YBR088C	PCNA-K164R Cl.1	YDR206W	EBS1	YDR206W_dma980	0.0189	2.89e-01
YBR088C	PCNA-K164R Cl.1	YDR207C	UME6	YDR207C_dma979	-0.0161	3.91e-01
YBR088C	PCNA-K164R Cl.1	YDR209C	YDR209C	YDR209C_dma978	-0.0033	4.57e-01
YBR088C	PCNA-K164R Cl.1	YDR210W	YDR210W	YDR210W_dma977	-0.0138	4.00e-01
YBR088C	PCNA-K164R Cl.1	YDR213W	UPC2	YDR213W_dma976	-0.0096	7.67e-02
YBR088C	PCNA-K164R Cl.1	YDR214W	AHA1	YDR214W_dma975	0.0278	1.68e-01
YBR088C	PCNA-K164R Cl.1	YDR215C	YDR215C	YDR215C_dma974	-0.0101	2.51e-01
YBR088C	PCNA-K164R Cl.1	YDR216W	ADR1	YDR216W_dma973	-0.042	1.33e-01
YBR088C	PCNA-K164R Cl.1	YDR217C	RAD9	YDR217C_dma995	-0.0957	5.13e-02
YBR088C	PCNA-K164R Cl.1	YDR218C	SPR28	YDR218C_dma994	0.0246	1.90e-01
YBR088C	PCNA-K164R Cl.1	YDR219C	MFB1	YDR219C_dma993	-0.023	3.65e-01
YBR088C	PCNA-K164R Cl.1	YDR220C	YDR220C	YDR220C_dma992	-0.0147	3.48e-01
YBR088C	PCNA-K164R Cl.1	YDR221W	GTB1	YDR221W_dma991	-0.0004	4.94e-01
YBR088C	PCNA-K164R Cl.1	YDR222W	YDR222W	YDR222W_dma990	0.0057	4.45e-01
YBR088C	PCNA-K164R Cl.1	YDR223W	CRF1	YDR223W_dma989	0.0173	2.14e-01
YBR088C	PCNA-K164R Cl.1	YDR225W	HTA1	YDR225W_dma988	0.0269	3.15e-01
YBR088C	PCNA-K164R Cl.1	YDR229W	IVY1	YDR229W_dma986	-0.0061	4.58e-01
YBR088C	PCNA-K164R Cl.1	YDR233C	RTN1	YDR233C_dma985	-0.0175	1.66e-01
YBR088C	PCNA-K164R Cl.1	YDR239C	YDR239C	YDR239C_dma1006	-0.0306	3.39e-03
YBR088C	PCNA-K164R Cl.1	YDR242W	AMD2	YDR242W_dma5249	0	5.00e-01
YBR088C	PCNA-K164R Cl.1	YDR244W	PEX5	YDR244W_dma1004	-0.0062	3.95e-01
YBR088C	PCNA-K164R Cl.1	YDR247W	VHS1	YDR247W_dma1002	-0.0604	8.97e-03
YBR088C	PCNA-K164R Cl.1	YDR248C	YDR248C	YDR248C_dma1001	-0.012	2.47e-01
YBR088C	PCNA-K164R Cl.1	YDR249C	YDR249C	YDR249C_dma1000	-0.0175	1.32e-02
YBR088C	PCNA-K164R Cl.1	YDR250C	YDR250C	YDR250C_dma999	-0.0014	4.90e-01
YBR088C	PCNA-K164R Cl.1	YDR251W	PAM1	YDR251W_dma998	0.0267	2.79e-01
YBR088C	PCNA-K164R Cl.1	YDR252W	BTT1	YDR252W_dma997	-0.0162	3.28e-01
YBR088C	PCNA-K164R Cl.1	YDR253C	MET32	YDR253C_dma1019	0.0078	4.29e-01
YBR088C	PCNA-K164R Cl.1	YDR254W	CHL4	YDR254W_dma1018	0.0033	4.77e-01
YBR088C	PCNA-K164R Cl.1	YDR255C	RMD5	YDR255C_dma1017	-0.0356	3.26e-01
YBR088C	PCNA-K164R Cl.1	YDR256C	CTA1	YDR256C_dma1016	0.0162	3.23e-01
YBR088C	PCNA-K164R Cl.1	YDR257C	RKM4	YDR257C_dma1015	0.0105	3.22e-01
YBR088C	PCNA-K164R Cl.1	YDR258C	HSP78	YDR258C_dma1014	0.1618	1.50e-12
YBR088C	PCNA-K164R Cl.1	YDR259C	YAP6	YDR259C_dma1013	-0.0312	2.22e-01
YBR088C	PCNA-K164R Cl.1	YDR260C	SWM1	YDR260C_dma1012	-0.0182	3.06e-01
YBR088C	PCNA-K164R Cl.1	YDR261C	EXG2	YDR261C_dma1011	-0.0144	8.49e-02
YBR088C	PCNA-K164R Cl.1	YDR262W	YDR262W	YDR262W_dma1010	0.0031	4.69e-01
YBR088C	PCNA-K164R Cl.1	YDR263C	DIN7	YDR263C_dma1009	-0.0277	2.91e-01
YBR088C	PCNA-K164R Cl.1	YDR265W	PEX10	YDR265W_dma1031	0.0217	5.62e-02
YBR088C	PCNA-K164R Cl.1	YDR266C	YDR266C	YDR266C_dma1030	-0.0167	3.57e-01
YBR088C	PCNA-K164R Cl.1	YDR269C	YDR269C	YDR269C_dma5248	0.0424	1.78e-07
YBR088C	PCNA-K164R Cl.1	YDR270W	CCC2	YDR270W_dma1029	0.0416	2.91e-01
YBR088C	PCNA-K164R Cl.1	YDR271C	YDR271C	YDR271C_dma5247	-0.0093	4.36e-01
YBR088C	PCNA-K164R Cl.1	YDR272W	GLO2	YDR272W_dma1028	-0.0447	3.09e-02
YBR088C	PCNA-K164R Cl.1	YDR273W	DON1	YDR273W_dma1027	-0.0141	3.64e-01
YBR088C	PCNA-K164R Cl.1	YDR274C	YDR274C	YDR274C_dma1026	0.054	1.42e-01
YBR088C	PCNA-K164R Cl.1	YDR275W	BSC2	YDR275W_dma1025	0.0572	1.89e-02
YBR088C	PCNA-K164R Cl.1	YDR276C	PMP3	YDR276C_dma1024	0.0095	4.41e-01
YBR088C	PCNA-K164R Cl.1	YDR277C	MTH1	YDR277C_dma1023	-0.0062	4.20e-01
YBR088C	PCNA-K164R Cl.1	YDR278C	YDR278C	YDR278C_dma1022	0.0132	3.85e-01
YBR088C	PCNA-K164R Cl.1	YDR279W	RNH202	YDR279W_dma1021	-0.1083	6.31e-02
YBR088C	PCNA-K164R Cl.1	YDR281C	PHM6	YDR281C_dma1043	-0.0058	4.60e-01
YBR088C	PCNA-K164R Cl.1	YDR282C	YDR282C	YDR282C_dma1042	-0.011	2.98e-01
YBR088C	PCNA-K164R Cl.1	YDR284C	DPP1	YDR284C_dma1041	0.0275	3.36e-01
YBR088C	PCNA-K164R Cl.1	YDR285W	ZIP1	YDR285W_dma1040	-0.0136	4.08e-01
YBR088C	PCNA-K164R Cl.1	YDR286C	YDR286C	YDR286C_dma1039	0.0453	1.10e-01
YBR088C	PCNA-K164R Cl.1	YDR287W	INM2	YDR287W_dma1038	0.0309	4.22e-02
YBR088C	PCNA-K164R Cl.1	YDR289C	RTT103	YDR289C_dma1037	-0.0116	4.28e-01
YBR088C	PCNA-K164R Cl.1	YDR290W	YDR290W	YDR290W_dma5265	0.055	1.52e-01
YBR088C	PCNA-K164R Cl.1	YDR291W	HRQ1	YDR291W_dma1036	-0.0188	3.04e-01
YBR088C	PCNA-K164R Cl.1	YDR294C	DPL1	YDR294C_dma1034	0.0032	4.69e-01
YBR088C	PCNA-K164R Cl.1	YDR297W	SUR2	YDR297W_dma1033	0.0566	1.96e-01
YBR088C	PCNA-K164R Cl.1	YDR304C	CPR5	YDR304C_dma1068	-0.0069	4.25e-01
YBR088C	PCNA-K164R Cl.1	YDR305C	HNT2	YDR305C_dma1067	0.0042	4.68e-01
YBR088C	PCNA-K164R Cl.1	YDR306C	YDR306C	YDR306C_dma1066	-0.0046	4.70e-01
YBR088C	PCNA-K164R Cl.1	YDR307W	YDR307W	YDR307W_dma1065	0.0043	4.73e-01
YBR088C	PCNA-K164R Cl.1	YDR309C	GIC2	YDR309C_dma1064	-0.0044	4.61e-01
YBR088C	PCNA-K164R Cl.1	YDR310C	SUM1	YDR310C_dma1063	-0.0413	9.48e-02
YBR088C	PCNA-K164R Cl.1	YDR312W	SSF2	YDR312W_dma1062	0.0379	4.96e-02
YBR088C	PCNA-K164R Cl.1	YDR313C	PIB1	YDR313C_dma1061	-0.0247	2.15e-01
YBR088C	PCNA-K164R Cl.1	YDR314C	RAD34	YDR314C_dma1060	-0.0509	2.21e-01
YBR088C	PCNA-K164R Cl.1	YDR315C	IPK1	YDR315C_dma1059	-0.0215	1.87e-01
YBR088C	PCNA-K164R Cl.1	YDR316W	OMS1	YDR316W_dma1058	-0.0382	2.53e-01
YBR088C	PCNA-K164R Cl.1	YDR317W	HIM1	YDR317W_dma1080	-0.028	3.02e-01
YBR088C	PCNA-K164R Cl.1	YDR318W	MCM21	YDR318W_dma1079	0.0064	4.56e-01
YBR088C	PCNA-K164R Cl.1	YDR319C	YDR319C	YDR319C_dma1078	0.0336	2.52e-01
YBR088C	PCNA-K164R Cl.1	YDR321W	ASP1	YDR321W_dma1076	-0.0406	2.76e-01
YBR088C	PCNA-K164R Cl.1	YDR326C	YSP2	YDR326C_dma5264	-0.0109	3.74e-01
YBR088C	PCNA-K164R Cl.1	YDR329C	PEX3	YDR329C_dma1075	-0.0151	3.84e-01
YBR088C	PCNA-K164R Cl.1	YDR330W	UBX5	YDR330W_dma1074	-0.0228	2.71e-01
YBR088C	PCNA-K164R Cl.1	YDR332W	IRC3	YDR332W_dma1073	-0.0544	5.54e-04
YBR088C	PCNA-K164R Cl.1	YDR333C	YDR333C	YDR333C_dma1072	0.0077	4.23e-01
YBR088C	PCNA-K164R Cl.1	YDR334W	SWR1	YDR334W_dma1071	-0.0325	7.22e-02
YBR088C	PCNA-K164R Cl.1	YDR335W	MSN5	YDR335W_dma1070	0.0055	4.28e-01
YBR088C	PCNA-K164R Cl.1	YDR336W	YDR336W	YDR336W_dma1092	0.0189	2.53e-01
YBR088C	PCNA-K164R Cl.1	YDR338C	YDR338C	YDR338C_dma1091	0.022	2.31e-01
YBR088C	PCNA-K164R Cl.1	YDR340W	YDR340W	YDR340W_dma1090	-0.0083	4.45e-01
YBR088C	PCNA-K164R Cl.1	YDR344C	YDR344C	YDR344C_dma1089	-0.0089	3.88e-01
YBR088C	PCNA-K164R Cl.1	YDR345C	HXT3	YDR345C_dma1088	-0.0194	2.57e-03
YBR088C	PCNA-K164R Cl.1	YDR346C	SVF1	YDR346C_dma1087	-0.0207	3.77e-01
YBR088C	PCNA-K164R Cl.1	YDR348C	PAL1	YDR348C_dma1086	0.0457	1.50e-06
YBR088C	PCNA-K164R Cl.1	YDR349C	YPS7	YDR349C_dma1085	-0.0137	3.66e-01
YBR088C	PCNA-K164R Cl.1	YDR351W	SBE2	YDR351W_dma1084	0.0411	1.39e-01
YBR088C	PCNA-K164R Cl.1	YDR352W	YDR352W	YDR352W_dma1083	0.0339	2.90e-01
YBR088C	PCNA-K164R Cl.1	YDR354W	TRP4	YDR354W_dma1082	0.0118	3.99e-01
YBR088C	PCNA-K164R Cl.1	YDR357C	CNL1	YDR357C_dma1104	-0.0077	4.47e-01
YBR088C	PCNA-K164R Cl.1	YDR358W	GGA1	YDR358W_dma1103	-0.0008	4.96e-01
YBR088C	PCNA-K164R Cl.1	YDR359C	EAF1	YDR359C_dma1102	-0.1636	3.48e-04
YBR088C	PCNA-K164R Cl.1	YDR360W	OPI7	YDR360W_dma1101	0.0209	3.58e-01
YBR088C	PCNA-K164R Cl.1	YDR363W	ESC2	YDR363W_dma1100	0.0048	4.19e-01
YBR088C	PCNA-K164R Cl.1	YDR363W-A	SEM1	YDR363W-A_dma1099	0.0172	1.84e-02
YBR088C	PCNA-K164R Cl.1	YDR368W	YPR1	YDR368W_dma1098	0.0134	3.46e-01
YBR088C	PCNA-K164R Cl.1	YDR369C	XRS2	YDR369C_dma1097	-0.0402	9.11e-02
YBR088C	PCNA-K164R Cl.1	YDR370C	YDR370C	YDR370C_dma1096	-0.014	3.55e-01
YBR088C	PCNA-K164R Cl.1	YDR371W	CTS2	YDR371W_dma1095	0.0233	3.16e-01
YBR088C	PCNA-K164R Cl.1	YDR372C	VPS74	YDR372C_dma1094	-0.021	2.75e-01
YBR088C	PCNA-K164R Cl.1	YDR374C	YDR374C	YDR374C_dma1116	-0.0598	1.80e-01
YBR088C	PCNA-K164R Cl.1	YDR375C	BCS1	YDR375C_dma1115	-0.0179	3.49e-01
YBR088C	PCNA-K164R Cl.1	YDR378C	LSM6	YDR378C_dma1114	0.0494	1.75e-01
YBR088C	PCNA-K164R Cl.1	YDR379W	RGA2	YDR379W_dma1113	0.0061	4.31e-01
YBR088C	PCNA-K164R Cl.1	YDR380W	ARO10	YDR380W_dma1112	-0.0318	2.78e-01
YBR088C	PCNA-K164R Cl.1	YDR382W	RPP2B	YDR382W_dma1111	0.0235	2.12e-01
YBR088C	PCNA-K164R Cl.1	YDR383C	NKP1	YDR383C_dma1110	0.0183	3.44e-01
YBR088C	PCNA-K164R Cl.1	YDR384C	ATO3	YDR384C_dma1109	0.0069	4.55e-04
YBR088C	PCNA-K164R Cl.1	YDR385W	EFT2	YDR385W_dma1108	-0.0152	1.24e-02
YBR088C	PCNA-K164R Cl.1	YDR386W	MUS81	YDR386W_dma1107	0.0258	2.86e-01
YBR088C	PCNA-K164R Cl.1	YDR387C	YDR387C	YDR387C_dma1106	0.0276	8.73e-05
YBR088C	PCNA-K164R Cl.1	YDR388W	RVS167	YDR388W_dma1128	0.0335	2.55e-01
YBR088C	PCNA-K164R Cl.1	YDR389W	SAC7	YDR389W_dma1127	-0.0352	3.12e-01
YBR088C	PCNA-K164R Cl.1	YDR391C	YDR391C	YDR391C_dma1126	0.0217	1.55e-01
YBR088C	PCNA-K164R Cl.1	YDR392W	SPT3	YDR392W_dma1125	-0.0736	2.65e-01
YBR088C	PCNA-K164R Cl.1	YDR393W	SHE9	YDR393W_dma1124	0.0025	4.75e-01
YBR088C	PCNA-K164R Cl.1	YDR395W	SXM1	YDR395W_dma1123	0.0041	4.58e-01
YBR088C	PCNA-K164R Cl.1	YDR399W	HPT1	YDR399W_dma1122	-0.0001	4.99e-01
YBR088C	PCNA-K164R Cl.1	YDR400W	URH1	YDR400W_dma1121	0.0227	1.46e-01
YBR088C	PCNA-K164R Cl.1	YDR401W	YDR401W	YDR401W_dma1120	-0.0188	3.54e-01
YBR088C	PCNA-K164R Cl.1	YDR402C	DIT2	YDR402C_dma1119	-0.0285	3.49e-01
YBR088C	PCNA-K164R Cl.1	YDR403W	DIT1	YDR403W_dma1118	-0.0141	3.63e-01
YBR088C	PCNA-K164R Cl.1	YDR406W	PDR15	YDR406W_dma1140	-0.0066	4.34e-01
YBR088C	PCNA-K164R Cl.1	YDR408C	ADE8	YDR408C_dma1139	0.0271	3.23e-01
YBR088C	PCNA-K164R Cl.1	YDR409W	SIZ1	YDR409W_dma1138	-0.0614	1.62e-01
YBR088C	PCNA-K164R Cl.1	YDR411C	DFM1	YDR411C_dma1136	0.023	3.42e-01
YBR088C	PCNA-K164R Cl.1	YDR414C	ERD1	YDR414C_dma1135	-0.0435	1.50e-01
YBR088C	PCNA-K164R Cl.1	YDR415C	YDR415C	YDR415C_dma1134	0.016	1.49e-02
YBR088C	PCNA-K164R Cl.1	YDR419W	RAD30	YDR419W_dma1133	0.0167	3.46e-01
YBR088C	PCNA-K164R Cl.1	YDR420W	HKR1	YDR420W_dma1132	0.0174	3.36e-01
YBR088C	PCNA-K164R Cl.1	YDR421W	ARO80	YDR421W_dma1131	0.0264	2.96e-01
YBR088C	PCNA-K164R Cl.1	YDR422C	SIP1	YDR422C_dma1130	0.0313	1.46e-01
YBR088C	PCNA-K164R Cl.1	YDR423C	CAD1	YDR423C_dma1175	-0.0188	3.51e-01
YBR088C	PCNA-K164R Cl.1	YDR424C	DYN2	YDR424C_dma1174	0.0251	2.67e-01
YBR088C	PCNA-K164R Cl.1	YDR425W	SNX41	YDR425W_dma1173	-0.0327	2.65e-01
YBR088C	PCNA-K164R Cl.1	YDR426C	YDR426C	YDR426C_dma1172	0.0091	3.56e-01
YBR088C	PCNA-K164R Cl.1	YDR428C	BNA7	YDR428C_dma1171	-0.0014	4.81e-01
YBR088C	PCNA-K164R Cl.1	YDR430C	CYM1	YDR430C_dma1170	0.023	3.31e-01
YBR088C	PCNA-K164R Cl.1	YDR431W	YDR431W	YDR431W_dma1169	-0.0176	1.21e-01
YBR088C	PCNA-K164R Cl.1	YDR435C	PPM1	YDR435C_dma1168	-0.014	3.66e-01
YBR088C	PCNA-K164R Cl.1	YDR436W	PPZ2	YDR436W_dma1167	0.0162	3.94e-01
YBR088C	PCNA-K164R Cl.1	YDR438W	THI74	YDR438W_dma1166	-0.0052	4.47e-01
YBR088C	PCNA-K164R Cl.1	YDR440W	DOT1	YDR440W_dma1187	-0.0371	2.26e-01
YBR088C	PCNA-K164R Cl.1	YDR441C	APT2	YDR441C_dma1186	0.0615	1.81e-01
YBR088C	PCNA-K164R Cl.1	YDR444W	YDR444W	YDR444W_dma5263	0.0006	4.69e-01
YBR088C	PCNA-K164R Cl.1	YDR445C	YDR445C	YDR445C_dma1185	0.0925	4.03e-02
YBR088C	PCNA-K164R Cl.1	YDR446W	ECM11	YDR446W_dma1184	0.1123	1.96e-02
YBR088C	PCNA-K164R Cl.1	YDR447C	RPS17B	YDR447C_dma1183	0.0683	4.50e-02
YBR088C	PCNA-K164R Cl.1	YDR451C	YHP1	YDR451C_dma1182	0.0134	3.30e-01
YBR088C	PCNA-K164R Cl.1	YDR452W	PPN1	YDR452W_dma1181	-0.0099	3.06e-01
YBR088C	PCNA-K164R Cl.1	YDR453C	TSA2	YDR453C_dma1180	0.0909	4.53e-02
YBR088C	PCNA-K164R Cl.1	YDR455C	YDR455C	YDR455C_dma1179	-0.0125	2.45e-01
YBR088C	PCNA-K164R Cl.1	YDR458C	HEH2	YDR458C_dma1178	-0.0239	3.51e-02
YBR088C	PCNA-K164R Cl.1	YDR459C	PFA5	YDR459C_dma1177	-0.0129	2.03e-01
YBR088C	PCNA-K164R Cl.1	YDR463W	STP1	YDR463W_dma1199	0.0143	3.64e-01
YBR088C	PCNA-K164R Cl.1	YDR465C	RMT2	YDR465C_dma1198	-0.0092	3.88e-01
YBR088C	PCNA-K164R Cl.1	YDR466W	PKH3	YDR466W_dma1197	-0.0569	9.03e-02
YBR088C	PCNA-K164R Cl.1	YDR467C	YDR467C	YDR467C_dma1196	-0.0478	1.18e-01
YBR088C	PCNA-K164R Cl.1	YDR469W	SDC1	YDR469W_dma1195	-0.0577	7.95e-02
YBR088C	PCNA-K164R Cl.1	YDR471W	RPL27B	YDR471W_dma1194	-0.0086	2.10e-01
YBR088C	PCNA-K164R Cl.1	YDR474C	YLR085C	YDR474C_dma1193	-0.0079	4.00e-01
YBR088C	PCNA-K164R Cl.1	YDR475C	JIP4	YDR475C_dma1192	0.073	8.66e-02
YBR088C	PCNA-K164R Cl.1	YDR476C	YDR476C	YDR476C_dma1191	-0.0211	3.03e-01
YBR088C	PCNA-K164R Cl.1	YDR479C	PEX29	YDR479C_dma1190	0.0458	4.72e-02
YBR088C	PCNA-K164R Cl.1	YDR480W	DIG2	YDR480W_dma1189	0.0198	2.44e-01
YBR088C	PCNA-K164R Cl.1	YDR481C	PHO8	YDR481C_dma1211	0.0097	4.22e-01
YBR088C	PCNA-K164R Cl.1	YDR482C	CWC21	YDR482C_dma1210	0.0063	4.58e-01
YBR088C	PCNA-K164R Cl.1	YDR485C	VPS72	YDR485C_dma1208	0.0399	7.43e-02
YBR088C	PCNA-K164R Cl.1	YDR486C	VPS60	YDR486C_dma1207	0.0055	4.60e-01
YBR088C	PCNA-K164R Cl.1	YDR488C	PAC11	YDR488C_dma1206	0.0691	2.35e-01
YBR088C	PCNA-K164R Cl.1	YDR490C	PKH1	YDR490C_dma1205	0.0524	1.80e-01
YBR088C	PCNA-K164R Cl.1	YDR491C	YDR491C	YDR491C_dma1204	-0.0434	1.92e-01
YBR088C	PCNA-K164R Cl.1	YDR492W	IZH1	YDR492W_dma1203	-0.0276	3.28e-01
YBR088C	PCNA-K164R Cl.1	YDR493W	MZM1	YDR493W_dma5260	-0.0028	4.81e-01
YBR088C	PCNA-K164R Cl.1	YDR494W	RSM28	YDR494W_dma1202	-0.0319	2.47e-01
YBR088C	PCNA-K164R Cl.1	YDR496C	PUF6	YDR496C_dma1201	0.0593	1.57e-02
YBR088C	PCNA-K164R Cl.1	YDR497C	ITR1	YDR497C_dma1223	-0.0009	4.83e-01
YBR088C	PCNA-K164R Cl.1	YDR501W	PLM2	YDR501W_dma1221	0.0466	1.04e-01
YBR088C	PCNA-K164R Cl.1	YDR502C	SAM2	YDR502C_dma5259	0.0693	4.92e-05
YBR088C	PCNA-K164R Cl.1	YDR503C	LPP1	YDR503C_dma1220	-0.0026	4.00e-01
YBR088C	PCNA-K164R Cl.1	YDR504C	SPG3	YDR504C_dma1219	0.0068	2.85e-01
YBR088C	PCNA-K164R Cl.1	YDR505C	PSP1	YDR505C_dma1218	0.0227	9.68e-02
YBR088C	PCNA-K164R Cl.1	YDR506C	GMC1	YDR506C_dma1217	0.0104	3.85e-01
YBR088C	PCNA-K164R Cl.1	YDR508C	GNP1	YDR508C_dma1216	0.0308	7.50e-02
YBR088C	PCNA-K164R Cl.1	YDR509W	YDR509W	YDR509W_dma1215	0.0118	3.34e-01
YBR088C	PCNA-K164R Cl.1	YDR511W	ACN9	YDR511W_dma1214	-0.03	1.86e-01
YBR088C	PCNA-K164R Cl.1	YDR512C	EMI1	YDR512C_dma1213	-0.033	1.96e-03
YBR088C	PCNA-K164R Cl.1	YDR513W	GRX2	YDR513W_dma1235	0.0338	1.18e-01
YBR088C	PCNA-K164R Cl.1	YDR514C	YDR514C	YDR514C_dma1234	-0.0214	3.29e-01
YBR088C	PCNA-K164R Cl.1	YDR515W	SLF1	YDR515W_dma5258	0.0337	6.96e-02
YBR088C	PCNA-K164R Cl.1	YDR516C	EMI2	YDR516C_dma1233	-0.0112	2.28e-01
YBR088C	PCNA-K164R Cl.1	YDR517W	GRH1	YDR517W_dma1232	0.0007	4.94e-01
YBR088C	PCNA-K164R Cl.1	YDR519W	FPR2	YDR519W_dma1231	-0.0207	3.15e-01
YBR088C	PCNA-K164R Cl.1	YDR520C	URC2	YDR520C_dma1230	-0.04	3.61e-02
YBR088C	PCNA-K164R Cl.1	YDR522C	SPS2	YDR522C_dma1229	0.0202	2.40e-01
YBR088C	PCNA-K164R Cl.1	YDR524C	AGE1	YDR524C_dma1228	0.0129	3.76e-01
YBR088C	PCNA-K164R Cl.1	YDR525W	API2	YDR525W_dma1227	0.0185	2.54e-01
YBR088C	PCNA-K164R Cl.1	YDR525W-A	SNA2	YDR525W-A_dma1226	0.0216	2.47e-01
YBR088C	PCNA-K164R Cl.1	YDR528W	HLR1	YDR528W_dma1225	-0.0144	3.19e-01
YBR088C	PCNA-K164R Cl.1	YDR530C	APA2	YDR530C_dma1247	0.0055	4.54e-01
YBR088C	PCNA-K164R Cl.1	YDR533C	HSP31	YDR533C_dma1245	-0.0503	1.83e-01
YBR088C	PCNA-K164R Cl.1	YDR534C	FIT1	YDR534C_dma1244	0.0195	3.69e-01
YBR088C	PCNA-K164R Cl.1	YDR535C	YDR535C	YDR535C_dma1243	-0.0258	1.75e-01
YBR088C	PCNA-K164R Cl.1	YDR536W	STL1	YDR536W_dma1242	0.0416	1.74e-01
YBR088C	PCNA-K164R Cl.1	YDR537C	YDR537C	YDR537C_dma1241	-0.0097	3.88e-01
YBR088C	PCNA-K164R Cl.1	YDR538W	PAD1	YDR538W_dma1240	0.0403	1.95e-04
YBR088C	PCNA-K164R Cl.1	YDR539W	FDC1	YDR539W_dma1239	0.0009	4.93e-01
YBR088C	PCNA-K164R Cl.1	YDR540C	IRC4	YDR540C_dma1238	0.0301	2.23e-01
YBR088C	PCNA-K164R Cl.1	YDR541C	YDR541C	YDR541C_dma1237	-0.0049	4.50e-01
YBR088C	PCNA-K164R Cl.1	YER042W	MXR1	YER042W_dma1337	0.0067	4.35e-01
YBR088C	PCNA-K164R Cl.1	YER044C-A	MEI4	YER044C-A_dma1336	0.0062	3.86e-01
YBR088C	PCNA-K164R Cl.1	YER045C	ACA1	YER045C_dma1335	0.0174	3.65e-01
YBR088C	PCNA-K164R Cl.1	YER046W	SPO73	YER046W_dma1334	-0.0148	3.84e-01
YBR088C	PCNA-K164R Cl.1	YER046W-A	YER046W-A	YER046W-A_dma1355	-0.0354	2.33e-02
YBR088C	PCNA-K164R Cl.1	YER047C	SAP1	YER047C_dma1354	0.0308	2.73e-01
YBR088C	PCNA-K164R Cl.1	YER048C	CAJ1	YER048C_dma1353	-0.0279	2.32e-01
YBR088C	PCNA-K164R Cl.1	YER049W	TPA1	YER049W_dma1352	0.0024	4.79e-01
YBR088C	PCNA-K164R Cl.1	YER051W	JHD1	YER051W_dma1351	-0.0122	3.82e-01
YBR088C	PCNA-K164R Cl.1	YER052C	HOM3	YER052C_dma1350	0.0148	3.04e-01
YBR088C	PCNA-K164R Cl.1	YER053C	PIC2	YER053C_dma1349	0.0038	4.51e-01
YBR088C	PCNA-K164R Cl.1	YER054C	GIP2	YER054C_dma1348	-0.0126	2.99e-01
YBR088C	PCNA-K164R Cl.1	YER056C	FCY2	YER056C_dma1346	-0.012	2.61e-01
YBR088C	PCNA-K164R Cl.1	YER059W	PCL6	YER059W_dma1366	-0.0029	4.69e-01
YBR088C	PCNA-K164R Cl.1	YER060W	FCY21	YER060W_dma1365	0.0126	3.91e-01
YBR088C	PCNA-K164R Cl.1	YER061C	CEM1	YER061C_dma1363	-0.0171	3.72e-01
YBR088C	PCNA-K164R Cl.1	YER062C	HOR2	YER062C_dma1362	-0.0454	1.52e-01
YBR088C	PCNA-K164R Cl.1	YER063W	THO1	YER063W_dma1361	-0.0032	4.53e-01
YBR088C	PCNA-K164R Cl.1	YER064C	VHR2	YER064C_dma1360	0.0684	1.30e-01
YBR088C	PCNA-K164R Cl.1	YER065C	ICL1	YER065C_dma1359	-0.0075	3.89e-01
YBR088C	PCNA-K164R Cl.1	YER066C-A	YER066C-A	YER066C-A_dma1358	-0.0248	4.29e-03
YBR088C	PCNA-K164R Cl.1	YER066W	RRT13	YER066W_dma1357	-0.01	2.74e-01
YBR088C	PCNA-K164R Cl.1	YER067C-A	YER067C-A	YER067C-A_dma1379	0.0052	4.53e-01
YBR088C	PCNA-K164R Cl.1	YER067W	RGI1	YER067W_dma1378	0.0031	4.78e-01
YBR088C	PCNA-K164R Cl.1	YER071C	TDA2	YER071C_dma1376	-0.0014	4.88e-01
YBR088C	PCNA-K164R Cl.1	YER072W	VTC1	YER072W_dma1375	-0.0114	3.91e-01
YBR088C	PCNA-K164R Cl.1	YER073W	ALD5	YER073W_dma1374	-0.0154	4.50e-02
YBR088C	PCNA-K164R Cl.1	YER074W	RPS24A	YER074W_dma1373	-0.0125	3.97e-01
YBR088C	PCNA-K164R Cl.1	YER075C	PTP3	YER075C_dma1372	0.0561	2.17e-01
YBR088C	PCNA-K164R Cl.1	YER078C	ICP55	YER078C_dma1370	0.0104	3.66e-01
YBR088C	PCNA-K164R Cl.1	YER079W	YER079W	YER079W_dma1369	-0.006	4.58e-01
YBR088C	PCNA-K164R Cl.1	YER080W	AIM9	YER080W_dma1391	0.0252	3.28e-01
YBR088C	PCNA-K164R Cl.1	YER081W	SER3	YER081W_dma1390	-0.0066	4.30e-01
YBR088C	PCNA-K164R Cl.1	YER083C	GET2	YER083C_dma1389	-0.0453	1.42e-01
YBR088C	PCNA-K164R Cl.1	YER084W	YER084W	YER084W_dma1388	0.0393	2.67e-02
YBR088C	PCNA-K164R Cl.1	YER085C	YER085C	YER085C_dma1387	0.0893	7.63e-03
YBR088C	PCNA-K164R Cl.1	YER087C-A	YER087C-A	YER087C-A_dma1386	0.0997	8.22e-02
YBR088C	PCNA-K164R Cl.1	YER088C	DOT6	YER088C_dma1385	0.1088	3.37e-02
YBR088C	PCNA-K164R Cl.1	YER089C	PTC2	YER089C_dma5257	0.0527	1.56e-01
YBR088C	PCNA-K164R Cl.1	YER090W	TRP2	YER090W_dma1384	-0.0471	1.72e-04
YBR088C	PCNA-K164R Cl.1	YER091C	MET6	YER091C_dma1383	-0.0102	3.77e-01
YBR088C	PCNA-K164R Cl.1	YER091C-A	YER091C-A	YER091C-A_dma1382	0.0266	2.06e-01
YBR088C	PCNA-K164R Cl.1	YER092W	IES5	YER092W_dma1381	-0.0167	2.40e-01
YBR088C	PCNA-K164R Cl.1	YER093C-A	AIM11	YER093C-A_dma1403	0.0389	2.67e-01
YBR088C	PCNA-K164R Cl.1	YER095W	RAD51	YER095W_dma1402	-0.2747	5.39e-46
YBR088C	PCNA-K164R Cl.1	YER096W	SHC1	YER096W_dma1401	-0.0069	3.93e-01
YBR088C	PCNA-K164R Cl.1	YER097W	YER097W	YER097W_dma1400	0.0975	9.89e-03
YBR088C	PCNA-K164R Cl.1	YER098W	UBP9	YER098W_dma1399	0.003	4.40e-01
YBR088C	PCNA-K164R Cl.1	YER101C	AST2	YER101C_dma1398	0.0067	3.90e-01
YBR088C	PCNA-K164R Cl.1	YER106W	MAM1	YER106W_dma1397	-0.0155	2.91e-01
YBR088C	PCNA-K164R Cl.1	YER108C	YLR263W	YER108C_dma1396	-0.0513	1.05e-01
YBR088C	PCNA-K164R Cl.1	YER109C	FLO8	YER109C_dma1395	0.0237	1.82e-01
YBR088C	PCNA-K164R Cl.1	YER111C	SWI4	YER111C_dma1394	-0.0496	4.03e-02
YBR088C	PCNA-K164R Cl.1	YER113C	TMN3	YER113C_dma1393	-0.0017	4.85e-01
YBR088C	PCNA-K164R Cl.1	YER114C	BOI2	YER114C_dma1415	0.0058	3.70e-01
YBR088C	PCNA-K164R Cl.1	YER115C	SPR6	YER115C_dma1414	-0.0139	3.67e-01
YBR088C	PCNA-K164R Cl.1	YER118C	SHO1	YER118C_dma1411	-0.0317	1.68e-01
YBR088C	PCNA-K164R Cl.1	YER119C	AVT6	YER119C_dma1410	0.0246	1.32e-01
YBR088C	PCNA-K164R Cl.1	YER119C-A	YER119C-A	YER119C-A_dma1409	0.0328	1.96e-01
YBR088C	PCNA-K164R Cl.1	YER120W	SCS2	YER120W_dma1408	0.004	4.28e-01
YBR088C	PCNA-K164R Cl.1	YER121W	YER121W	YER121W_dma1407	0.0406	1.56e-01
YBR088C	PCNA-K164R Cl.1	YER123W	YCK3	YER123W_dma1406	0.0028	4.77e-01
YBR088C	PCNA-K164R Cl.1	YER124C	DSE1	YER124C_dma1405	0.0544	8.45e-02
YBR088C	PCNA-K164R Cl.1	YER128W	VFA1	YER128W_dma1427	-0.0514	1.71e-01
YBR088C	PCNA-K164R Cl.1	YER129W	SAK1	YER129W_dma1426	-0.0223	3.17e-01
YBR088C	PCNA-K164R Cl.1	YER130C	YER130C	YER130C_dma1425	0.0072	4.45e-01
YBR088C	PCNA-K164R Cl.1	YER131W	RPS26B	YER131W_dma1424	0.0102	3.32e-01
YBR088C	PCNA-K164R Cl.1	YER132C	PMD1	YER132C_dma1423	-0.0031	4.73e-01
YBR088C	PCNA-K164R Cl.1	YER134C	YER134C	YER134C_dma1422	0.0052	3.89e-01
YBR088C	PCNA-K164R Cl.1	YER135C	YER135C	YER135C_dma1421	-0.0246	1.07e-02
YBR088C	PCNA-K164R Cl.1	YER137C	YER137C	YER137C_dma1420	-0.0021	4.78e-01
YBR088C	PCNA-K164R Cl.1	YER139C	RTR1	YER139C_dma1419	-0.0333	1.91e-01
YBR088C	PCNA-K164R Cl.1	YER140W	YER140W	YER140W_dma1418	0.0129	3.33e-01
YBR088C	PCNA-K164R Cl.1	YER142C	MAG1	YER142C_dma1417	-0.0022	4.85e-01
YBR088C	PCNA-K164R Cl.1	YER143W	DDI1	YER143W_dma1452	-0.0322	2.73e-01
YBR088C	PCNA-K164R Cl.1	YER144C	UBP5	YER144C_dma1451	0.0387	6.59e-02
YBR088C	PCNA-K164R Cl.1	YER145C	FTR1	YER145C_dma1450	-0.0323	1.43e-01
YBR088C	PCNA-K164R Cl.1	YER149C	PEA2	YER149C_dma1449	0.022	2.43e-01
YBR088C	PCNA-K164R Cl.1	YER150W	SPI1	YER150W_dma1448	-0.0026	4.83e-01
YBR088C	PCNA-K164R Cl.1	YER151C	UBP3	YER151C_dma1447	-0.0051	3.49e-01
YBR088C	PCNA-K164R Cl.1	YER152C	YER152C	YER152C_dma1446	0.016	2.84e-01
YBR088C	PCNA-K164R Cl.1	YER153C	PET122	YER153C_dma1445	-0.0174	3.39e-01
YBR088C	PCNA-K164R Cl.1	YER155C	BEM2	YER155C_dma1444	-0.0167	3.99e-01
YBR088C	PCNA-K164R Cl.1	YER156C	YER156C	YER156C_dma1443	0.0695	1.20e-01
YBR088C	PCNA-K164R Cl.1	YER158C	YER158C	YER158C_dma1442	-0.0196	3.49e-01
YBR088C	PCNA-K164R Cl.1	YER161C	SPT2	YER161C_dma1464	0.0245	1.42e-01
YBR088C	PCNA-K164R Cl.1	YER162C	RAD4	YER162C_dma1463	-0.0369	3.66e-01
YBR088C	PCNA-K164R Cl.1	YER163C	YER163C	YER163C_dma1462	0.0149	3.87e-01
YBR088C	PCNA-K164R Cl.1	YER164W	CHD1	YER164W_dma1461	-0.0179	3.76e-01
YBR088C	PCNA-K164R Cl.1	YER166W	DNF1	YER166W_dma1460	-0.1636	1.53e-01
YBR088C	PCNA-K164R Cl.1	YER167W	BCK2	YER167W_dma1459	0.0628	7.06e-03
YBR088C	PCNA-K164R Cl.1	YER170W	ADK2	YER170W_dma1458	-0.0216	2.27e-01
YBR088C	PCNA-K164R Cl.1	YER173W	RAD24	YER173W_dma1457	-0.2282	8.71e-55
YBR088C	PCNA-K164R Cl.1	YER174C	GRX4	YER174C_dma1456	-0.0225	3.48e-01
YBR088C	PCNA-K164R Cl.1	YER175C	TMT1	YER175C_dma1455	-0.0303	1.19e-01
YBR088C	PCNA-K164R Cl.1	YER176W	ECM32	YER176W_dma1454	-0.0168	3.74e-01
YBR088C	PCNA-K164R Cl.1	YER177W	BMH1	YER177W_dma1476	0.0201	3.47e-01
YBR088C	PCNA-K164R Cl.1	YER178W	PDA1	YER178W_dma1475	0.032	1.84e-01
YBR088C	PCNA-K164R Cl.1	YER179W	DMC1	YER179W_dma1474	0.1382	3.56e-03
YBR088C	PCNA-K164R Cl.1	YER180C	ISC10	YER180C_dma1473	0.0092	4.33e-01
YBR088C	PCNA-K164R Cl.1	YER181C	YER181C	YER181C_dma1472	-0.0392	1.42e-01
YBR088C	PCNA-K164R Cl.1	YER182W	FMP10	YER182W_dma1471	-0.0327	2.05e-01
YBR088C	PCNA-K164R Cl.1	YER183C	FAU1	YER183C_dma1470	-0.0393	1.50e-01
YBR088C	PCNA-K164R Cl.1	YER184C	YER184C	YER184C_dma1469	-0.023	1.43e-01
YBR088C	PCNA-K164R Cl.1	YER185W	PUG1	YER185W_dma1468	-0.0134	8.08e-07
YBR088C	PCNA-K164R Cl.1	YER186C	YER186C	YER186C_dma1467	0.009	3.23e-01
YBR088C	PCNA-K164R Cl.1	YER187W	YER187W	YER187W_dma1466	0.0346	1.98e-05
YBR088C	PCNA-K164R Cl.1	YER188W	YER188W	YER188W_dma1488	-0.0741	1.04e-01
YBR088C	PCNA-K164R Cl.1	YFL003C	MSH4	YFL003C_dma5288	0.0734	1.22e-01
YBR088C	PCNA-K164R Cl.1	YFL004W	VTC2	YFL004W_dma5287	-0.0013	4.85e-01
YBR088C	PCNA-K164R Cl.1	YFL006W	YLR371W	YFL006W_dma1487	-0.0106	4.39e-01
YBR088C	PCNA-K164R Cl.1	YFL007W	BLM10	YFL007W_dma5286	0.0095	4.36e-01
YBR088C	PCNA-K164R Cl.1	YFL010C	WWM1	YFL010C_dma5285	0.0698	2.00e-02
YBR088C	PCNA-K164R Cl.1	YFL011W	HXT10	YFL011W_dma1486	-0.0049	4.40e-01
YBR088C	PCNA-K164R Cl.1	YFL013C	IES1	YFL013C_dma5282	-0.0021	4.82e-01
YBR088C	PCNA-K164R Cl.1	YFL013W-A	YFL013W-A	YFL013W-A_dma1485	-0.0065	3.78e-01
YBR088C	PCNA-K164R Cl.1	YFL014W	HSP12	YFL014W_dma1484	0.0885	1.72e-02
YBR088C	PCNA-K164R Cl.1	YFL015C	YFL015C	YFL015C_dma1483	0.1048	1.42e-36
YBR088C	PCNA-K164R Cl.1	YFL019C	YFL019C	YFL019C_dma1481	0.1263	5.20e-08
YBR088C	PCNA-K164R Cl.1	YFL020C	PAU5	YFL020C_dma1480	-0.0016	4.84e-01
YBR088C	PCNA-K164R Cl.1	YFL021W	GAT1	YFL021W_dma1479	0.0298	2.09e-06
YBR088C	PCNA-K164R Cl.1	YFL025C	BST1	YFL025C_dma1500	0.0221	3.29e-01
YBR088C	PCNA-K164R Cl.1	YFL027C	GYP8	YFL027C_dma1498	0.0365	2.03e-01
YBR088C	PCNA-K164R Cl.1	YFL028C	CAF16	YFL028C_dma1497	0.0122	3.95e-01
YBR088C	PCNA-K164R Cl.1	YFL030W	AGX1	YFL030W_dma1496	0.0367	2.41e-01
YBR088C	PCNA-K164R Cl.1	YFL031W	HAC1	YFL031W_dma1495	-0.0304	1.36e-01
YBR088C	PCNA-K164R Cl.1	YFL032W	YFL032W	YFL032W_dma1494	-0.0359	1.44e-12
YBR088C	PCNA-K164R Cl.1	YFL033C	RIM15	YFL033C_dma5267	0.0069	4.31e-01
YBR088C	PCNA-K164R Cl.1	YFL034C-A	RPL22B	YFL034C-A_dma1493	0.0293	1.24e-14
YBR088C	PCNA-K164R Cl.1	YFL034W	YFL034W	YFL034W_dma1492	-0.0238	2.55e-01
YBR088C	PCNA-K164R Cl.1	YFL035C-B	YLR410W	YFL035C-B_dma1491	-0.0005	4.96e-01
YBR088C	PCNA-K164R Cl.1	YFL040W	YFL040W	YFL040W_dma1512	0.0001	4.99e-01
YBR088C	PCNA-K164R Cl.1	YFL041W	FET5	YFL041W_dma1511	0.0473	1.34e-93
YBR088C	PCNA-K164R Cl.1	YFL042C	YFL042C	YFL042C_dma1510	0.0289	2.89e-01
YBR088C	PCNA-K164R Cl.1	YFL043C	YLR417W	YFL043C_dma1509	0.0066	2.27e-01
YBR088C	PCNA-K164R Cl.1	YFL044C	OTU1	YFL044C_dma1508	-0.0148	2.76e-01
YBR088C	PCNA-K164R Cl.1	YFL046W	FMP32	YFL046W_dma1507	-0.0383	8.32e-02
YBR088C	PCNA-K164R Cl.1	YFL047W	RGD2	YFL047W_dma1506	-0.001	4.87e-01
YBR088C	PCNA-K164R Cl.1	YFL048C	EMP47	YFL048C_dma1505	0.0366	2.70e-02
YBR088C	PCNA-K164R Cl.1	YFL049W	SWP82	YFL049W_dma1504	-0.0074	4.44e-01
YBR088C	PCNA-K164R Cl.1	YFL050C	ALR2	YFL050C_dma1503	0.0237	3.16e-01
YBR088C	PCNA-K164R Cl.1	YFL051C	YFL051C	YFL051C_dma1502	0.0041	4.63e-01
YBR088C	PCNA-K164R Cl.1	YFL052W	YFL052W	YFL052W_dma1524	-0.0259	3.33e-01
YBR088C	PCNA-K164R Cl.1	YFL053W	DAK2	YFL053W_dma1523	-0.001	4.90e-01
YBR088C	PCNA-K164R Cl.1	YFL054C	YFL054C	YFL054C_dma1522	-0.0319	1.88e-01
YBR088C	PCNA-K164R Cl.1	YFL055W	AGP3	YFL055W_dma1521	-0.0275	4.21e-02
YBR088C	PCNA-K164R Cl.1	YFL056C	AAD6	YFL056C_dma1520	-0.0129	3.64e-01
YBR088C	PCNA-K164R Cl.1	YFL063W	YFL063W	YFL063W_dma5266	-0.0012	4.87e-01
YBR088C	PCNA-K164R Cl.1	YFR006W	YFR006W	YFR006W_dma1519	0.0161	3.50e-01
YBR088C	PCNA-K164R Cl.1	YFR007W	YFH7	YFR007W_dma1518	-0.0002	4.98e-01
YBR088C	PCNA-K164R Cl.1	YFR008W	FAR7	YFR008W_dma1517	0.0147	1.04e-01
YBR088C	PCNA-K164R Cl.1	YFR009W	GCN20	YFR009W_dma1516	0.0017	4.80e-01
YBR088C	PCNA-K164R Cl.1	YFR010W	UBP6	YFR010W_dma1515	0.0086	4.08e-01
YBR088C	PCNA-K164R Cl.1	YFR011C	AIM13	YFR011C_dma1514	0.1154	3.46e-02
YBR088C	PCNA-K164R Cl.1	YFR012W	DCV1	YFR012W_dma1559	0.002	4.86e-01
YBR088C	PCNA-K164R Cl.1	YFR013W	IOC3	YFR013W_dma1558	0.0317	3.09e-01
YBR088C	PCNA-K164R Cl.1	YFR014C	CMK1	YFR014C_dma1557	-0.0212	2.48e-01
YBR088C	PCNA-K164R Cl.1	YFR015C	GSY1	YFR015C_dma1556	0.0371	2.10e-01
YBR088C	PCNA-K164R Cl.1	YFR016C	YFR016C	YFR016C_dma1555	0.013	3.47e-01
YBR088C	PCNA-K164R Cl.1	YFR017C	IGD1	YFR017C_dma1554	-0.002	4.21e-01
YBR088C	PCNA-K164R Cl.1	YFR018C	YFR018C	YFR018C_dma1553	-0.0104	3.01e-01
YBR088C	PCNA-K164R Cl.1	YFR020W	YFR020W	YFR020W_dma1551	-0.0057	4.44e-01
YBR088C	PCNA-K164R Cl.1	YFR021W	ATG18	YFR021W_dma1550	0.0042	4.53e-01
YBR088C	PCNA-K164R Cl.1	YFR022W	ROG3	YFR022W_dma1549	-0.0277	2.12e-01
YBR088C	PCNA-K164R Cl.1	YFR023W	PES4	YFR023W_dma1571	0.0955	3.21e-07
YBR088C	PCNA-K164R Cl.1	YFR024C	YML130C	YFR024C_dma1570	0.0395	2.59e-01
YBR088C	PCNA-K164R Cl.1	YFR024C-A	LSB3	YFR024C-A_dma1569	0.006	4.38e-01
YBR088C	PCNA-K164R Cl.1	YFR026C	ULI1	YFR026C_dma1567	-0.0324	2.43e-01
YBR088C	PCNA-K164R Cl.1	YFR030W	MET10	YFR030W_dma1566	-0.0264	1.46e-02
YBR088C	PCNA-K164R Cl.1	YFR031C-A	RPL2A	YFR031C-A_dma1565	-0.032	2.41e-01
YBR088C	PCNA-K164R Cl.1	YFR032C	RRT5	YFR032C_dma1564	0.002	4.78e-01
YBR088C	PCNA-K164R Cl.1	YFR032C-A	RPL29	YFR032C-A_dma1563	-0.0118	3.57e-01
YBR088C	PCNA-K164R Cl.1	YFR033C	QCR6	YFR033C_dma1562	-0.0252	9.44e-02
YBR088C	PCNA-K164R Cl.1	YFR034C	PHO4	YFR034C_dma1561	-0.0265	1.92e-01
YBR088C	PCNA-K164R Cl.1	YFR035C	YFR035C	YFR035C_dma1583	0.0066	3.54e-01
YBR088C	PCNA-K164R Cl.1	YFR038W	IRC5	YFR038W_dma1582	-0.0251	2.63e-01
YBR088C	PCNA-K164R Cl.1	YFR039C	YFR039C	YFR039C_dma1581	-0.0007	4.94e-01
YBR088C	PCNA-K164R Cl.1	YFR040W	SAP155	YFR040W_dma1580	0.0539	1.89e-02
YBR088C	PCNA-K164R Cl.1	YFR041C	ERJ5	YFR041C_dma1579	-0.0335	1.83e-01
YBR088C	PCNA-K164R Cl.1	YFR044C	DUG1	YFR044C_dma1577	0.0159	3.54e-01
YBR088C	PCNA-K164R Cl.1	YFR045W	YFR045W	YFR045W_dma1576	-0.0051	3.64e-01
YBR088C	PCNA-K164R Cl.1	YFR046C	CNN1	YFR046C_dma1575	-0.015	3.05e-01
YBR088C	PCNA-K164R Cl.1	YFR047C	BNA6	YFR047C_dma1574	0.0145	2.89e-01
YBR088C	PCNA-K164R Cl.1	YFR048W	RMD8	YFR048W_dma1573	0.0048	3.93e-01
YBR088C	PCNA-K164R Cl.1	YFR049W	YMR31	YFR049W_dma1595	-0.0462	1.56e-01
YBR088C	PCNA-K164R Cl.1	YFR053C	HXK1	YFR053C_dma1594	-0.0128	4.17e-01
YBR088C	PCNA-K164R Cl.1	YFR054C	YFR054C	YFR054C_dma1593	-0.0144	3.95e-01
YBR088C	PCNA-K164R Cl.1	YFR055W	IRC7	YFR055W_dma1592	-0.0185	2.93e-01
YBR088C	PCNA-K164R Cl.1	YFR056C	YFR056C	YFR056C_dma1591	0.042	1.13e-01
YBR088C	PCNA-K164R Cl.1	YFR057W	YFR057W	YFR057W_dma1590	0.025	2.16e-01
YBR088C	PCNA-K164R Cl.1	YGL002W	ERP6	YGL002W_dma1589	0.0014	4.78e-01
YBR088C	PCNA-K164R Cl.1	YGL004C	RPN14	YGL004C_dma1588	-0.0107	3.62e-01
YBR088C	PCNA-K164R Cl.1	YGL005C	COG7	YGL005C_dma1587	0.0259	2.40e-01
YBR088C	PCNA-K164R Cl.1	YGL006W	PMC1	YGL006W_dma1586	-0.0038	4.59e-01
YBR088C	PCNA-K164R Cl.1	YGL007W	BRP1	YGL007W_dma1585	-0.1435	1.14e-12
YBR088C	PCNA-K164R Cl.1	YGL009C	LEU1	YGL009C_dma1607	0.0085	3.43e-01
YBR088C	PCNA-K164R Cl.1	YGL010W	YGL010W	YGL010W_dma1606	-0.0284	2.86e-01
YBR088C	PCNA-K164R Cl.1	YGL013C	PDR1	YGL013C_dma1605	-0.0131	9.85e-02
YBR088C	PCNA-K164R Cl.1	YGL014W	PUF4	YGL014W_dma1604	-0.039	1.75e-01
YBR088C	PCNA-K164R Cl.1	YGL015C	YGL015C	YGL015C_dma1603	-0.0052	4.28e-01
YBR088C	PCNA-K164R Cl.1	YGL016W	KAP122	YGL016W_dma1602	-0.0052	4.35e-01
YBR088C	PCNA-K164R Cl.1	YGL017W	ATE1	YGL017W_dma1601	-0.005	4.38e-01
YBR088C	PCNA-K164R Cl.1	YGL019W	CKB1	YGL019W_dma1600	0.0039	4.26e-01
YBR088C	PCNA-K164R Cl.1	YGL020C	GET1	YGL020C_dma1599	-0.0185	2.50e-01
YBR088C	PCNA-K164R Cl.1	YGL021W	ALK1	YGL021W_dma1598	-0.0018	4.83e-01
YBR088C	PCNA-K164R Cl.1	YGL023C	PIB2	YGL023C_dma1597	-0.0127	4.01e-01
YBR088C	PCNA-K164R Cl.1	YGL024W	YGL024W	YGL024W_dma1619	0.0096	3.61e-01
YBR088C	PCNA-K164R Cl.1	YGL027C	CWH41	YGL027C_dma1617	-0.0327	1.72e-01
YBR088C	PCNA-K164R Cl.1	YGL028C	SCW11	YGL028C_dma1616	-0.0244	2.15e-01
YBR088C	PCNA-K164R Cl.1	YGL031C	RPL24A	YGL031C_dma1615	0.0289	2.41e-01
YBR088C	PCNA-K164R Cl.1	YGL032C	AGA2	YGL032C_dma1614	-0.0035	3.66e-01
YBR088C	PCNA-K164R Cl.1	YGL034C	YGL034C	YGL034C_dma1613	-0.0373	1.77e-01
YBR088C	PCNA-K164R Cl.1	YGL035C	MIG1	YGL035C_dma1612	-0.0086	4.35e-01
YBR088C	PCNA-K164R Cl.1	YGL036W	YGL036W	YGL036W_dma1611	-0.0027	4.85e-01
YBR088C	PCNA-K164R Cl.1	YGL037C	PNC1	YGL037C_dma5296	0.044	1.42e-01
YBR088C	PCNA-K164R Cl.1	YGL039W	YGL039W	YGL039W_dma1610	0.0056	4.41e-01
YBR088C	PCNA-K164R Cl.1	YGL041C	YGL041C	YGL041C_dma1609	-0.0267	1.36e-01
YBR088C	PCNA-K164R Cl.1	YGL042C	YGL042C	YGL042C_dma5186	-0.042	1.34e-01
YBR088C	PCNA-K164R Cl.1	YGL045W	RIM8	YGL045W_dma1630	0.0413	2.95e-01
YBR088C	PCNA-K164R Cl.1	YGL046W	YML031C-A	YGL046W_dma1629	0.0229	3.56e-01
YBR088C	PCNA-K164R Cl.1	YGL050W	TYW3	YGL050W_dma1628	-0.0024	4.58e-01
YBR088C	PCNA-K164R Cl.1	YGL051W	MST27	YGL051W_dma1627	-0.0095	3.50e-01
YBR088C	PCNA-K164R Cl.1	YGL053W	PRM8	YGL053W_dma1626	0.0177	3.50e-01
YBR088C	PCNA-K164R Cl.1	YGL054C	ERV14	YGL054C_dma1625	0.0337	1.93e-01
YBR088C	PCNA-K164R Cl.1	YGL056C	SDS23	YGL056C_dma1624	-0.0194	2.21e-01
YBR088C	PCNA-K164R Cl.1	YGL057C	GEP7	YGL057C_dma1623	-0.0122	3.49e-01
YBR088C	PCNA-K164R Cl.1	YGL059W	PKP2	YGL059W_dma1621	-0.028	1.10e-02
YBR088C	PCNA-K164R Cl.1	YGL060W	YBP2	YGL060W_dma1656	-0.0001	4.99e-01
YBR088C	PCNA-K164R Cl.1	YGL062W	PYC1	YGL062W_dma1655	-0.0426	2.29e-01
YBR088C	PCNA-K164R Cl.1	YGL066W	SGF73	YGL066W_dma1654	-0.0972	1.08e-01
YBR088C	PCNA-K164R Cl.1	YGL067W	NPY1	YGL067W_dma1653	-0.0299	2.08e-01
YBR088C	PCNA-K164R Cl.1	YGL077C	HNM1	YGL077C_dma1652	-0.0319	1.75e-02
YBR088C	PCNA-K164R Cl.1	YGL078C	DBP3	YGL078C_dma1651	-0.0292	2.24e-01
YBR088C	PCNA-K164R Cl.1	YGL079W	KXD1	YGL079W_dma1650	-0.0389	6.59e-03
YBR088C	PCNA-K164R Cl.1	YGL080W	FMP37	YGL080W_dma1649	0.0089	2.37e-01
YBR088C	PCNA-K164R Cl.1	YGL081W	YGL081W	YGL081W_dma1648	-0.0247	1.06e-01
YBR088C	PCNA-K164R Cl.1	YGL082W	YGL082W	YGL082W_dma1647	0.004	4.24e-01
YBR088C	PCNA-K164R Cl.1	YGL083W	SCY1	YGL083W_dma1646	-0.0359	1.12e-01
YBR088C	PCNA-K164R Cl.1	YGL084C	GUP1	YGL084C_dma1668	0.0014	4.89e-01
YBR088C	PCNA-K164R Cl.1	YGL085W	LCL3	YGL085W_dma1667	-0.0218	1.46e-01
YBR088C	PCNA-K164R Cl.1	YGL086W	MAD1	YGL086W_dma1666	0.0049	4.58e-01
YBR088C	PCNA-K164R Cl.1	YGL087C	MMS2	YGL087C_dma1665	0.0089	4.29e-01
YBR088C	PCNA-K164R Cl.1	YGL089C	MF(ALPHA)2	YGL089C_dma1664	-0.0367	2.06e-01
YBR088C	PCNA-K164R Cl.1	YGL090W	LIF1	YGL090W_dma1663	-0.006	4.06e-01
YBR088C	PCNA-K164R Cl.1	YGL094C	PAN2	YGL094C_dma5295	0.0504	1.04e-01
YBR088C	PCNA-K164R Cl.1	YGL096W	TOS8	YGL096W_dma5294	-0.044	3.92e-02
YBR088C	PCNA-K164R Cl.1	YGL101W	YGL101W	YGL101W_dma1662	-0.0034	4.56e-01
YBR088C	PCNA-K164R Cl.1	YGL104C	VPS73	YGL104C_dma1661	0.0343	6.38e-02
YBR088C	PCNA-K164R Cl.1	YGL108C	YGL108C	YGL108C_dma1659	-0.0297	2.16e-01
YBR088C	PCNA-K164R Cl.1	YGL109W	YGL109W	YGL109W_dma1658	0.0504	4.48e-02
YBR088C	PCNA-K164R Cl.1	YGL110C	CUE3	YGL110C_dma1680	0.0312	2.10e-01
YBR088C	PCNA-K164R Cl.1	YGL114W	YGL114W	YGL114W_dma1679	-0.04	1.43e-01
YBR088C	PCNA-K164R Cl.1	YGL115W	SNF4	YGL115W_dma1678	0.0143	3.69e-01
YBR088C	PCNA-K164R Cl.1	YGL117W	YGL117W	YGL117W_dma1677	-0.0521	6.68e-02
YBR088C	PCNA-K164R Cl.1	YGL118C	YGL118C	YGL118C_dma1676	-0.0251	2.19e-02
YBR088C	PCNA-K164R Cl.1	YGL121C	GPG1	YGL121C_dma1675	-0.0298	7.33e-02
YBR088C	PCNA-K164R Cl.1	YGL124C	MON1	YGL124C_dma1674	-0.0181	2.09e-01
YBR088C	PCNA-K164R Cl.1	YGL125W	MET13	YGL125W_dma1673	-0.0256	2.92e-01
YBR088C	PCNA-K164R Cl.1	YGL126W	SCS3	YGL126W_dma1672	-0.0276	1.46e-01
YBR088C	PCNA-K164R Cl.1	YGL131C	SNT2	YGL131C_dma1670	0.0171	8.51e-02
YBR088C	PCNA-K164R Cl.1	YGL132W	YGL132W	YGL132W_dma1692	-0.0243	2.97e-01
YBR088C	PCNA-K164R Cl.1	YGL133W	ITC1	YGL133W_dma1691	0.0009	4.92e-01
YBR088C	PCNA-K164R Cl.1	YGL136C	MRM2	YGL136C_dma1690	-0.0674	4.09e-01
YBR088C	PCNA-K164R Cl.1	YGL138C	YGL138C	YGL138C_dma1689	-0.0035	4.57e-01
YBR088C	PCNA-K164R Cl.1	YGL139W	FLC3	YGL139W_dma1688	0.0148	3.82e-02
YBR088C	PCNA-K164R Cl.1	YGL140C	YGL140C	YGL140C_dma1687	-0.014	3.57e-01
YBR088C	PCNA-K164R Cl.1	YGL141W	HUL5	YGL141W_dma1686	0.0039	4.35e-01
YBR088C	PCNA-K164R Cl.1	YGL144C	ROG1	YGL144C_dma1685	-0.018	2.91e-01
YBR088C	PCNA-K164R Cl.1	YGL146C	RRT6	YGL146C_dma1684	0.0318	3.09e-02
YBR088C	PCNA-K164R Cl.1	YGL147C	RPL9A	YGL147C_dma1683	0.0301	2.49e-01
YBR088C	PCNA-K164R Cl.1	YGL148W	ARO2	YGL148W_dma1682	-0.0055	4.25e-01
YBR088C	PCNA-K164R Cl.1	YGL149W	YGL149W	YGL149W_dma1704	-0.0578	2.16e-01
YBR088C	PCNA-K164R Cl.1	YGL151W	NUT1	YGL151W_dma1703	-0.051	2.03e-01
YBR088C	PCNA-K164R Cl.1	YGL152C	YGL152C	YGL152C_dma1702	-0.0041	4.11e-01
YBR088C	PCNA-K164R Cl.1	YGL153W	PEX14	YGL153W_dma1701	0.0165	3.77e-03
YBR088C	PCNA-K164R Cl.1	YGL156W	AMS1	YGL156W_dma1699	-0.0157	3.27e-01
YBR088C	PCNA-K164R Cl.1	YGL157W	ARI1	YGL157W_dma1698	0.0208	2.07e-01
YBR088C	PCNA-K164R Cl.1	YGL158W	RCK1	YGL158W_dma1697	0.0217	5.77e-04
YBR088C	PCNA-K164R Cl.1	YGL159W	YGL159W	YGL159W_dma1696	0.0014	4.70e-01
YBR088C	PCNA-K164R Cl.1	YGL160W	AIM14	YGL160W_dma1695	-0.0052	3.95e-01
YBR088C	PCNA-K164R Cl.1	YGL161C	YIP5	YGL161C_dma1694	-0.0112	3.69e-01
YBR088C	PCNA-K164R Cl.1	YGL162W	SUT1	YGL162W_dma1716	-0.0708	5.10e-02
YBR088C	PCNA-K164R Cl.1	YGL163C	RAD54	YGL163C_dma1715	-0.2476	2.76e-09
YBR088C	PCNA-K164R Cl.1	YGL164C	YRB30	YGL164C_dma1714	0.0063	4.68e-01
YBR088C	PCNA-K164R Cl.1	YGL165C	YGL165C	YGL165C_dma1713	0.0057	4.45e-01
YBR088C	PCNA-K164R Cl.1	YGL166W	CUP2	YGL166W_dma1712	0.0112	2.17e-01
YBR088C	PCNA-K164R Cl.1	YGL167C	PMR1	YGL167C_dma1711	-0.0064	4.39e-01
YBR088C	PCNA-K164R Cl.1	YGL168W	HUR1	YGL168W_dma1710	0.0133	2.39e-01
YBR088C	PCNA-K164R Cl.1	YGL170C	SPO74	YGL170C_dma1709	0.0247	1.43e-01
YBR088C	PCNA-K164R Cl.1	YGL173C	XRN1	YGL173C_dma1708	0.0036	4.56e-01
YBR088C	PCNA-K164R Cl.1	YGL174W	BUD13	YGL174W_dma1707	0.0451	7.45e-02
YBR088C	PCNA-K164R Cl.1	YGL175C	SAE2	YGL175C_dma1706	-0.0346	1.33e-01
YBR088C	PCNA-K164R Cl.1	YGL176C	YGL176C	YGL176C_dma1728	-0.0205	3.46e-01
YBR088C	PCNA-K164R Cl.1	YGL177W	YGL177W	YGL177W_dma1727	0.0082	3.82e-01
YBR088C	PCNA-K164R Cl.1	YGL179C	TOS3	YGL179C_dma1726	0.0062	3.51e-01
YBR088C	PCNA-K164R Cl.1	YGL180W	ATG1	YGL180W_dma1725	-0.0923	1.71e-01
YBR088C	PCNA-K164R Cl.1	YGL181W	GTS1	YGL181W_dma1724	0.0171	3.35e-01
YBR088C	PCNA-K164R Cl.1	YGL194C	HOS2	YGL194C_dma1723	0.0012	4.87e-01
YBR088C	PCNA-K164R Cl.1	YGL195W	GCN1	YGL195W_dma1722	-0.0233	3.79e-01
YBR088C	PCNA-K164R Cl.1	YGL196W	DSD1	YGL196W_dma1721	0.0036	4.14e-01
YBR088C	PCNA-K164R Cl.1	YGL197W	MDS3	YGL197W_dma1720	0.0143	3.31e-01
YBR088C	PCNA-K164R Cl.1	YGL198W	YIP4	YGL198W_dma1719	0.0015	4.85e-01
YBR088C	PCNA-K164R Cl.1	YGL199C	YGL199C	YGL199C_dma1718	0.007	4.31e-01
YBR088C	PCNA-K164R Cl.1	YGL202W	ARO8	YGL202W_dma1739	-0.0136	3.87e-01
YBR088C	PCNA-K164R Cl.1	YGL203C	KEX1	YGL203C_dma1738	0.0072	4.46e-01
YBR088C	PCNA-K164R Cl.1	YGL205W	POX1	YGL205W_dma1737	-0.026	2.72e-01
YBR088C	PCNA-K164R Cl.1	YGL208W	SIP2	YGL208W_dma1736	-0.0161	3.75e-01
YBR088C	PCNA-K164R Cl.1	YGL209W	MIG2	YGL209W_dma1735	-0.018	3.27e-01
YBR088C	PCNA-K164R Cl.1	YGL210W	YPT32	YGL210W_dma1734	-0.0291	1.29e-02
YBR088C	PCNA-K164R Cl.1	YGL211W	NCS6	YGL211W_dma1733	0.0325	9.19e-02
YBR088C	PCNA-K164R Cl.1	YGL212W	VAM7	YGL212W_dma1732	-0.1391	5.33e-04
YBR088C	PCNA-K164R Cl.1	YGL213C	SKI8	YGL213C_dma1731	0.0239	2.56e-01
YBR088C	PCNA-K164R Cl.1	YGL215W	CLG1	YGL215W_dma1729	-0.0728	3.07e-03
YBR088C	PCNA-K164R Cl.1	YGL216W	KIP3	YGL216W_dma1751	0.0005	4.96e-01
YBR088C	PCNA-K164R Cl.1	YGL217C	YGL217C	YGL217C_dma1750	0.0532	1.71e-02
YBR088C	PCNA-K164R Cl.1	YGL221C	NIF3	YGL221C_dma1747	-0.0054	3.37e-01
YBR088C	PCNA-K164R Cl.1	YGL222C	EDC1	YGL222C_dma1746	0.0067	3.79e-01
YBR088C	PCNA-K164R Cl.1	YGL224C	SDT1	YGL224C_dma1745	-0.0093	3.44e-01
YBR088C	PCNA-K164R Cl.1	YGL226C-A	OST5	YGL226C-A_dma1744	-0.0221	1.56e-01
YBR088C	PCNA-K164R Cl.1	YGL226W	MTC3	YGL226W_dma1743	-0.0415	1.47e-01
YBR088C	PCNA-K164R Cl.1	YGL227W	VID30	YGL227W_dma1742	-0.0484	3.38e-02
YBR088C	PCNA-K164R Cl.1	YGL228W	SHE10	YGL228W_dma1741	-0.0384	1.40e-01
YBR088C	PCNA-K164R Cl.1	YGL229C	SAP4	YGL229C_dma1763	-0.0023	4.82e-01
YBR088C	PCNA-K164R Cl.1	YGL230C	YGL230C	YGL230C_dma1762	-0.0165	3.33e-01
YBR088C	PCNA-K164R Cl.1	YGL231C	EMC4	YGL231C_dma1761	0.0398	1.56e-02
YBR088C	PCNA-K164R Cl.1	YGL232W	TAN1	YGL232W_dma1760	-0.0216	2.72e-01
YBR088C	PCNA-K164R Cl.1	YGL234W	ADE5,7	YGL234W_dma1759	-0.0097	3.24e-01
YBR088C	PCNA-K164R Cl.1	YGL235W	YGL235W	YGL235W_dma1758	-0.0131	3.92e-01
YBR088C	PCNA-K164R Cl.1	YGL236C	MTO1	YGL236C_dma1757	-0.0309	2.43e-01
YBR088C	PCNA-K164R Cl.1	YGL241W	KAP114	YGL241W_dma1755	0.0044	4.63e-01
YBR088C	PCNA-K164R Cl.1	YGL242C	YGL242C	YGL242C_dma1754	0.0461	7.33e-03
YBR088C	PCNA-K164R Cl.1	YGL243W	TAD1	YGL243W_dma1753	0.025	2.85e-01
YBR088C	PCNA-K164R Cl.1	YGL244W	RTF1	YGL244W_dma1775	-0.0315	2.16e-01
YBR088C	PCNA-K164R Cl.1	YGL248W	PDE1	YGL248W_dma1774	0.0363	2.10e-01
YBR088C	PCNA-K164R Cl.1	YGL249W	ZIP2	YGL249W_dma1773	-0.0091	4.13e-01
YBR088C	PCNA-K164R Cl.1	YGL251C	HFM1	YGL251C_dma1771	-0.0121	3.46e-01
YBR088C	PCNA-K164R Cl.1	YGL252C	RTG2	YGL252C_dma1770	0.0278	1.84e-01
YBR088C	PCNA-K164R Cl.1	YGL253W	HXK2	YGL253W_dma1769	0.0227	2.00e-01
YBR088C	PCNA-K164R Cl.1	YGL254W	FZF1	YGL254W_dma1768	-0.0171	2.63e-01
YBR088C	PCNA-K164R Cl.1	YGL256W	ADH4	YGL256W_dma1766	0.0171	3.50e-01
YBR088C	PCNA-K164R Cl.1	YGL257C	MNT2	YGL257C_dma1765	-0.0319	2.88e-01
YBR088C	PCNA-K164R Cl.1	YGL258W	VEL1	YGL258W_dma1787	-0.017	2.70e-01
YBR088C	PCNA-K164R Cl.1	YGL259W	YPS5	YGL259W_dma1786	0.0209	3.26e-01
YBR088C	PCNA-K164R Cl.1	YGL260W	YGL260W	YGL260W_dma1785	-0.0347	1.99e-01
YBR088C	PCNA-K164R Cl.1	YGL261C	PAU11	YGL261C_dma1784	0.0255	2.21e-01
YBR088C	PCNA-K164R Cl.1	YGL262W	YGL262W	YGL262W_dma1783	-0.0215	3.83e-01
YBR088C	PCNA-K164R Cl.1	YGL263W	COS12	YGL263W_dma1782	-0.0275	2.08e-01
YBR088C	PCNA-K164R Cl.1	YGR001C	YGR001C	YGR001C_dma1781	0.0308	3.86e-03
YBR088C	PCNA-K164R Cl.1	YGR003W	CUL3	YGR003W_dma1780	-0.0162	7.04e-82
YBR088C	PCNA-K164R Cl.1	YGR004W	PEX31	YGR004W_dma1779	0.0095	3.56e-01
YBR088C	PCNA-K164R Cl.1	YGR007W	ECT1	YGR007W_dma1778	0.0067	4.24e-01
YBR088C	PCNA-K164R Cl.1	YGR008C	STF2	YGR008C_dma1777	0.0139	3.63e-01
YBR088C	PCNA-K164R Cl.1	YGR010W	NMA2	YGR010W_dma1799	-0.0296	2.05e-01
YBR088C	PCNA-K164R Cl.1	YGR011W	YGR011W	YGR011W_dma1798	0.023	3.39e-01
YBR088C	PCNA-K164R Cl.1	YGR012W	YGR012W	YGR012W_dma1797	0.012	3.32e-01
YBR088C	PCNA-K164R Cl.1	YGR014W	MSB2	YGR014W_dma1796	-0.01	3.99e-01
YBR088C	PCNA-K164R Cl.1	YGR015C	YGR015C	YGR015C_dma1795	0.0042	4.53e-01
YBR088C	PCNA-K164R Cl.1	YGR016W	YGR016W	YGR016W_dma1794	-0.0133	2.76e-01
YBR088C	PCNA-K164R Cl.1	YGR017W	YGR017W	YGR017W_dma1793	-0.0101	3.73e-01
YBR088C	PCNA-K164R Cl.1	YGR018C	YGR018C	YGR018C_dma1792	0.0375	4.97e-04
YBR088C	PCNA-K164R Cl.1	YGR019W	UGA1	YGR019W_dma1791	0.0295	1.75e-01
YBR088C	PCNA-K164R Cl.1	YGR021W	YGR021W	YGR021W_dma1790	-0.0279	2.75e-01
YBR088C	PCNA-K164R Cl.1	YGR022C	YGR022C	YGR022C_dma1789	0.0297	8.49e-03
YBR088C	PCNA-K164R Cl.1	YGR023W	MTL1	YGR023W_dma1811	-0.0288	2.78e-01
YBR088C	PCNA-K164R Cl.1	YGR025W	YGR025W	YGR025W_dma1810	0.0405	1.13e-01
YBR088C	PCNA-K164R Cl.1	YGR026W	YGR026W	YGR026W_dma1809	0.0239	2.07e-01
YBR088C	PCNA-K164R Cl.1	YGR027C	RPS25A	YGR027C_dma1808	-0.0555	5.34e-03
YBR088C	PCNA-K164R Cl.1	YGR028W	MSP1	YGR028W_dma1807	0.016	1.88e-01
YBR088C	PCNA-K164R Cl.1	YGR031W	IMO32	YGR031W_dma1806	-0.0092	3.65e-01
YBR088C	PCNA-K164R Cl.1	YGR032W	GSC2	YGR032W_dma1805	0.0135	2.97e-01
YBR088C	PCNA-K164R Cl.1	YGR033C	TIM21	YGR033C_dma1804	0.0007	4.92e-01
YBR088C	PCNA-K164R Cl.1	YGR034W	RPL26B	YGR034W_dma1803	-0.018	2.75e-01
YBR088C	PCNA-K164R Cl.1	YGR035C	YGR035C	YGR035C_dma1802	0.0214	2.72e-01
YBR088C	PCNA-K164R Cl.1	YGR037C	ACB1	YGR037C_dma1801	0.0105	4.03e-01
YBR088C	PCNA-K164R Cl.1	YGR038W	ORM1	YGR038W_dma1836	0.0175	2.24e-01
YBR088C	PCNA-K164R Cl.1	YGR039W	YGR039W	YGR039W_dma1835	0.0102	4.18e-01
YBR088C	PCNA-K164R Cl.1	YGR040W	KSS1	YGR040W_dma1834	-0.0326	1.96e-01
YBR088C	PCNA-K164R Cl.1	YGR041W	BUD9	YGR041W_dma1833	0.0168	4.25e-02
YBR088C	PCNA-K164R Cl.1	YGR042W	YGR042W	YGR042W_dma1832	-0.0119	2.84e-01
YBR088C	PCNA-K164R Cl.1	YGR043C	NQM1	YGR043C_dma1831	0.0374	3.33e-02
YBR088C	PCNA-K164R Cl.1	YGR044C	RME1	YGR044C_dma1830	0.0313	2.25e-01
YBR088C	PCNA-K164R Cl.1	YGR045C	YGR045C	YGR045C_dma1829	-0.0061	4.44e-01
YBR088C	PCNA-K164R Cl.1	YGR049W	SCM4	YGR049W_dma1828	0.1099	4.38e-02
YBR088C	PCNA-K164R Cl.1	YGR050C	YGR050C	YGR050C_dma1827	0.0841	2.99e-01
YBR088C	PCNA-K164R Cl.1	YGR051C	YGR051C	YGR051C_dma1826	-0.0156	3.48e-01
YBR088C	PCNA-K164R Cl.1	YGR052W	FMP48	YGR052W_dma1848	-0.0526	2.00e-01
YBR088C	PCNA-K164R Cl.1	YGR053C	YGR053C	YGR053C_dma1847	-0.0232	2.73e-01
YBR088C	PCNA-K164R Cl.1	YGR054W	YGR054W	YGR054W_dma1846	-0.0116	4.22e-01
YBR088C	PCNA-K164R Cl.1	YGR055W	MUP1	YGR055W_dma5193	-0.0569	2.87e-02
YBR088C	PCNA-K164R Cl.1	YGR058W	PEF1	YGR058W_dma1845	0.066	1.59e-01
YBR088C	PCNA-K164R Cl.1	YGR059W	SPR3	YGR059W_dma1844	0.0025	4.44e-01
YBR088C	PCNA-K164R Cl.1	YGR061C	ADE6	YGR061C_dma5192	-0.0195	2.31e-01
YBR088C	PCNA-K164R Cl.1	YGR066C	YGR066C	YGR066C_dma1843	-0.0048	3.97e-01
YBR088C	PCNA-K164R Cl.1	YGR067C	YGR067C	YGR067C_dma5191	0.0086	4.28e-01
YBR088C	PCNA-K164R Cl.1	YGR068C	ART5	YGR068C_dma5190	-0.0203	3.07e-01
YBR088C	PCNA-K164R Cl.1	YGR069W	YGR069W	YGR069W_dma1842	-0.0294	1.09e-01
YBR088C	PCNA-K164R Cl.1	YGR070W	ROM1	YGR070W_dma1841	0.0182	2.41e-01
YBR088C	PCNA-K164R Cl.1	YGR071C	ENV11	YGR071C_dma1840	0.0461	1.80e-01
YBR088C	PCNA-K164R Cl.1	YGR072W	UPF3	YGR072W_dma1839	0.04	1.36e-01
YBR088C	PCNA-K164R Cl.1	YGR077C	PEX8	YGR077C_dma1838	0.0097	4.05e-01
YBR088C	PCNA-K164R Cl.1	YGR079W	YGR079W	YGR079W_dma1859	0.0126	3.12e-01
YBR088C	PCNA-K164R Cl.1	YGR080W	TWF1	YGR080W_dma1858	0.0284	8.88e-02
YBR088C	PCNA-K164R Cl.1	YGR081C	SLX9	YGR081C_dma1857	-0.0149	2.28e-01
YBR088C	PCNA-K164R Cl.1	YGR084C	MRP13	YGR084C_dma1856	-0.0417	5.66e-02
YBR088C	PCNA-K164R Cl.1	YGR085C	RPL11B	YGR085C_dma1855	-0.0158	3.56e-01
YBR088C	PCNA-K164R Cl.1	YGR086C	PIL1	YGR086C_dma1854	-0.0097	2.63e-01
YBR088C	PCNA-K164R Cl.1	YGR087C	PDC6	YGR087C_dma1853	0.0334	7.18e-02
YBR088C	PCNA-K164R Cl.1	YGR088W	CTT1	YGR088W_dma1852	0.0099	4.19e-01
YBR088C	PCNA-K164R Cl.1	YGR089W	NNF2	YGR089W_dma1851	0.034	1.23e-01
YBR088C	PCNA-K164R Cl.1	YGR092W	DBF2	YGR092W_dma1850	-0.033	2.15e-01
YBR088C	PCNA-K164R Cl.1	YGR093W	YGR093W	YGR093W_dma1872	-0.0284	2.73e-01
YBR088C	PCNA-K164R Cl.1	YGR096W	TPC1	YGR096W_dma1871	-0.004	4.60e-01
YBR088C	PCNA-K164R Cl.1	YGR097W	ASK10	YGR097W_dma1870	0.1075	1.55e-01
YBR088C	PCNA-K164R Cl.1	YGR100W	MDR1	YGR100W_dma1869	0.0311	7.24e-02
YBR088C	PCNA-K164R Cl.1	YGR105W	VMA21	YGR105W_dma1867	0.0545	9.48e-02
YBR088C	PCNA-K164R Cl.1	YGR106C	VOA1	YGR106C_dma1866	0.0132	3.68e-01
YBR088C	PCNA-K164R Cl.1	YGR107W	YGR107W	YGR107W_dma1865	-0.0096	3.78e-01
YBR088C	PCNA-K164R Cl.1	YGR108W	CLB1	YGR108W_dma1864	0.0089	3.58e-01
YBR088C	PCNA-K164R Cl.1	YGR109C	CLB6	YGR109C_dma1863	0.0093	3.68e-01
YBR088C	PCNA-K164R Cl.1	YGR110W	CLD1	YGR110W_dma1862	0.0126	3.08e-01
YBR088C	PCNA-K164R Cl.1	YGR111W	YGR111W	YGR111W_dma1884	0.0143	3.79e-01
YBR088C	PCNA-K164R Cl.1	YGR117C	YGR117C	YGR117C_dma1883	-0.0384	7.36e-02
YBR088C	PCNA-K164R Cl.1	YGR118W	RPS23A	YGR118W_dma1882	0.0107	3.46e-01
YBR088C	PCNA-K164R Cl.1	YGR121C	MEP1	YGR121C_dma1881	0.013	3.19e-01
YBR088C	PCNA-K164R Cl.1	YGR122C-A	YGR122C-A	YGR122C-A_dma5292	0.056	8.28e-02
YBR088C	PCNA-K164R Cl.1	YGR123C	PPT1	YGR123C_dma1880	-0.0013	4.50e-01
YBR088C	PCNA-K164R Cl.1	YGR124W	ASN2	YGR124W_dma1879	0.0163	2.48e-01
YBR088C	PCNA-K164R Cl.1	YGR126W	YGR126W	YGR126W_dma1877	0.006	4.20e-01
YBR088C	PCNA-K164R Cl.1	YGR127W	YGR127W	YGR127W_dma1876	-0.0307	2.95e-01
YBR088C	PCNA-K164R Cl.1	YGR129W	SYF2	YGR129W_dma1875	0.0047	4.53e-01
YBR088C	PCNA-K164R Cl.1	YGR130C	YGR130C	YGR130C_dma1874	0.0118	2.86e-01
YBR088C	PCNA-K164R Cl.1	YGR131W	FHN1	YGR131W_dma1896	-0.0599	6.47e-02
YBR088C	PCNA-K164R Cl.1	YGR133W	PEX4	YGR133W_dma1894	0.0568	4.74e-04
YBR088C	PCNA-K164R Cl.1	YGR134W	CAF130	YGR134W_dma1893	0.0234	1.86e-01
YBR088C	PCNA-K164R Cl.1	YGR135W	PRE9	YGR135W_dma1892	-0.0109	3.50e-01
YBR088C	PCNA-K164R Cl.1	YGR136W	LSB1	YGR136W_dma1891	-0.0229	1.34e-01
YBR088C	PCNA-K164R Cl.1	YGR137W	YGR137W	YGR137W_dma1890	0.0214	2.58e-01
YBR088C	PCNA-K164R Cl.1	YGR138C	TPO2	YGR138C_dma1889	0.0012	4.87e-01
YBR088C	PCNA-K164R Cl.1	YGR139W	YGR139W	YGR139W_dma1888	0.0347	2.13e-01
YBR088C	PCNA-K164R Cl.1	YGR141W	VPS62	YGR141W_dma1887	-0.0143	2.59e-01
YBR088C	PCNA-K164R Cl.1	YGR142W	BTN2	YGR142W_dma1886	-0.0199	2.16e-01
YBR088C	PCNA-K164R Cl.1	YGR143W	SKN1	YGR143W_dma1908	-0.034	1.48e-01
YBR088C	PCNA-K164R Cl.1	YGR144W	THI4	YGR144W_dma1907	0.0258	2.54e-01
YBR088C	PCNA-K164R Cl.1	YGR146C	ECL1	YGR146C_dma1906	-0.0993	9.23e-08
YBR088C	PCNA-K164R Cl.1	YGR148C	RPL24B	YGR148C_dma1905	-0.0234	3.01e-01
YBR088C	PCNA-K164R Cl.1	YGR149W	YGR149W	YGR149W_dma1904	-0.0091	3.66e-01
YBR088C	PCNA-K164R Cl.1	YGR151C	YGR151C	YGR151C_dma1903	0.0068	4.26e-01
YBR088C	PCNA-K164R Cl.1	YGR152C	RSR1	YGR152C_dma1902	0.0029	4.65e-01
YBR088C	PCNA-K164R Cl.1	YGR153W	YGR153W	YGR153W_dma1901	-0.0064	4.29e-01
YBR088C	PCNA-K164R Cl.1	YGR154C	GTO1	YGR154C_dma1900	-0.0051	4.56e-01
YBR088C	PCNA-K164R Cl.1	YGR157W	CHO2	YGR157W_dma1899	-0.0199	2.21e-01
YBR088C	PCNA-K164R Cl.1	YGR161C	RTS3	YGR161C_dma1898	-0.0102	3.97e-01
YBR088C	PCNA-K164R Cl.1	YGR164W	YGR164W	YGR164W_dma1942	0.0323	3.15e-01
YBR088C	PCNA-K164R Cl.1	YGR166W	TRS65	YGR166W_dma1941	0.0369	6.64e-02
YBR088C	PCNA-K164R Cl.1	YGR169C	PUS6	YGR169C_dma1939	0.0204	3.73e-01
YBR088C	PCNA-K164R Cl.1	YGR170W	PSD2	YGR170W_dma1938	0.0211	1.65e-02
YBR088C	PCNA-K164R Cl.1	YGR173W	RBG2	YGR173W_dma1937	-0.011	3.73e-01
YBR088C	PCNA-K164R Cl.1	YGR174C	CBP4	YGR174C_dma1936	-0.0118	3.89e-01
YBR088C	PCNA-K164R Cl.1	YGR176W	YGR176W	YGR176W_dma1935	0.0105	3.46e-01
YBR088C	PCNA-K164R Cl.1	YGR177C	ATF2	YGR177C_dma1934	-0.0181	3.23e-01
YBR088C	PCNA-K164R Cl.1	YGR178C	PBP1	YGR178C_dma1933	0.008	3.96e-01
YBR088C	PCNA-K164R Cl.1	YGR181W	TIM13	YGR181W_dma1955	0.0202	1.73e-01
YBR088C	PCNA-K164R Cl.1	YGR182C	YGR182C	YGR182C_dma1954	0.0615	9.11e-04
YBR088C	PCNA-K164R Cl.1	YGR183C	QCR9	YGR183C_dma1953	0.0267	2.55e-01
YBR088C	PCNA-K164R Cl.1	YGR184C	UBR1	YGR184C_dma1952	0.0535	1.67e-01
YBR088C	PCNA-K164R Cl.1	YGR187C	HGH1	YGR187C_dma1951	0.0109	2.48e-01
YBR088C	PCNA-K164R Cl.1	YGR189C	CRH1	YGR189C_dma1949	-0.0122	3.91e-01
YBR088C	PCNA-K164R Cl.1	YGR192C	TDH3	YGR192C_dma1948	-0.0259	1.32e-01
YBR088C	PCNA-K164R Cl.1	YGR193C	PDX1	YGR193C_dma1947	0.0063	4.06e-01
YBR088C	PCNA-K164R Cl.1	YGR194C	XKS1	YGR194C_dma1946	0.0265	3.03e-01
YBR088C	PCNA-K164R Cl.1	YGR196C	FYV8	YGR196C_dma1945	-0.026	3.40e-01
YBR088C	PCNA-K164R Cl.1	YGR197C	SNG1	YGR197C_dma1967	0.0311	2.34e-01
YBR088C	PCNA-K164R Cl.1	YGR199W	PMT6	YGR199W_dma1966	-0.0127	4.12e-01
YBR088C	PCNA-K164R Cl.1	YGR200C	ELP2	YGR200C_dma1965	-0.0312	2.84e-01
YBR088C	PCNA-K164R Cl.1	YGR201C	YGR201C	YGR201C_dma1964	-0.0143	3.43e-01
YBR088C	PCNA-K164R Cl.1	YGR202C	PCT1	YGR202C_dma1963	-0.0406	2.09e-01
YBR088C	PCNA-K164R Cl.1	YGR203W	YCH1	YGR203W_dma1962	-0.0293	1.57e-01
YBR088C	PCNA-K164R Cl.1	YGR205W	TDA10	YGR205W_dma1961	-0.0205	1.77e-01
YBR088C	PCNA-K164R Cl.1	YGR206W	MVB12	YGR206W_dma1960	-0.0056	4.63e-01
YBR088C	PCNA-K164R Cl.1	YGR207C	CIR1	YGR207C_dma1959	-0.0161	3.89e-01
YBR088C	PCNA-K164R Cl.1	YGR208W	SER2	YGR208W_dma1958	-0.0148	1.92e-01
YBR088C	PCNA-K164R Cl.1	YGR209C	TRX2	YGR209C_dma1957	-0.0159	8.71e-02
YBR088C	PCNA-K164R Cl.1	YGR210C	YGR210C	YGR210C_dma1979	-0.0072	4.22e-01
YBR088C	PCNA-K164R Cl.1	YGR212W	SLI1	YGR212W_dma1978	-0.0305	4.92e-02
YBR088C	PCNA-K164R Cl.1	YGR213C	RTA1	YGR213C_dma1977	0.0006	4.91e-01
YBR088C	PCNA-K164R Cl.1	YGR214W	RPS0A	YGR214W_dma1976	-0.0287	1.54e-01
YBR088C	PCNA-K164R Cl.1	YGR217W	CCH1	YGR217W_dma1975	-0.0069	4.54e-01
YBR088C	PCNA-K164R Cl.1	YGR221C	TOS2	YGR221C_dma1974	0.0269	1.26e-02
YBR088C	PCNA-K164R Cl.1	YGR223C	HSV2	YGR223C_dma1973	0.0816	9.80e-27
YBR088C	PCNA-K164R Cl.1	YGR224W	AZR1	YGR224W_dma1972	-0.0062	4.21e-01
YBR088C	PCNA-K164R Cl.1	YGR225W	AMA1	YGR225W_dma1971	0.0019	4.80e-01
YBR088C	PCNA-K164R Cl.1	YGR226C	YGR226C	YGR226C_dma1970	0.0025	4.06e-01
YBR088C	PCNA-K164R Cl.1	YGR227W	DIE2	YGR227W_dma1969	-0.0224	2.47e-01
YBR088C	PCNA-K164R Cl.1	YGR228W	YGR228W	YGR228W_dma1991	0.0004	4.97e-01
YBR088C	PCNA-K164R Cl.1	YGR229C	SMI1	YGR229C_dma1990	-0.0272	1.34e-01
YBR088C	PCNA-K164R Cl.1	YGR230W	BNS1	YGR230W_dma1989	0.0048	4.45e-01
YBR088C	PCNA-K164R Cl.1	YGR231C	PHB2	YGR231C_dma1987	0.0127	3.69e-01
YBR088C	PCNA-K164R Cl.1	YGR232W	NAS6	YGR232W_dma1988	-0.0481	4.53e-03
YBR088C	PCNA-K164R Cl.1	YGR233C	PHO81	YGR233C_dma1986	-0.0252	9.78e-02
YBR088C	PCNA-K164R Cl.1	YGR234W	YHB1	YGR234W_dma1985	0.0247	3.47e-01
YBR088C	PCNA-K164R Cl.1	YGR235C	MOS2	YGR235C_dma1984	-0.0046	3.72e-01
YBR088C	PCNA-K164R Cl.1	YGR236C	SPG1	YGR236C_dma1983	0.0103	3.93e-01
YBR088C	PCNA-K164R Cl.1	YGR237C	YGR237C	YGR237C_dma1982	-0.0203	3.57e-01
YBR088C	PCNA-K164R Cl.1	YGR238C	KEL2	YGR238C_dma1981	-0.0085	3.69e-01
YBR088C	PCNA-K164R Cl.1	YGR239C	PEX21	YGR239C_dma2003	-0.0056	3.71e-01
YBR088C	PCNA-K164R Cl.1	YGR241C	YAP1802	YGR241C_dma2002	-0.0134	3.18e-01
YBR088C	PCNA-K164R Cl.1	YGR242W	YGR242W	YGR242W_dma2001	-0.0225	3.18e-01
YBR088C	PCNA-K164R Cl.1	YGR243W	FMP43	YGR243W_dma2000	-0.0027	4.80e-01
YBR088C	PCNA-K164R Cl.1	YGR244C	LSC2	YGR244C_dma1999	0.0023	4.74e-01
YBR088C	PCNA-K164R Cl.1	YGR247W	CPD1	YGR247W_dma1998	-0.0336	3.68e-16
YBR088C	PCNA-K164R Cl.1	YGR248W	SOL4	YGR248W_dma1997	0.001	4.89e-01
YBR088C	PCNA-K164R Cl.1	YGR249W	MGA1	YGR249W_dma1996	-0.0148	1.38e-01
YBR088C	PCNA-K164R Cl.1	YGR250C	YGR250C	YGR250C_dma1995	-0.0193	2.20e-01
YBR088C	PCNA-K164R Cl.1	YGR254W	ENO1	YGR254W_dma5291	0.0283	2.54e-01
YBR088C	PCNA-K164R Cl.1	YGR256W	GND2	YGR256W_dma1994	0.0086	4.18e-01
YBR088C	PCNA-K164R Cl.1	YGR259C	YGR259C	YGR259C_dma1993	0	5.00e-01
YBR088C	PCNA-K164R Cl.1	YGR260W	TNA1	YGR260W_dma2015	0.0519	8.06e-03
YBR088C	PCNA-K164R Cl.1	YGR261C	APL6	YGR261C_dma2014	0.001	4.96e-01
YBR088C	PCNA-K164R Cl.1	YGR263C	SAY1	YGR263C_dma2013	0.0037	4.80e-01
YBR088C	PCNA-K164R Cl.1	YGR266W	YGR266W	YGR266W_dma2012	0.0024	4.82e-01
YBR088C	PCNA-K164R Cl.1	YGR268C	HUA1	YGR268C_dma2011	0.0266	2.45e-01
YBR088C	PCNA-K164R Cl.1	YGR269W	YGR269W	YGR269W_dma2010	0.0603	2.45e-03
YBR088C	PCNA-K164R Cl.1	YGR270W	YTA7	YGR270W_dma2009	-0.0639	1.65e-01
YBR088C	PCNA-K164R Cl.1	YGR271W	SLH1	YGR271W_dma5304	-0.0403	3.48e-03
YBR088C	PCNA-K164R Cl.1	YGR273C	YGR273C	YGR273C_dma5302	-0.0112	4.34e-01
YBR088C	PCNA-K164R Cl.1	YGR275W	RTT102	YGR275W_dma2008	0.0022	4.85e-01
YBR088C	PCNA-K164R Cl.1	YGR276C	RNH70	YGR276C_dma5301	-0.0019	4.76e-01
YBR088C	PCNA-K164R Cl.1	YGR279C	SCW4	YGR279C_dma2007	0.0242	1.51e-01
YBR088C	PCNA-K164R Cl.1	YGR281W	YOR1	YGR281W_dma2006	0.0017	4.75e-01
YBR088C	PCNA-K164R Cl.1	YGR282C	BGL2	YGR282C_dma2005	-0.0165	3.38e-01
YBR088C	PCNA-K164R Cl.1	YGR283C	YGR283C	YGR283C_dma2040	0.0226	1.58e-01
YBR088C	PCNA-K164R Cl.1	YGR284C	ERV29	YGR284C_dma2039	0.0107	3.86e-01
YBR088C	PCNA-K164R Cl.1	YGR286C	BIO2	YGR286C_dma2038	0.0201	1.22e-01
YBR088C	PCNA-K164R Cl.1	YGR287C	IMA1	YGR287C_dma2037	0.0112	3.93e-01
YBR088C	PCNA-K164R Cl.1	YGR288W	MAL13	YGR288W_dma2036	-0.0354	2.42e-01
YBR088C	PCNA-K164R Cl.1	YGR289C	MAL11	YGR289C_dma5300	-0.0116	4.10e-01
YBR088C	PCNA-K164R Cl.1	YGR290W	YGR290W	YGR290W_dma2035	0.0037	4.68e-01
YBR088C	PCNA-K164R Cl.1	YGR291C	YGR291C	YGR291C_dma5299	-0.0153	2.89e-01
YBR088C	PCNA-K164R Cl.1	YGR292W	MAL12	YGR292W_dma5298	0.0145	4.77e-01
YBR088C	PCNA-K164R Cl.1	YHL002W	HSE1	YHL002W_dma2033	-0.0084	1.77e-01
YBR088C	PCNA-K164R Cl.1	YHL006C	SHU1	YHL006C_dma2030	-0.0248	1.19e-01
YBR088C	PCNA-K164R Cl.1	YHL008C	YHL008C	YHL008C_dma2051	-0.0825	1.54e-01
YBR088C	PCNA-K164R Cl.1	YHL009C	YAP3	YHL009C_dma2050	0.031	2.34e-01
YBR088C	PCNA-K164R Cl.1	YHL010C	ETP1	YHL010C_dma2049	-0.0247	2.75e-01
YBR088C	PCNA-K164R Cl.1	YHL012W	YHL012W	YHL012W_dma2048	0.0084	2.35e-01
YBR088C	PCNA-K164R Cl.1	YHL013C	OTU2	YHL013C_dma2047	-0.0305	1.93e-01
YBR088C	PCNA-K164R Cl.1	YHL014C	YLF2	YHL014C_dma2046	0.0103	2.60e-01
YBR088C	PCNA-K164R Cl.1	YHL016C	DUR3	YHL016C_dma2045	0.0069	4.37e-01
YBR088C	PCNA-K164R Cl.1	YHL017W	YHL017W	YHL017W_dma2044	0.0066	3.65e-01
YBR088C	PCNA-K164R Cl.1	YHL019C	APM2	YHL019C_dma2043	-0.0319	1.53e-01
YBR088C	PCNA-K164R Cl.1	YHL020C	OPI1	YHL020C_dma2042	0.038	1.52e-01
YBR088C	PCNA-K164R Cl.1	YHL021C	AIM17	YHL021C_dma2064	0.015	3.80e-01
YBR088C	PCNA-K164R Cl.1	YHL022C	SPO11	YHL022C_dma2063	-0.0305	2.75e-01
YBR088C	PCNA-K164R Cl.1	YHL023C	NPR3	YHL023C_dma2062	-0.0323	2.12e-01
YBR088C	PCNA-K164R Cl.1	YHL024W	RIM4	YHL024W_dma2061	0.021	2.31e-01
YBR088C	PCNA-K164R Cl.1	YHL025W	SNF6	YHL025W_dma2060	-0.0344	2.35e-01
YBR088C	PCNA-K164R Cl.1	YHL026C	YHL026C	YHL026C_dma2059	0.0462	6.23e-02
YBR088C	PCNA-K164R Cl.1	YHL028W	WSC4	YHL028W_dma2057	0.0133	4.11e-01
YBR088C	PCNA-K164R Cl.1	YHL029C	OCA5	YHL029C_dma2056	0.0314	2.02e-01
YBR088C	PCNA-K164R Cl.1	YHL032C	GUT1	YHL032C_dma2076	-0.0104	4.15e-01
YBR088C	PCNA-K164R Cl.1	YHL033C	RPL8A	YHL033C_dma2075	-0.2262	2.18e-02
YBR088C	PCNA-K164R Cl.1	YHL034C	SBP1	YHL034C_dma2074	0.0281	1.15e-01
YBR088C	PCNA-K164R Cl.1	YHL035C	VMR1	YHL035C_dma2073	-0.0224	3.36e-01
YBR088C	PCNA-K164R Cl.1	YHL036W	MUP3	YHL036W_dma2072	-0.0387	2.53e-07
YBR088C	PCNA-K164R Cl.1	YHL037C	YHL037C	YHL037C_dma2071	0.0301	1.88e-05
YBR088C	PCNA-K164R Cl.1	YHL039W	EFM1	YHL039W_dma2070	0.0384	1.65e-01
YBR088C	PCNA-K164R Cl.1	YHL040C	ARN1	YHL040C_dma2069	-0.0228	2.36e-01
YBR088C	PCNA-K164R Cl.1	YHL041W	YHL041W	YHL041W_dma2068	-0.0037	3.79e-01
YBR088C	PCNA-K164R Cl.1	YHL042W	YHL042W	YHL042W_dma2067	0.0283	2.71e-01
YBR088C	PCNA-K164R Cl.1	YHL043W	ECM34	YHL043W_dma2066	-0.0003	4.97e-01
YBR088C	PCNA-K164R Cl.1	YHL044W	YHL044W	YHL044W_dma2088	-0.0129	3.78e-01
YBR088C	PCNA-K164R Cl.1	YHL045W	YHL045W	YHL045W_dma2087	0.029	2.78e-01
YBR088C	PCNA-K164R Cl.1	YHL046C	PAU13	YHL046C_dma2086	0.0062	4.30e-01
YBR088C	PCNA-K164R Cl.1	YHL047C	ARN2	YHL047C_dma2085	0.0083	3.90e-01
YBR088C	PCNA-K164R Cl.1	YHR001W-A	QCR10	YHR001W-A_dma2084	-0.0129	3.26e-01
YBR088C	PCNA-K164R Cl.1	YHR003C	YHR003C	YHR003C_dma2083	-0.0162	2.12e-01
YBR088C	PCNA-K164R Cl.1	YHR004C	NEM1	YHR004C_dma2082	-0.0332	2.45e-01
YBR088C	PCNA-K164R Cl.1	YHR006W	STP2	YHR006W_dma2080	-0.0326	1.97e-44
YBR088C	PCNA-K164R Cl.1	YHR008C	SOD2	YHR008C_dma5164	-0.0417	2.25e-01
YBR088C	PCNA-K164R Cl.1	YHR009C	TDA3	YHR009C_dma2079	0.025	1.78e-01
YBR088C	PCNA-K164R Cl.1	YHR012W	VPS29	YHR012W_dma2078	0.0167	3.56e-01
YBR088C	PCNA-K164R Cl.1	YHR014W	SPO13	YHR014W_dma2100	-0.0438	8.59e-03
YBR088C	PCNA-K164R Cl.1	YHR015W	MIP6	YHR015W_dma2099	0.0284	2.81e-01
YBR088C	PCNA-K164R Cl.1	YHR016C	YSC84	YHR016C_dma2098	0.0063	3.69e-01
YBR088C	PCNA-K164R Cl.1	YHR017W	YSC83	YHR017W_dma2097	-0.0173	3.18e-01
YBR088C	PCNA-K164R Cl.1	YHR021W-A	ECM12	YHR021W-A_dma2094	-0.0213	1.65e-01
YBR088C	PCNA-K164R Cl.1	YHR022C	YHR022C	YHR022C_dma2093	-0.0051	4.05e-01
YBR088C	PCNA-K164R Cl.1	YHR028C	DAP2	YHR028C_dma2091	0.0031	4.50e-01
YBR088C	PCNA-K164R Cl.1	YHR029C	YHI9	YHR029C_dma2090	-0.0059	4.66e-01
YBR088C	PCNA-K164R Cl.1	YHR030C	SLT2	YHR030C_dma2112	-0.0047	4.66e-01
YBR088C	PCNA-K164R Cl.1	YHR031C	RRM3	YHR031C_dma2111	-0.0147	3.75e-01
YBR088C	PCNA-K164R Cl.1	YHR032W	ERC1	YHR032W_dma2110	-0.0356	3.05e-01
YBR088C	PCNA-K164R Cl.1	YHR033W	YHR033W	YHR033W_dma2109	0.044	2.44e-01
YBR088C	PCNA-K164R Cl.1	YHR034C	PIH1	YHR034C_dma2108	0.0297	2.38e-01
YBR088C	PCNA-K164R Cl.1	YHR035W	YHR035W	YHR035W_dma2107	-0.0137	3.44e-01
YBR088C	PCNA-K164R Cl.1	YHR037W	PUT2	YHR037W_dma2106	-0.0269	2.66e-01
YBR088C	PCNA-K164R Cl.1	YHR039C	MSC7	YHR039C_dma2105	0.0088	4.13e-01
YBR088C	PCNA-K164R Cl.1	YHR041C	SRB2	YHR041C_dma2104	0.009	1.89e-01
YBR088C	PCNA-K164R Cl.1	YHR043C	DOG2	YHR043C_dma2103	0.0136	4.04e-01
YBR088C	PCNA-K164R Cl.1	YHR044C	DOG1	YHR044C_dma2102	0.0108	4.38e-01
YBR088C	PCNA-K164R Cl.1	YHR045W	YHR045W	YHR045W_dma2123	0.0011	4.92e-01
YBR088C	PCNA-K164R Cl.1	YHR046C	INM1	YHR046C_dma2122	-0.1921	1.25e-01
YBR088C	PCNA-K164R Cl.1	YHR047C	AAP1	YHR047C_dma2121	0.0162	2.93e-01
YBR088C	PCNA-K164R Cl.1	YHR048W	YHK8	YHR048W_dma2120	0.0209	9.75e-04
YBR088C	PCNA-K164R Cl.1	YHR049C-A	YHR049C-A	YHR049C-A_dma2119	0.0034	3.64e-01
YBR088C	PCNA-K164R Cl.1	YHR049W	FSH1	YHR049W_dma2118	-0.0338	6.51e-02
YBR088C	PCNA-K164R Cl.1	YHR050W	SMF2	YHR050W_dma2117	-0.0062	3.06e-01
YBR088C	PCNA-K164R Cl.1	YHR057C	CPR2	YHR057C_dma2116	0.0611	1.23e-02
YBR088C	PCNA-K164R Cl.1	YHR059W	FYV4	YHR059W_dma2115	-0.0624	2.42e-01
YBR088C	PCNA-K164R Cl.1	YHR061C	GIC1	YHR061C_dma2114	-0.0272	3.26e-01
YBR088C	PCNA-K164R Cl.1	YHR066W	SSF1	YHR066W_dma2113	-0.0015	4.79e-01
YBR088C	PCNA-K164R Cl.1	YHR067W	HTD2	YHR067W_dma2135	0.0241	2.54e-01
YBR088C	PCNA-K164R Cl.1	YHR073W	OSH3	YHR073W_dma2134	0.016	3.13e-01
YBR088C	PCNA-K164R Cl.1	YHR075C	PPE1	YHR075C_dma2133	0.0082	4.10e-01
YBR088C	PCNA-K164R Cl.1	YHR076W	PTC7	YHR076W_dma2132	0.0028	4.64e-01
YBR088C	PCNA-K164R Cl.1	YHR077C	NMD2	YHR077C_dma2131	-0.0099	3.08e-01
YBR088C	PCNA-K164R Cl.1	YHR078W	YHR078W	YHR078W_dma2130	-0.011	4.31e-01
YBR088C	PCNA-K164R Cl.1	YHR079C	IRE1	YHR079C_dma2129	-0.0199	3.10e-01
YBR088C	PCNA-K164R Cl.1	YHR079C-B	YNR041C	YHR079C-B_dma2128	0	5.00e-01
YBR088C	PCNA-K164R Cl.1	YHR080C	YHR080C	YHR080C_dma2127	0.0168	2.06e-01
YBR088C	PCNA-K164R Cl.1	YHR081W	LRP1	YHR081W_dma2126	-0.0239	2.60e-01
YBR088C	PCNA-K164R Cl.1	YHR082C	KSP1	YHR082C_dma2125	-0.0039	4.10e-01
YBR088C	PCNA-K164R Cl.1	YHR086W	NAM8	YHR086W_dma2147	0.0047	4.18e-01
YBR088C	PCNA-K164R Cl.1	YHR087W	RTC3	YHR087W_dma2146	0.0073	4.03e-01
YBR088C	PCNA-K164R Cl.1	YHR092C	HXT4	YHR092C_dma2145	-0.0416	2.54e-01
YBR088C	PCNA-K164R Cl.1	YHR093W	AHT1	YHR093W_dma2144	0.0551	1.93e-01
YBR088C	PCNA-K164R Cl.1	YHR094C	HXT1	YHR094C_dma2143	-0.005	4.50e-01
YBR088C	PCNA-K164R Cl.1	YHR095W	YHR095W	YHR095W_dma2142	-0.0022	4.38e-01
YBR088C	PCNA-K164R Cl.1	YHR096C	HXT5	YHR096C_dma2141	-0.0412	2.34e-03
YBR088C	PCNA-K164R Cl.1	YHR097C	YHR097C	YHR097C_dma2140	0.009	3.51e-01
YBR088C	PCNA-K164R Cl.1	YHR103W	SBE22	YHR103W_dma2139	0.006	4.38e-01
YBR088C	PCNA-K164R Cl.1	YHR104W	GRE3	YHR104W_dma2138	0.0154	3.64e-01
YBR088C	PCNA-K164R Cl.1	YHR105W	YPT35	YHR105W_dma2137	0.0107	3.04e-01
YBR088C	PCNA-K164R Cl.1	YHR106W	TRR2	YHR106W_dma2159	-0.025	3.35e-01
YBR088C	PCNA-K164R Cl.1	YHR108W	GGA2	YHR108W_dma2158	-0.006	4.65e-01
YBR088C	PCNA-K164R Cl.1	YHR109W	CTM1	YHR109W_dma2157	-0.03	2.41e-01
YBR088C	PCNA-K164R Cl.1	YHR110W	ERP5	YHR110W_dma2156	0.0057	4.38e-01
YBR088C	PCNA-K164R Cl.1	YHR111W	UBA4	YHR111W_dma2155	0.0017	4.81e-01
YBR088C	PCNA-K164R Cl.1	YHR112C	YHR112C	YHR112C_dma2154	-0.0273	2.88e-01
YBR088C	PCNA-K164R Cl.1	YHR113W	APE4	YHR113W_dma2153	-0.0217	1.76e-01
YBR088C	PCNA-K164R Cl.1	YHR114W	BZZ1	YHR114W_dma2152	-0.0453	1.77e-01
YBR088C	PCNA-K164R Cl.1	YHR116W	COX23	YHR116W_dma2150	-0.0185	2.45e-01
YBR088C	PCNA-K164R Cl.1	YHR117W	TOM71	YHR117W_dma2149	-0.0021	4.67e-01
YBR088C	PCNA-K164R Cl.1	YHR121W	LSM12	YHR121W_dma2171	-0.0008	4.95e-01
YBR088C	PCNA-K164R Cl.1	YHR123W	EPT1	YHR123W_dma2170	-0.0161	8.63e-02
YBR088C	PCNA-K164R Cl.1	YHR124W	NDT80	YHR124W_dma2169	-0.0096	4.41e-01
YBR088C	PCNA-K164R Cl.1	YHR125W	YHR125W	YHR125W_dma2168	-0.0015	1.89e-01
YBR088C	PCNA-K164R Cl.1	YHR126C	ANS1	YHR126C_dma2167	-0.0056	4.45e-01
YBR088C	PCNA-K164R Cl.1	YHR127W	YHR127W	YHR127W_dma2166	0.0077	3.99e-01
YBR088C	PCNA-K164R Cl.1	YHR129C	ARP1	YHR129C_dma2165	-0.012	2.69e-02
YBR088C	PCNA-K164R Cl.1	YHR130C	YHR130C	YHR130C_dma2164	0.0216	1.44e-03
YBR088C	PCNA-K164R Cl.1	YHR131C	YHR131C	YHR131C_dma2163	-0.0169	3.29e-01
YBR088C	PCNA-K164R Cl.1	YHR132C	ECM14	YHR132C_dma2162	0.0311	2.18e-01
YBR088C	PCNA-K164R Cl.1	YHR132W-A	IGO2	YHR132W-A_dma2161	0.0268	3.14e-01
YBR088C	PCNA-K164R Cl.1	YHR133C	NSG1	YHR133C_dma2183	0.0153	4.00e-01
YBR088C	PCNA-K164R Cl.1	YHR134W	WSS1	YHR134W_dma2182	-0.0358	5.30e-02
YBR088C	PCNA-K164R Cl.1	YHR135C	YCK1	YHR135C_dma2181	0.0101	3.12e-01
YBR088C	PCNA-K164R Cl.1	YHR136C	SPL2	YHR136C_dma2180	-0.0348	2.21e-01
YBR088C	PCNA-K164R Cl.1	YHR137W	ARO9	YHR137W_dma2179	-0.0232	1.17e-01
YBR088C	PCNA-K164R Cl.1	YHR138C	YHR138C	YHR138C_dma2178	0.0268	3.04e-01
YBR088C	PCNA-K164R Cl.1	YHR139C	SPS100	YHR139C_dma2177	-0.0119	3.66e-01
YBR088C	PCNA-K164R Cl.1	YHR139C-A	YHR139C-A	YHR139C-A_dma2176	0.0237	3.52e-04
YBR088C	PCNA-K164R Cl.1	YHR140W	YHR140W	YHR140W_dma2175	-0.0037	4.29e-01
YBR088C	PCNA-K164R Cl.1	YHR142W	CHS7	YHR142W_dma2174	0.0052	3.63e-01
YBR088C	PCNA-K164R Cl.1	YHR143W	DSE2	YHR143W_dma2173	0.0102	1.64e-04
YBR088C	PCNA-K164R Cl.1	YHR146W	CRP1	YHR146W_dma2195	0.0426	1.80e-01
YBR088C	PCNA-K164R Cl.1	YHR150W	PEX28	YHR150W_dma2194	0.0166	3.27e-01
YBR088C	PCNA-K164R Cl.1	YHR151C	MTC6	YHR151C_dma2193	0.083	3.88e-03
YBR088C	PCNA-K164R Cl.1	YHR152W	SPO12	YHR152W_dma2192	-0.0034	4.23e-01
YBR088C	PCNA-K164R Cl.1	YHR153C	SPO16	YHR153C_dma2191	-0.0138	1.16e-01
YBR088C	PCNA-K164R Cl.1	YHR154W	RTT107	YHR154W_dma2190	-0.0141	1.95e-01
YBR088C	PCNA-K164R Cl.1	YHR155W	YSP1	YHR155W_dma2189	0.0223	2.65e-01
YBR088C	PCNA-K164R Cl.1	YHR156C	LIN1	YHR156C_dma2188	0.0239	3.01e-01
YBR088C	PCNA-K164R Cl.1	YHR157W	REC104	YHR157W_dma2187	0.0126	3.00e-01
YBR088C	PCNA-K164R Cl.1	YHR158C	KEL1	YHR158C_dma2186	0.0161	3.70e-01
YBR088C	PCNA-K164R Cl.1	YHR159W	TDA11	YHR159W_dma2185	-0.0288	2.73e-01
YBR088C	PCNA-K164R Cl.1	YHR161C	YAP1801	YHR161C_dma2219	-0.033	2.94e-01
YBR088C	PCNA-K164R Cl.1	YHR162W	MPC2	YHR162W_dma2218	-0.0148	2.05e-01
YBR088C	PCNA-K164R Cl.1	YHR163W	SOL3	YHR163W_dma2217	0.0096	4.32e-01
YBR088C	PCNA-K164R Cl.1	YHR167W	THP2	YHR167W_dma2216	0.0055	4.40e-01
YBR088C	PCNA-K164R Cl.1	YHR171W	ATG7	YHR171W_dma2215	-0.019	3.65e-01
YBR088C	PCNA-K164R Cl.1	YHR176W	FMO1	YHR176W_dma2214	-0.002	4.88e-01
YBR088C	PCNA-K164R Cl.1	YHR178W	STB5	YHR178W_dma2213	0.0008	4.64e-01
YBR088C	PCNA-K164R Cl.1	YHR179W	OYE2	YHR179W_dma2212	0.0097	4.25e-01
YBR088C	PCNA-K164R Cl.1	YHR180W	YHR180W	YHR180W_dma2211	-0.0121	4.07e-01
YBR088C	PCNA-K164R Cl.1	YHR181W	SVP26	YHR181W_dma2210	-0.0107	3.30e-01
YBR088C	PCNA-K164R Cl.1	YHR182W	YHR182W	YHR182W_dma2232	-0.0285	3.27e-01
YBR088C	PCNA-K164R Cl.1	YHR184W	SSP1	YHR184W_dma2231	-0.0821	2.02e-10
YBR088C	PCNA-K164R Cl.1	YHR185C	PFS1	YHR185C_dma2230	-0.0295	3.13e-01
YBR088C	PCNA-K164R Cl.1	YHR189W	PTH1	YHR189W_dma2229	-0.0536	1.97e-01
YBR088C	PCNA-K164R Cl.1	YHR191C	CTF8	YHR191C_dma2228	-0.0522	1.25e-01
YBR088C	PCNA-K164R Cl.1	YHR195W	NVJ1	YHR195W_dma2225	-0.0307	2.30e-01
YBR088C	PCNA-K164R Cl.1	YHR199C	AIM46	YHR199C_dma2223	-0.0092	4.43e-01
YBR088C	PCNA-K164R Cl.1	YHR200W	RPN10	YHR200W_dma2222	0.0297	2.67e-03
YBR088C	PCNA-K164R Cl.1	YHR202W	YHR202W	YHR202W_dma2244	0.0479	9.80e-08
YBR088C	PCNA-K164R Cl.1	YHR203C	RPS4B	YHR203C_dma2243	0.0414	2.14e-01
YBR088C	PCNA-K164R Cl.1	YHR204W	MNL1	YHR204W_dma2242	-0.0025	4.86e-01
YBR088C	PCNA-K164R Cl.1	YHR206W	SKN7	YHR206W_dma2241	-0.0273	2.96e-01
YBR088C	PCNA-K164R Cl.1	YHR207C	SET5	YHR207C_dma2240	-0.0088	4.24e-01
YBR088C	PCNA-K164R Cl.1	YHR209W	CRG1	YHR209W_dma2239	-0.0148	3.38e-01
YBR088C	PCNA-K164R Cl.1	YHR210C	YHR210C	YHR210C_dma2238	-0.0259	2.43e-02
YBR088C	PCNA-K164R Cl.1	YIL001W	YIL001W	YIL001W_dma2237	-0.024	1.96e-01
YBR088C	PCNA-K164R Cl.1	YIL002C	INP51	YIL002C_dma2236	0.002	4.81e-01
YBR088C	PCNA-K164R Cl.1	YIL005W	EPS1	YIL005W_dma2235	-0.0146	3.21e-01
YBR088C	PCNA-K164R Cl.1	YIL006W	YIA6	YIL006W_dma2234	-0.0157	3.31e-01
YBR088C	PCNA-K164R Cl.1	YIL007C	NAS2	YIL007C_dma2256	-0.0756	1.61e-01
YBR088C	PCNA-K164R Cl.1	YIL008W	URM1	YIL008W_dma2255	0.0009	4.44e-01
YBR088C	PCNA-K164R Cl.1	YIL009C-A	EST3	YIL009C-A_dma2254	0.0114	3.68e-01
YBR088C	PCNA-K164R Cl.1	YIL010W	DOT5	YIL010W_dma2253	0.0194	3.26e-01
YBR088C	PCNA-K164R Cl.1	YIL012W	YIL012W	YIL012W_dma2251	-0.0097	4.18e-01
YBR088C	PCNA-K164R Cl.1	YIL013C	PDR11	YIL013C_dma2250	-0.0051	4.44e-01
YBR088C	PCNA-K164R Cl.1	YIL014W	MNT3	YIL014W_dma2249	0.0041	4.22e-01
YBR088C	PCNA-K164R Cl.1	YIL015C-A	YOL024W	YIL015C-A_dma2248	0.0169	2.48e-01
YBR088C	PCNA-K164R Cl.1	YIL015W	BAR1	YIL015W_dma2247	-0.0059	4.53e-01
YBR088C	PCNA-K164R Cl.1	YIL016W	SNL1	YIL016W_dma2246	0.0442	1.20e-01
YBR088C	PCNA-K164R Cl.1	YIL017C	VID28	YIL017C_dma2268	-0.014	3.88e-01
YBR088C	PCNA-K164R Cl.1	YIL023C	YKE4	YIL023C_dma2266	-0.0142	2.45e-01
YBR088C	PCNA-K164R Cl.1	YIL024C	YIL024C	YIL024C_dma2265	0.0272	2.88e-01
YBR088C	PCNA-K164R Cl.1	YIL025C	YIL025C	YIL025C_dma2264	-0.0216	2.55e-01
YBR088C	PCNA-K164R Cl.1	YIL028W	YIL028W	YIL028W_dma2262	-0.0098	3.84e-01
YBR088C	PCNA-K164R Cl.1	YIL029C	YIL029C	YIL029C_dma2261	0.0173	3.70e-01
YBR088C	PCNA-K164R Cl.1	YIL030C	SSM4	YIL030C_dma2260	-0.0252	2.10e-02
YBR088C	PCNA-K164R Cl.1	YIL032C	YIL032C	YIL032C_dma2259	-0.0157	1.50e-01
YBR088C	PCNA-K164R Cl.1	YIL034C	CAP2	YIL034C_dma2258	-0.0165	3.44e-01
YBR088C	PCNA-K164R Cl.1	YIL035C	CKA1	YIL035C_dma2280	-0.1373	7.94e-02
YBR088C	PCNA-K164R Cl.1	YIL036W	CST6	YIL036W_dma2279	0.0163	3.77e-01
YBR088C	PCNA-K164R Cl.1	YIL037C	PRM2	YIL037C_dma2278	-0.0319	1.55e-01
YBR088C	PCNA-K164R Cl.1	YIL040W	APQ12	YIL040W_dma2275	-0.0533	8.74e-03
YBR088C	PCNA-K164R Cl.1	YIL041W	GVP36	YIL041W_dma2274	0.0049	4.18e-01
YBR088C	PCNA-K164R Cl.1	YIL042C	PKP1	YIL042C_dma2273	0.0086	4.29e-01
YBR088C	PCNA-K164R Cl.1	YIL043C	CBR1	YIL043C_dma2272	-0.0351	1.16e-01
YBR088C	PCNA-K164R Cl.1	YIL044C	AGE2	YIL044C_dma2271	0.0111	2.35e-01
YBR088C	PCNA-K164R Cl.1	YIL045W	PIG2	YIL045W_dma2270	-0.0235	8.58e-02
YBR088C	PCNA-K164R Cl.1	YIL047C	SYG1	YIL047C_dma2292	0.0111	3.94e-01
YBR088C	PCNA-K164R Cl.1	YIL050W	PCL7	YIL050W_dma2290	-0.0477	2.40e-01
YBR088C	PCNA-K164R Cl.1	YIL052C	RPL34B	YIL052C_dma2289	-0.0108	3.87e-01
YBR088C	PCNA-K164R Cl.1	YIL053W	RHR2	YIL053W_dma2288	-0.0125	2.30e-01
YBR088C	PCNA-K164R Cl.1	YIL054W	YIL054W	YIL054W_dma2287	-0.02	3.70e-01
YBR088C	PCNA-K164R Cl.1	YIL055C	YIL055C	YIL055C_dma2286	-0.0542	1.24e-02
YBR088C	PCNA-K164R Cl.1	YIL056W	VHR1	YIL056W_dma2285	0.0048	3.04e-01
YBR088C	PCNA-K164R Cl.1	YIL057C	RGI2	YIL057C_dma2284	-0.0141	2.83e-01
YBR088C	PCNA-K164R Cl.1	YIL058W	YIL058W	YIL058W_dma2283	-0.0423	2.66e-01
YBR088C	PCNA-K164R Cl.1	YIL059C	YIL059C	YIL059C_dma2282	0.0032	4.46e-01
YBR088C	PCNA-K164R Cl.1	YIL064W	SEE1	YIL064W_dma2326	0.0207	3.14e-01
YBR088C	PCNA-K164R Cl.1	YIL065C	FIS1	YIL065C_dma2325	0.0016	4.84e-01
YBR088C	PCNA-K164R Cl.1	YIL066C	RNR3	YIL066C_dma2324	-0.0096	4.40e-01
YBR088C	PCNA-K164R Cl.1	YIL067C	YIL067C	YIL067C_dma2323	0.0074	4.64e-01
YBR088C	PCNA-K164R Cl.1	YIL071C	PCI8	YIL071C_dma2321	-0.0445	6.71e-02
YBR088C	PCNA-K164R Cl.1	YIL072W	HOP1	YIL072W_dma2320	-0.0038	4.67e-01
YBR088C	PCNA-K164R Cl.1	YIL073C	SPO22	YIL073C_dma2319	-0.0017	3.53e-01
YBR088C	PCNA-K164R Cl.1	YIL074C	SER33	YIL074C_dma2318	-0.028	2.53e-45
YBR088C	PCNA-K164R Cl.1	YIL077C	YIL077C	YIL077C_dma2339	0.0033	4.77e-01
YBR088C	PCNA-K164R Cl.1	YIL079C	AIR1	YIL079C_dma2338	-0.0307	3.35e-01
YBR088C	PCNA-K164R Cl.1	YIL084C	SDS3	YIL084C_dma2337	-0.0233	3.58e-01
YBR088C	PCNA-K164R Cl.1	YIL085C	KTR7	YIL085C_dma5315	0.0111	3.93e-01
YBR088C	PCNA-K164R Cl.1	YIL086C	YIL086C	YIL086C_dma2336	0.0411	1.23e-01
YBR088C	PCNA-K164R Cl.1	YIL087C	AIM19	YIL087C_dma2335	-0.0101	3.29e-01
YBR088C	PCNA-K164R Cl.1	YIL088C	AVT7	YIL088C_dma2334	-0.0056	4.00e-01
YBR088C	PCNA-K164R Cl.1	YIL089W	YIL089W	YIL089W_dma2333	0.0397	1.16e-01
YBR088C	PCNA-K164R Cl.1	YIL090W	ICE2	YIL090W_dma2332	-0.0413	5.07e-02
YBR088C	PCNA-K164R Cl.1	YIL092W	YIL092W	YIL092W_dma2331	-0.0199	3.58e-01
YBR088C	PCNA-K164R Cl.1	YIL093C	RSM25	YIL093C_dma2330	0.0089	4.12e-01
YBR088C	PCNA-K164R Cl.1	YIL095W	PRK1	YIL095W_dma2329	-0.0491	1.22e-01
YBR088C	PCNA-K164R Cl.1	YIL096C	YIL096C	YIL096C_dma2351	0.0342	2.85e-01
YBR088C	PCNA-K164R Cl.1	YIL097W	FYV10	YIL097W_dma2350	-0.0894	2.27e-02
YBR088C	PCNA-K164R Cl.1	YIL098C	FMC1	YIL098C_dma2349	-0.0037	3.88e-01
YBR088C	PCNA-K164R Cl.1	YIL099W	SGA1	YIL099W_dma2348	0.0351	3.95e-02
YBR088C	PCNA-K164R Cl.1	YIL100W	YIL100W	YIL100W_dma2347	-0.0225	5.50e-02
YBR088C	PCNA-K164R Cl.1	YIL101C	XBP1	YIL101C_dma2346	0.0034	4.68e-01
YBR088C	PCNA-K164R Cl.1	YIL102C	YIL102C	YIL102C_dma5313	0.0014	4.88e-01
YBR088C	PCNA-K164R Cl.1	YIL103W	DPH1	YIL103W_dma2345	-0.0045	4.51e-01
YBR088C	PCNA-K164R Cl.1	YIL105C	SLM1	YIL105C_dma2344	-0.0028	4.52e-01
YBR088C	PCNA-K164R Cl.1	YIL107C	PFK26	YIL107C_dma2343	-0.0161	3.68e-01
YBR088C	PCNA-K164R Cl.1	YIL108W	YIL108W	YIL108W_dma2342	-0.0147	3.87e-01
YBR088C	PCNA-K164R Cl.1	YIL110W	HPM1	YIL110W_dma2341	-0.0245	2.04e-01
YBR088C	PCNA-K164R Cl.1	YIL111W	COX5B	YIL111W_dma5312	0.0034	4.75e-01
YBR088C	PCNA-K164R Cl.1	YIL112W	HOS4	YIL112W_dma2363	-0.0343	2.79e-01
YBR088C	PCNA-K164R Cl.1	YIL113W	SDP1	YIL113W_dma2362	0.0445	6.53e-02
YBR088C	PCNA-K164R Cl.1	YIL114C	POR2	YIL114C_dma2361	-0.0433	1.93e-01
YBR088C	PCNA-K164R Cl.1	YIL117C	PRM5	YIL117C_dma2359	0.0085	3.02e-01
YBR088C	PCNA-K164R Cl.1	YIL119C	RPI1	YIL119C_dma2358	0.0415	7.60e-02
YBR088C	PCNA-K164R Cl.1	YIL120W	QDR1	YIL120W_dma2357	-0.0419	1.30e-01
YBR088C	PCNA-K164R Cl.1	YIL122W	POG1	YIL122W_dma5311	-0.0221	1.21e-01
YBR088C	PCNA-K164R Cl.1	YIL123W	SIM1	YIL123W_dma2356	-0.0237	1.89e-01
YBR088C	PCNA-K164R Cl.1	YIL124W	AYR1	YIL124W_dma2355	-0.032	1.87e-01
YBR088C	PCNA-K164R Cl.1	YIL130W	ASG1	YIL130W_dma2353	-0.0395	1.77e-01
YBR088C	PCNA-K164R Cl.1	YIL131C	FKH1	YIL131C_dma5310	-0.0648	3.44e-02
YBR088C	PCNA-K164R Cl.1	YIL132C	CSM2	YIL132C_dma2375	-0.0227	1.88e-01
YBR088C	PCNA-K164R Cl.1	YIL133C	RPL16A	YIL133C_dma2374	-0.0379	1.75e-01
YBR088C	PCNA-K164R Cl.1	YIL134W	FLX1	YIL134W_dma2373	-0.0063	4.60e-01
YBR088C	PCNA-K164R Cl.1	YIL135C	VHS2	YIL135C_dma2372	-0.0389	2.51e-01
YBR088C	PCNA-K164R Cl.1	YIL136W	OM45	YIL136W_dma5309	-0.0263	2.33e-01
YBR088C	PCNA-K164R Cl.1	YIL137C	TMA108	YIL137C_dma2371	0.0098	4.03e-01
YBR088C	PCNA-K164R Cl.1	YIL138C	TPM2	YIL138C_dma2370	0.0032	4.40e-01
YBR088C	PCNA-K164R Cl.1	YIL139C	REV7	YIL139C_dma2369	0.007	3.88e-01
YBR088C	PCNA-K164R Cl.1	YIL140W	AXL2	YIL140W_dma2368	-0.0071	4.08e-01
YBR088C	PCNA-K164R Cl.1	YIL141W	YIL141W	YIL141W_dma2367	-0.0182	3.46e-01
YBR088C	PCNA-K164R Cl.1	YIL145C	PAN6	YIL145C_dma2366	0.0171	1.79e-01
YBR088C	PCNA-K164R Cl.1	YIL146C	ATG32	YIL146C_dma2365	0.0334	2.98e-01
YBR088C	PCNA-K164R Cl.1	YIL149C	MLP2	YIL149C_dma2386	-0.0229	2.42e-01
YBR088C	PCNA-K164R Cl.1	YIL151C	YIL151C	YIL151C_dma5308	-0.0328	2.21e-01
YBR088C	PCNA-K164R Cl.1	YIL152W	YIL152W	YIL152W_dma2385	-0.0407	9.31e-04
YBR088C	PCNA-K164R Cl.1	YIL153W	RRD1	YIL153W_dma2384	0.0186	2.10e-01
YBR088C	PCNA-K164R Cl.1	YIL154C	IMP2'	YIL154C_dma2383	-0.0273	2.86e-01
YBR088C	PCNA-K164R Cl.1	YIL155C	GUT2	YIL155C_dma2382	-0.0303	1.62e-01
YBR088C	PCNA-K164R Cl.1	YIL156W	UBP7	YIL156W_dma2381	0.009	3.99e-01
YBR088C	PCNA-K164R Cl.1	YIL158W	AIM20	YIL158W_dma5307	-0.005	4.25e-01
YBR088C	PCNA-K164R Cl.1	YIL159W	BNR1	YIL159W_dma2379	-0.0097	3.46e-01
YBR088C	PCNA-K164R Cl.1	YIL160C	POT1	YIL160C_dma2378	-0.0222	2.96e-01
YBR088C	PCNA-K164R Cl.1	YIL161W	YIL161W	YIL161W_dma2377	-0.0035	4.47e-01
YBR088C	PCNA-K164R Cl.1	YIL162W	SUC2	YIL162W_dma2399	0.0252	1.03e-01
YBR088C	PCNA-K164R Cl.1	YIL163C	YIL163C	YIL163C_dma2398	0.0177	3.69e-01
YBR088C	PCNA-K164R Cl.1	YIL164C	NIT1	YIL164C_dma2397	-0.025	2.94e-01
YBR088C	PCNA-K164R Cl.1	YIL165C	YIL165C	YIL165C_dma2396	0.0132	4.06e-01
YBR088C	PCNA-K164R Cl.1	YIL166C	YIL166C	YIL166C_dma2395	-0.0265	4.01e-01
YBR088C	PCNA-K164R Cl.1	YIL167W	SDL1	YIL167W_dma2394	-0.0049	4.66e-01
YBR088C	PCNA-K164R Cl.1	YIL168W	YIL168W	YIL168W_dma2393	0.0063	3.63e-01
YBR088C	PCNA-K164R Cl.1	YIL170W	HXT12	YIL170W_dma2392	-0.0353	1.17e-01
YBR088C	PCNA-K164R Cl.1	YIL173W	VTH1	YIL173W_dma2391	-0.0039	4.37e-01
YBR088C	PCNA-K164R Cl.1	YIR001C	SGN1	YIR001C_dma2390	0.0157	1.84e-01
YBR088C	PCNA-K164R Cl.1	YIR002C	MPH1	YIR002C_dma2389	-0.1174	9.41e-03
YBR088C	PCNA-K164R Cl.1	YIR003W	AIM21	YIR003W_dma2424	0.0437	2.27e-01
YBR088C	PCNA-K164R Cl.1	YIR005W	IST3	YIR005W_dma2423	-0.0036	4.35e-01
YBR088C	PCNA-K164R Cl.1	YIR007W	YIR007W	YIR007W_dma2422	0.0321	2.20e-01
YBR088C	PCNA-K164R Cl.1	YIR013C	GAT4	YIR013C_dma2420	-0.004	2.78e-01
YBR088C	PCNA-K164R Cl.1	YIR014W	YIR014W	YIR014W_dma2419	-0.0159	2.83e-01
YBR088C	PCNA-K164R Cl.1	YIR016W	YIR016W	YIR016W_dma2418	-0.0175	2.37e-01
YBR088C	PCNA-K164R Cl.1	YIR017C	MET28	YIR017C_dma2417	0.027	2.47e-01
YBR088C	PCNA-K164R Cl.1	YIR018W	YAP5	YIR018W_dma2416	-0.0023	4.63e-01
YBR088C	PCNA-K164R Cl.1	YIR019C	MUC1	YIR019C_dma2415	-0.0269	2.54e-01
YBR088C	PCNA-K164R Cl.1	YIR020C	YIR020C	YIR020C_dma2414	-0.0258	3.46e-02
YBR088C	PCNA-K164R Cl.1	YIR020W-B	YOR198C	YIR020W-B_dma2436	0.0105	3.66e-01
YBR088C	PCNA-K164R Cl.1	YIR023W	DAL81	YIR023W_dma2435	-0.0288	3.35e-01
YBR088C	PCNA-K164R Cl.1	YIR024C	YIR024C	YIR024C_dma2434	0.0852	5.67e-02
YBR088C	PCNA-K164R Cl.1	YIR025W	MND2	YIR025W_dma2433	0.0076	3.70e-01
YBR088C	PCNA-K164R Cl.1	YIR027C	DAL1	YIR027C_dma2432	-0.0652	6.27e-02
YBR088C	PCNA-K164R Cl.1	YIR028W	DAL4	YIR028W_dma2431	-0.0225	2.48e-03
YBR088C	PCNA-K164R Cl.1	YIR029W	DAL2	YIR029W_dma2430	-0.0155	3.34e-01
YBR088C	PCNA-K164R Cl.1	YIR030C	DCG1	YIR030C_dma2429	-0.0287	2.21e-01
YBR088C	PCNA-K164R Cl.1	YIR031C	DAL7	YIR031C_dma2428	0.013	3.12e-01
YBR088C	PCNA-K164R Cl.1	YIR032C	DAL3	YIR032C_dma2427	0.0056	4.58e-01
YBR088C	PCNA-K164R Cl.1	YIR033W	MGA2	YIR033W_dma2426	-0.0079	3.95e-01
YBR088C	PCNA-K164R Cl.1	YIR035C	YIR035C	YIR035C_dma2447	0.0168	3.61e-01
YBR088C	PCNA-K164R Cl.1	YIR036C	IRC24	YIR036C_dma2446	-0.0199	2.47e-14
YBR088C	PCNA-K164R Cl.1	YIR037W	HYR1	YIR037W_dma2445	-0.0142	3.65e-01
YBR088C	PCNA-K164R Cl.1	YIR038C	GTT1	YIR038C_dma2444	0.0108	3.30e-01
YBR088C	PCNA-K164R Cl.1	YIR039C	YPS6	YIR039C_dma2443	0.0031	4.58e-01
YBR088C	PCNA-K164R Cl.1	YIR042C	YIR042C	YIR042C_dma2442	-0.0058	4.28e-01
YBR088C	PCNA-K164R Cl.1	YIR043C	YIR043C	YIR043C_dma2441	-0.0125	2.97e-01
YBR088C	PCNA-K164R Cl.1	YJL004C	SYS1	YJL004C_dma2439	0.0282	1.56e-01
YBR088C	PCNA-K164R Cl.1	YJL007C	YJL007C	YJL007C_dma2438	0.0017	4.82e-01
YBR088C	PCNA-K164R Cl.1	YJL012C	VTC4	YJL012C_dma2460	0.0008	4.92e-01
YBR088C	PCNA-K164R Cl.1	YJL013C	MAD3	YJL013C_dma2459	0.0013	4.85e-01
YBR088C	PCNA-K164R Cl.1	YJL016W	YJL016W	YJL016W_dma2458	0.01	4.11e-01
YBR088C	PCNA-K164R Cl.1	YJL017W	YOR244W	YJL017W_dma2457	-0.0061	4.48e-01
YBR088C	PCNA-K164R Cl.1	YJL020C	BBC1	YJL020C_dma2456	-0.0519	1.23e-01
YBR088C	PCNA-K164R Cl.1	YJL021C	YOR248W	YJL021C_dma2455	0.013	3.68e-01
YBR088C	PCNA-K164R Cl.1	YJL022W	YJL022W	YJL022W_dma2454	0.0079	4.36e-01
YBR088C	PCNA-K164R Cl.1	YJL024C	APS3	YJL024C_dma2452	-0.0005	4.96e-01
YBR088C	PCNA-K164R Cl.1	YJL027C	YJL027C	YJL027C_dma2451	0.0049	4.08e-01
YBR088C	PCNA-K164R Cl.1	YJL028W	YJL028W	YJL028W_dma2450	0.0158	3.15e-01
YBR088C	PCNA-K164R Cl.1	YJL030W	MAD2	YJL030W_dma2472	-0.0099	3.29e-01
YBR088C	PCNA-K164R Cl.1	YJL036W	SNX4	YJL036W_dma2471	-0.008	4.36e-01
YBR088C	PCNA-K164R Cl.1	YJL037W	IRC18	YJL037W_dma2470	0.0172	3.38e-01
YBR088C	PCNA-K164R Cl.1	YJL038C	LOH1	YJL038C_dma2469	0.0109	3.61e-01
YBR088C	PCNA-K164R Cl.1	YJL042W	MHP1	YJL042W_dma2468	0.005	4.33e-01
YBR088C	PCNA-K164R Cl.1	YJL043W	YJL043W	YJL043W_dma2467	-0.0041	3.96e-01
YBR088C	PCNA-K164R Cl.1	YJL044C	GYP6	YJL044C_dma2466	-0.0131	3.56e-01
YBR088C	PCNA-K164R Cl.1	YJL046W	AIM22	YJL046W_dma2464	-0.0044	4.42e-01
YBR088C	PCNA-K164R Cl.1	YJL047C	RTT101	YJL047C_dma2463	-0.0093	4.07e-01
YBR088C	PCNA-K164R Cl.1	YJL048C	UBX6	YJL048C_dma2462	0.0285	2.46e-01
YBR088C	PCNA-K164R Cl.1	YJL049W	YJL049W	YJL049W_dma2484	0.0331	1.79e-01
YBR088C	PCNA-K164R Cl.1	YJL051W	IRC8	YJL051W_dma2483	-0.0383	2.73e-01
YBR088C	PCNA-K164R Cl.1	YJL053W	PEP8	YJL053W_dma2482	0.0296	2.81e-01
YBR088C	PCNA-K164R Cl.1	YJL055W	YJL055W	YJL055W_dma2481	0.0192	2.88e-01
YBR088C	PCNA-K164R Cl.1	YJL057C	IKS1	YJL057C_dma2480	-0.0181	3.47e-01
YBR088C	PCNA-K164R Cl.1	YJL058C	BIT61	YJL058C_dma2479	-0.0167	2.36e-01
YBR088C	PCNA-K164R Cl.1	YJL059W	YHC3	YJL059W_dma2478	0.0183	1.73e-01
YBR088C	PCNA-K164R Cl.1	YJL060W	BNA3	YJL060W_dma2477	0.0178	2.52e-01
YBR088C	PCNA-K164R Cl.1	YJL062W	LAS21	YJL062W_dma2476	-0.0014	4.62e-01
YBR088C	PCNA-K164R Cl.1	YJL064W	YJL064W	YJL064W_dma2475	0.003	4.77e-01
YBR088C	PCNA-K164R Cl.1	YJL065C	DLS1	YJL065C_dma2474	0.0095	3.76e-01
YBR088C	PCNA-K164R Cl.1	YJL066C	MPM1	YJL066C_dma2496	0.0041	4.75e-01
YBR088C	PCNA-K164R Cl.1	YJL067W	YJL067W	YJL067W_dma2495	-0.0146	4.17e-01
YBR088C	PCNA-K164R Cl.1	YJL068C	YJL068C	YJL068C_dma2494	0.0116	4.09e-01
YBR088C	PCNA-K164R Cl.1	YJL070C	YJL070C	YJL070C_dma2493	-0.0197	3.83e-01
YBR088C	PCNA-K164R Cl.1	YJL073W	JEM1	YJL073W_dma2491	-0.0124	3.95e-01
YBR088C	PCNA-K164R Cl.1	YJL077C	ICS3	YJL077C_dma2490	-0.0106	3.82e-01
YBR088C	PCNA-K164R Cl.1	YJL078C	PRY3	YJL078C_dma2489	0.0082	4.45e-01
YBR088C	PCNA-K164R Cl.1	YJL079C	PRY1	YJL079C_dma5163	-0.0192	2.83e-01
YBR088C	PCNA-K164R Cl.1	YJL083W	TAX4	YJL083W_dma2488	0.0519	1.07e-01
YBR088C	PCNA-K164R Cl.1	YJL084C	ALY2	YJL084C_dma2487	0.0061	4.47e-01
YBR088C	PCNA-K164R Cl.1	YJL089W	SIP4	YJL089W_dma2507	0.0235	3.82e-01
YBR088C	PCNA-K164R Cl.1	YJL093C	TOK1	YJL093C_dma2506	-0.0073	4.50e-01
YBR088C	PCNA-K164R Cl.1	YJL094C	KHA1	YJL094C_dma2505	-0.0171	1.70e-01
YBR088C	PCNA-K164R Cl.1	YJL095W	BCK1	YJL095W_dma2504	-0.0152	3.91e-01
YBR088C	PCNA-K164R Cl.1	YJL098W	SAP185	YJL098W_dma2503	0.0063	4.46e-01
YBR088C	PCNA-K164R Cl.1	YJL099W	CHS6	YJL099W_dma2502	0.0044	4.38e-01
YBR088C	PCNA-K164R Cl.1	YJL100W	LSB6	YJL100W_dma2501	0.0218	2.32e-01
YBR088C	PCNA-K164R Cl.1	YJL101C	GSH1	YJL101C_dma2500	-0.0238	3.62e-01
YBR088C	PCNA-K164R Cl.1	YJL103C	GSM1	YJL103C_dma5322	-0.0109	2.73e-01
YBR088C	PCNA-K164R Cl.1	YJL105W	SET4	YJL105W_dma2499	-0.0166	3.83e-01
YBR088C	PCNA-K164R Cl.1	YJL106W	IME2	YJL106W_dma5183	-0.0071	4.76e-01
YBR088C	PCNA-K164R Cl.1	YJL107C	YJL107C	YJL107C_dma5182	-0.0104	4.06e-01
YBR088C	PCNA-K164R Cl.1	YJL108C	PRM10	YJL108C_dma2498	-0.0119	3.94e-01
YBR088C	PCNA-K164R Cl.1	YJL110C	GZF3	YJL110C_dma2497	0.0086	4.02e-01
YBR088C	PCNA-K164R Cl.1	YJL112W	MDV1	YJL112W_dma2519	0.0149	3.69e-01
YBR088C	PCNA-K164R Cl.1	YJL115W	ASF1	YJL115W_dma2518	-0.0245	3.78e-01
YBR088C	PCNA-K164R Cl.1	YJL116C	NCA3	YJL116C_dma2517	0.0589	5.27e-03
YBR088C	PCNA-K164R Cl.1	YJL117W	PHO86	YJL117W_dma5181	-0.1187	1.04e-01
YBR088C	PCNA-K164R Cl.1	YJL120W	YJL120W	YJL120W_dma5179	0.0446	6.43e-13
YBR088C	PCNA-K164R Cl.1	YJL121C	RPE1	YJL121C_dma2516	0.0363	1.06e-01
YBR088C	PCNA-K164R Cl.1	YJL122W	ALB1	YJL122W_dma2515	-0.0085	4.04e-01
YBR088C	PCNA-K164R Cl.1	YJL123C	MTC1	YJL123C_dma2514	-0.0052	4.43e-01
YBR088C	PCNA-K164R Cl.1	YJL124C	LSM1	YJL124C_dma2513	-0.016	3.22e-01
YBR088C	PCNA-K164R Cl.1	YJL126W	NIT2	YJL126W_dma2512	0.0019	4.53e-01
YBR088C	PCNA-K164R Cl.1	YJL128C	PBS2	YJL128C_dma2511	-0.0268	1.93e-01
YBR088C	PCNA-K164R Cl.1	YJL130C	URA2	YJL130C_dma2510	0.0203	3.53e-01
YBR088C	PCNA-K164R Cl.1	YJL132W	YJL132W	YJL132W_dma2531	-0.0021	4.84e-01
YBR088C	PCNA-K164R Cl.1	YJL133W	MRS3	YJL133W_dma2530	0.0957	9.85e-06
YBR088C	PCNA-K164R Cl.1	YJL134W	LCB3	YJL134W_dma2529	0.0202	2.42e-02
YBR088C	PCNA-K164R Cl.1	YJL135W	YJL135W	YJL135W_dma2528	0.0217	3.75e-01
YBR088C	PCNA-K164R Cl.1	YJL136C	RPS21B	YJL136C_dma2527	-0.004	4.31e-01
YBR088C	PCNA-K164R Cl.1	YJL137C	GLG2	YJL137C_dma2526	-0.0256	2.76e-01
YBR088C	PCNA-K164R Cl.1	YJL138C	TIF2	YJL138C_dma2525	0.0001	4.98e-01
YBR088C	PCNA-K164R Cl.1	YJL139C	YUR1	YJL139C_dma2524	0.01	4.04e-01
YBR088C	PCNA-K164R Cl.1	YJL141C	YAK1	YJL141C_dma2523	0.021	1.86e-01
YBR088C	PCNA-K164R Cl.1	YJL142C	IRC9	YJL142C_dma2522	0.001	4.65e-01
YBR088C	PCNA-K164R Cl.1	YJL144W	YJL144W	YJL144W_dma2521	-0.0182	3.41e-01
YBR088C	PCNA-K164R Cl.1	YJL145W	SFH5	YJL145W_dma2543	-0.023	1.47e-01
YBR088C	PCNA-K164R Cl.1	YJL146W	IDS2	YJL146W_dma2542	-0.0319	1.27e-01
YBR088C	PCNA-K164R Cl.1	YJL147C	YJL147C	YJL147C_dma2541	0.0091	4.03e-01
YBR088C	PCNA-K164R Cl.1	YJL148W	RPA34	YJL148W_dma2540	0.0068	4.24e-01
YBR088C	PCNA-K164R Cl.1	YJL149W	DAS1	YJL149W_dma2539	-0.0233	2.23e-01
YBR088C	PCNA-K164R Cl.1	YJL150W	YJL150W	YJL150W_dma2538	-0.0279	2.19e-01
YBR088C	PCNA-K164R Cl.1	YJL151C	SNA3	YJL151C_dma2537	0.0038	4.72e-01
YBR088C	PCNA-K164R Cl.1	YJL152W	YJL152W	YJL152W_dma2536	-0.0339	1.43e-02
YBR088C	PCNA-K164R Cl.1	YJL153C	INO1	YJL153C_dma2535	0	5.00e-01
YBR088C	PCNA-K164R Cl.1	YJL154C	VPS35	YJL154C_dma2534	-0.0194	2.91e-01
YBR088C	PCNA-K164R Cl.1	YJL155C	FBP26	YJL155C_dma2533	-0.0132	3.23e-01
YBR088C	PCNA-K164R Cl.1	YJL158C	CIS3	YJL158C_dma2554	0.0019	4.77e-01
YBR088C	PCNA-K164R Cl.1	YJL159W	HSP150	YJL159W_dma2553	0.0105	3.85e-01
YBR088C	PCNA-K164R Cl.1	YJL160C	YJL160C	YJL160C_dma2552	0.0036	4.76e-01
YBR088C	PCNA-K164R Cl.1	YJL161W	FMP33	YJL161W_dma2551	-0.0203	1.35e-01
YBR088C	PCNA-K164R Cl.1	YJL162C	JJJ2	YJL162C_dma2550	-0.0091	3.57e-01
YBR088C	PCNA-K164R Cl.1	YJL163C	YJL163C	YJL163C_dma2549	0.0063	4.06e-01
YBR088C	PCNA-K164R Cl.1	YJL164C	TPK1	YJL164C_dma2548	0.0062	3.92e-01
YBR088C	PCNA-K164R Cl.1	YJL165C	HAL5	YJL165C_dma2547	0.0259	1.48e-01
YBR088C	PCNA-K164R Cl.1	YJL168C	SET2	YJL168C_dma2546	0.0049	4.61e-01
YBR088C	PCNA-K164R Cl.1	YJL169W	YJL169W	YJL169W_dma2545	0.0156	3.19e-01
YBR088C	PCNA-K164R Cl.1	YJL170C	ASG7	YJL170C_dma2567	-0.0252	1.22e-01
YBR088C	PCNA-K164R Cl.1	YJL171C	YJL171C	YJL171C_dma2566	-0.0037	4.19e-01
YBR088C	PCNA-K164R Cl.1	YJL172W	CPS1	YJL172W_dma2565	0.0134	2.92e-01
YBR088C	PCNA-K164R Cl.1	YJL175W	YJL175W	YJL175W_dma2564	-0.0001	4.99e-01
YBR088C	PCNA-K164R Cl.1	YJL177W	RPL17B	YJL177W_dma5188	-0.0426	1.93e-01
YBR088C	PCNA-K164R Cl.1	YJL178C	ATG27	YJL178C_dma2562	0.0184	3.15e-01
YBR088C	PCNA-K164R Cl.1	YJL181W	YJL181W	YJL181W_dma2561	0.0022	4.75e-01
YBR088C	PCNA-K164R Cl.1	YJL182C	YJL182C	YJL182C_dma2560	0.011	3.64e-01
YBR088C	PCNA-K164R Cl.1	YJL183W	MNN11	YJL183W_dma2559	0.0136	3.95e-01
YBR088C	PCNA-K164R Cl.1	YJL185C	YJL185C	YJL185C_dma2558	0.0146	2.67e-01
YBR088C	PCNA-K164R Cl.1	YJL186W	MNN5	YJL186W_dma2557	0.0173	9.42e-02
YBR088C	PCNA-K164R Cl.1	YJL187C	SWE1	YJL187C_dma2579	-0.0169	3.94e-01
YBR088C	PCNA-K164R Cl.1	YJL188C	BUD19	YJL188C_dma2578	0.0615	2.55e-01
YBR088C	PCNA-K164R Cl.1	YJL191W	RPS14B	YJL191W_dma2576	-0.0257	3.04e-01
YBR088C	PCNA-K164R Cl.1	YJL192C	SOP4	YJL192C_dma2575	0.0046	4.12e-01
YBR088C	PCNA-K164R Cl.1	YJL193W	YJL193W	YJL193W_dma2574	0.0161	3.44e-01
YBR088C	PCNA-K164R Cl.1	YJL196C	ELO1	YJL196C_dma2573	-0.0031	4.72e-01
YBR088C	PCNA-K164R Cl.1	YJL197W	UBP12	YJL197W_dma2572	-0.016	2.36e-01
YBR088C	PCNA-K164R Cl.1	YJL198W	PHO90	YJL198W_dma2571	0.0274	1.92e-01
YBR088C	PCNA-K164R Cl.1	YJL199C	MBB1	YJL199C_dma2570	-0.0044	4.69e-01
YBR088C	PCNA-K164R Cl.1	YJL201W	ECM25	YJL201W_dma2569	0.0025	4.59e-01
YBR088C	PCNA-K164R Cl.1	YJL204C	RCY1	YJL204C_dma2604	-0.0255	2.53e-01
YBR088C	PCNA-K164R Cl.1	YJL206C	YJL206C	YJL206C_dma2603	0.021	3.78e-01
YBR088C	PCNA-K164R Cl.1	YJL206C-A	YPL216W	YJL206C-A_dma2602	-0.0149	2.33e-01
YBR088C	PCNA-K164R Cl.1	YJL208C	NUC1	YJL208C_dma2600	0.0088	3.92e-01
YBR088C	PCNA-K164R Cl.1	YJL210W	PEX2	YJL210W_dma2599	-0.0044	4.36e-01
YBR088C	PCNA-K164R Cl.1	YJL211C	YJL211C	YJL211C_dma2598	-0.0153	3.12e-01
YBR088C	PCNA-K164R Cl.1	YJL212C	OPT1	YJL212C_dma2597	0.0094	2.52e-01
YBR088C	PCNA-K164R Cl.1	YJL213W	YJL213W	YJL213W_dma2596	0.0173	3.60e-01
YBR088C	PCNA-K164R Cl.1	YJL214W	HXT8	YJL214W_dma2595	-0.0035	4.49e-01
YBR088C	PCNA-K164R Cl.1	YJL215C	YJL215C	YJL215C_dma2594	-0.0045	4.13e-01
YBR088C	PCNA-K164R Cl.1	YJL216C	IMA5	YJL216C_dma2616	-0.0802	7.25e-02
YBR088C	PCNA-K164R Cl.1	YJL217W	REE1	YJL217W_dma2615	0.0317	8.22e-02
YBR088C	PCNA-K164R Cl.1	YJL218W	YJL218W	YJL218W_dma2614	-0.0145	5.93e-14
YBR088C	PCNA-K164R Cl.1	YJR001W	AVT1	YJR001W_dma2613	-0.0012	4.85e-01
YBR088C	PCNA-K164R Cl.1	YJR003C	YJR003C	YJR003C_dma2612	-0.014	3.75e-02
YBR088C	PCNA-K164R Cl.1	YJR005W	APL1	YJR005W_dma2611	-0.042	1.35e-01
YBR088C	PCNA-K164R Cl.1	YJR008W	MHO1	YJR008W_dma2610	-0.0115	3.15e-01
YBR088C	PCNA-K164R Cl.1	YJR009C	TDH2	YJR009C_dma2609	0.0084	4.21e-01
YBR088C	PCNA-K164R Cl.1	YJR010C-A	SPC1	YJR010C-A_dma2608	0.0149	3.50e-01
YBR088C	PCNA-K164R Cl.1	YJR010W	MET3	YJR010W_dma2607	0.006	4.23e-01
YBR088C	PCNA-K164R Cl.1	YJR011C	YJR011C	YJR011C_dma2606	-0.3077	6.46e-03
YBR088C	PCNA-K164R Cl.1	YJR014W	TMA22	YJR014W_dma2628	0.0171	3.64e-01
YBR088C	PCNA-K164R Cl.1	YJR015W	YJR015W	YJR015W_dma2627	0.0068	3.99e-01
YBR088C	PCNA-K164R Cl.1	YJR019C	TES1	YJR019C_dma2626	-0.0617	1.58e-01
YBR088C	PCNA-K164R Cl.1	YJR020W	YJR020W	YJR020W_dma2625	0.0197	3.78e-01
YBR088C	PCNA-K164R Cl.1	YJR021C	REC107	YJR021C_dma2624	-0.0007	4.71e-01
YBR088C	PCNA-K164R Cl.1	YJR024C	MDE1	YJR024C_dma2623	-0.0205	2.47e-01
YBR088C	PCNA-K164R Cl.1	YJR025C	BNA1	YJR025C_dma2622	-0.0462	9.35e-02
YBR088C	PCNA-K164R Cl.1	YJR030C	YJR030C	YJR030C_dma2620	-0.0206	2.39e-01
YBR088C	PCNA-K164R Cl.1	YJR031C	GEA1	YJR031C_dma2619	0.0046	4.60e-01
YBR088C	PCNA-K164R Cl.1	YJR032W	CPR7	YJR032W_dma2618	-0.0089	4.07e-01
YBR088C	PCNA-K164R Cl.1	YJR033C	RAV1	YJR033C_dma2640	0.0199	2.47e-01
YBR088C	PCNA-K164R Cl.1	YJR035W	RAD26	YJR035W_dma2639	-0.0159	2.79e-01
YBR088C	PCNA-K164R Cl.1	YJR036C	HUL4	YJR036C_dma2638	0.0529	1.04e-01
YBR088C	PCNA-K164R Cl.1	YJR037W	YJR037W	YJR037W_dma2637	0.0205	1.39e-01
YBR088C	PCNA-K164R Cl.1	YJR038C	YJR038C	YJR038C_dma2636	0.019	2.90e-01
YBR088C	PCNA-K164R Cl.1	YJR039W	YJR039W	YJR039W_dma5321	-0.0032	4.69e-01
YBR088C	PCNA-K164R Cl.1	YJR040W	GEF1	YJR040W_dma2635	0.0109	4.00e-01
YBR088C	PCNA-K164R Cl.1	YJR043C	POL32	YJR043C_dma2634	0.0185	2.36e-01
YBR088C	PCNA-K164R Cl.1	YJR044C	VPS55	YJR044C_dma5320	-0.0289	1.36e-02
YBR088C	PCNA-K164R Cl.1	YJR047C	ANB1	YJR047C_dma2633	-0.0342	1.20e-02
YBR088C	PCNA-K164R Cl.1	YJR048W	CYC1	YJR048W_dma2632	-0.0107	3.78e-01
YBR088C	PCNA-K164R Cl.1	YJR050W	ISY1	YJR050W_dma2630	-0.0234	2.29e-01
YBR088C	PCNA-K164R Cl.1	YJR051W	OSM1	YJR051W_dma2652	-0.0333	1.00e-04
YBR088C	PCNA-K164R Cl.1	YJR052W	RAD7	YJR052W_dma2651	-0.0165	3.21e-01
YBR088C	PCNA-K164R Cl.1	YJR053W	BFA1	YJR053W_dma2650	0.0378	3.97e-01
YBR088C	PCNA-K164R Cl.1	YJR054W	YJR054W	YJR054W_dma2649	0.1129	7.21e-08
YBR088C	PCNA-K164R Cl.1	YJR058C	APS2	YJR058C_dma2648	-0.0135	3.16e-01
YBR088C	PCNA-K164R Cl.1	YJR059W	PTK2	YJR059W_dma2647	0.0054	4.50e-01
YBR088C	PCNA-K164R Cl.1	YJR060W	CBF1	YJR060W_dma2646	0.0515	5.05e-02
YBR088C	PCNA-K164R Cl.1	YJR061W	YJR061W	YJR061W_dma2645	0.0078	1.38e-01
YBR088C	PCNA-K164R Cl.1	YJR062C	NTA1	YJR062C_dma2644	-0.0023	4.72e-01
YBR088C	PCNA-K164R Cl.1	YJR066W	TOR1	YJR066W_dma5319	0.01	3.81e-01
YBR088C	PCNA-K164R Cl.1	YJR069C	HAM1	YJR069C_dma2643	-0.0046	4.58e-01
YBR088C	PCNA-K164R Cl.1	YJR070C	LIA1	YJR070C_dma2642	-0.0026	4.50e-01
YBR088C	PCNA-K164R Cl.1	YJR074W	MOG1	YJR074W_dma2663	-0.103	1.92e-02
YBR088C	PCNA-K164R Cl.1	YJR075W	HOC1	YJR075W_dma2662	-0.0625	7.63e-02
YBR088C	PCNA-K164R Cl.1	YJR077C	MIR1	YJR077C_dma2661	-0.0171	4.60e-01
YBR088C	PCNA-K164R Cl.1	YJR078W	BNA2	YJR078W_dma2660	0.0027	4.71e-01
YBR088C	PCNA-K164R Cl.1	YJR079W	YJR079W	YJR079W_dma2659	-0.0301	1.62e-01
YBR088C	PCNA-K164R Cl.1	YJR080C	AIM24	YJR080C_dma2658	-0.0118	3.95e-01
YBR088C	PCNA-K164R Cl.1	YJR082C	EAF6	YJR082C_dma2657	0.0187	1.03e-01
YBR088C	PCNA-K164R Cl.1	YJR083C	ACF4	YJR083C_dma2656	0.0068	4.04e-01
YBR088C	PCNA-K164R Cl.1	YJR084W	YJR084W	YJR084W_dma2655	-0.0333	4.33e-01
YBR088C	PCNA-K164R Cl.1	YJR087W	YJR087W	YJR087W_dma2654	0.0049	4.34e-01
YBR088C	PCNA-K164R Cl.1	YJR088C	EMC2	YJR088C_dma2676	-0.0394	8.51e-03
YBR088C	PCNA-K164R Cl.1	YJR091C	JSN1	YJR091C_dma2674	0.0225	2.61e-01
YBR088C	PCNA-K164R Cl.1	YJR092W	BUD4	YJR092W_dma2673	-0.0275	2.61e-01
YBR088C	PCNA-K164R Cl.1	YJR094C	IME1	YJR094C_dma2672	-0.0581	8.25e-02
YBR088C	PCNA-K164R Cl.1	YJR094W-A	RPL43B	YJR094W-A_dma2671	0.0092	4.32e-01
YBR088C	PCNA-K164R Cl.1	YJR095W	SFC1	YJR095W_dma2670	0.0227	2.47e-01
YBR088C	PCNA-K164R Cl.1	YJR096W	YJR096W	YJR096W_dma2669	-0.0305	9.96e-02
YBR088C	PCNA-K164R Cl.1	YJR097W	JJJ3	YJR097W_dma2668	0.0319	2.20e-01
YBR088C	PCNA-K164R Cl.1	YJR098C	YJR098C	YJR098C_dma2667	0.0054	4.61e-01
YBR088C	PCNA-K164R Cl.1	YJR099W	YUH1	YJR099W_dma2666	0.0547	2.33e-01
YBR088C	PCNA-K164R Cl.1	YJR100C	AIM25	YJR100C_dma2711	0.0031	4.83e-01
YBR088C	PCNA-K164R Cl.1	YJR103W	URA8	YJR103W_dma2710	0.0065	4.66e-01
YBR088C	PCNA-K164R Cl.1	YJR106W	ECM27	YJR106W_dma2709	-0.0069	4.39e-01
YBR088C	PCNA-K164R Cl.1	YJR107W	YJR107W	YJR107W_dma2708	0.0053	4.59e-01
YBR088C	PCNA-K164R Cl.1	YJR108W	ABM1	YJR108W_dma2707	0.0173	3.93e-01
YBR088C	PCNA-K164R Cl.1	YJR110W	YMR1	YJR110W_dma2705	-0.0181	3.34e-01
YBR088C	PCNA-K164R Cl.1	YJR111C	YJR111C	YJR111C_dma2704	-0.0219	3.51e-01
YBR088C	PCNA-K164R Cl.1	YJR115W	YJR115W	YJR115W_dma2703	-0.0025	4.34e-01
YBR088C	PCNA-K164R Cl.1	YJR116W	TDA4	YJR116W_dma2702	-0.0376	1.22e-02
YBR088C	PCNA-K164R Cl.1	YJR117W	STE24	YJR117W_dma2701	-0.026	2.02e-01
YBR088C	PCNA-K164R Cl.1	YJR119C	JHD2	YJR119C_dma2722	0.0261	1.99e-01
YBR088C	PCNA-K164R Cl.1	YJR120W	YJR120W	YJR120W_dma2721	0.021	3.97e-01
YBR088C	PCNA-K164R Cl.1	YJR124C	YJR124C	YJR124C_dma2719	-0.0193	3.78e-01
YBR088C	PCNA-K164R Cl.1	YJR125C	ENT3	YJR125C_dma2718	0.0089	3.20e-01
YBR088C	PCNA-K164R Cl.1	YJR126C	VPS70	YJR126C_dma2717	-0.0107	3.69e-01
YBR088C	PCNA-K164R Cl.1	YJR127C	RSF2	YJR127C_dma2716	0.0223	2.64e-01
YBR088C	PCNA-K164R Cl.1	YJR128W	YJR128W	YJR128W_dma2715	0.0102	2.83e-01
YBR088C	PCNA-K164R Cl.1	YJR129C	YJR129C	YJR129C_dma2714	0.008	1.63e-01
YBR088C	PCNA-K164R Cl.1	YJR130C	STR2	YJR130C_dma2713	-0.0393	2.09e-01
YBR088C	PCNA-K164R Cl.1	YJR131W	MNS1	YJR131W_dma2735	0.0107	3.35e-01
YBR088C	PCNA-K164R Cl.1	YJR133W	XPT1	YJR133W_dma2734	0.0343	1.81e-01
YBR088C	PCNA-K164R Cl.1	YJR134C	SGM1	YJR134C_dma2733	-0.0167	3.86e-01
YBR088C	PCNA-K164R Cl.1	YJR135C	MCM22	YJR135C_dma2732	0.0354	4.99e-03
YBR088C	PCNA-K164R Cl.1	YJR137C	MET5	YJR137C_dma2731	0.0167	1.55e-01
YBR088C	PCNA-K164R Cl.1	YJR139C	HOM6	YJR139C_dma2730	0.0523	1.10e-03
YBR088C	PCNA-K164R Cl.1	YJR140C	HIR3	YJR140C_dma2729	0.0025	3.21e-01
YBR088C	PCNA-K164R Cl.1	YJR142W	YJR142W	YJR142W_dma2728	0.0016	4.53e-01
YBR088C	PCNA-K164R Cl.1	YJR146W	YJR146W	YJR146W_dma2726	-0.0583	1.49e-01
YBR088C	PCNA-K164R Cl.1	YJR147W	HMS2	YJR147W_dma2725	0.0038	4.47e-01
YBR088C	PCNA-K164R Cl.1	YJR148W	BAT2	YJR148W_dma2747	-0.0008	4.95e-01
YBR088C	PCNA-K164R Cl.1	YJR149W	YJR149W	YJR149W_dma2746	0.0059	4.13e-01
YBR088C	PCNA-K164R Cl.1	YJR150C	DAN1	YJR150C_dma2745	-0.0143	3.89e-01
YBR088C	PCNA-K164R Cl.1	YJR152W	DAL5	YJR152W_dma2744	-0.0269	6.22e-02
YBR088C	PCNA-K164R Cl.1	YJR153W	PGU1	YJR153W_dma2743	0.0291	1.50e-01
YBR088C	PCNA-K164R Cl.1	YJR154W	YJR154W	YJR154W_dma2742	0.027	1.60e-01
YBR088C	PCNA-K164R Cl.1	YKL001C	MET14	YKL001C_dma2741	0.0223	2.26e-01
YBR088C	PCNA-K164R Cl.1	YKL005C	BYE1	YKL005C_dma2740	-0.0132	3.84e-01
YBR088C	PCNA-K164R Cl.1	YKL006W	RPL14A	YKL006W_dma2739	0.0065	4.16e-01
YBR088C	PCNA-K164R Cl.1	YKL007W	CAP1	YKL007W_dma2738	0.0009	4.88e-01
YBR088C	PCNA-K164R Cl.1	YKL008C	LAC1	YKL008C_dma2737	-0.0176	3.52e-01
YBR088C	PCNA-K164R Cl.1	YKL009W	MRT4	YKL009W_dma2759	-0.0195	2.90e-01
YBR088C	PCNA-K164R Cl.1	YKL010C	UFD4	YKL010C_dma2758	0.0001	5.00e-01
YBR088C	PCNA-K164R Cl.1	YKL015W	PUT3	YKL015W_dma2757	-0.0144	2.82e-01
YBR088C	PCNA-K164R Cl.1	YKL017C	HCS1	YKL017C_dma2756	0.0081	1.41e-01
YBR088C	PCNA-K164R Cl.1	YKL020C	SPT23	YKL020C_dma2755	-0.002	4.85e-01
YBR088C	PCNA-K164R Cl.1	YKL023W	YKL023W	YKL023W_dma2754	-0.0036	4.63e-01
YBR088C	PCNA-K164R Cl.1	YKL025C	PAN3	YKL025C_dma2753	-0.0086	3.76e-01
YBR088C	PCNA-K164R Cl.1	YKL026C	GPX1	YKL026C_dma2752	-0.011	3.99e-01
YBR088C	PCNA-K164R Cl.1	YKL027W	YKL027W	YKL027W_dma2751	0.0504	7.78e-06
YBR088C	PCNA-K164R Cl.1	YKL029C	MAE1	YKL029C_dma2750	0.0054	4.45e-01
YBR088C	PCNA-K164R Cl.1	YKL030W	YKL030W	YKL030W_dma2749	0.0131	3.62e-01
YBR088C	PCNA-K164R Cl.1	YKL031W	YKL031W	YKL031W_dma2771	-0.0166	3.93e-01
YBR088C	PCNA-K164R Cl.1	YKL032C	IXR1	YKL032C_dma2770	-0.0588	1.81e-01
YBR088C	PCNA-K164R Cl.1	YKL033W-A	YKL033W-A	YKL033W-A_dma2769	-0.0304	2.12e-01
YBR088C	PCNA-K164R Cl.1	YKL034W	TUL1	YKL034W_dma2768	-0.0201	1.10e-01
YBR088C	PCNA-K164R Cl.1	YKL037W	AIM26	YKL037W_dma2767	0.01	3.45e-01
YBR088C	PCNA-K164R Cl.1	YKL038W	RGT1	YKL038W_dma2766	0.0135	3.94e-01
YBR088C	PCNA-K164R Cl.1	YKL039W	PTM1	YKL039W_dma2765	0.0208	2.39e-01
YBR088C	PCNA-K164R Cl.1	YKL040C	NFU1	YKL040C_dma2764	0.0237	1.10e-01
YBR088C	PCNA-K164R Cl.1	YKL041W	VPS24	YKL041W_dma2763	0.0231	3.58e-01
YBR088C	PCNA-K164R Cl.1	YKL043W	PHD1	YKL043W_dma2762	-0.0011	4.88e-01
YBR088C	PCNA-K164R Cl.1	YKL044W	YKL044W	YKL044W_dma2761	0.0114	3.87e-01
YBR088C	PCNA-K164R Cl.1	YKL046C	DCW1	YKL046C_dma2783	0.0293	3.41e-01
YBR088C	PCNA-K164R Cl.1	YKL047W	YKL047W	YKL047W_dma2782	0.0179	4.10e-01
YBR088C	PCNA-K164R Cl.1	YKL048C	ELM1	YKL048C_dma2781	-0.0537	2.81e-01
YBR088C	PCNA-K164R Cl.1	YKL050C	YKL050C	YKL050C_dma2780	0.0114	4.13e-01
YBR088C	PCNA-K164R Cl.1	YKL051W	SFK1	YKL051W_dma2779	0.0082	4.20e-01
YBR088C	PCNA-K164R Cl.1	YKL053C-A	MDM35	YKL053C-A_dma2778	0.0403	2.93e-01
YBR088C	PCNA-K164R Cl.1	YKL053W	YKL053W	YKL053W_dma2777	0.0155	2.09e-01
YBR088C	PCNA-K164R Cl.1	YKL055C	OAR1	YKL055C_dma2776	-0.0096	3.51e-01
YBR088C	PCNA-K164R Cl.1	YKL056C	TMA19	YKL056C_dma2775	-0.0247	2.76e-01
YBR088C	PCNA-K164R Cl.1	YKL061W	BLI1	YKL061W_dma2774	0.018	3.11e-01
YBR088C	PCNA-K164R Cl.1	YKL062W	MSN4	YKL062W_dma2773	-0.0154	3.99e-01
YBR088C	PCNA-K164R Cl.1	YKL063C	YKL063C	YKL063C_dma2808	-0.0145	3.18e-01
YBR088C	PCNA-K164R Cl.1	YKL064W	MNR2	YKL064W_dma2807	-0.0144	6.98e-02
YBR088C	PCNA-K164R Cl.1	YKL065C	YET1	YKL065C_dma2806	0.0136	2.88e-01
YBR088C	PCNA-K164R Cl.1	YKL066W	YKL066W	YKL066W_dma2805	-0.0058	4.34e-01
YBR088C	PCNA-K164R Cl.1	YKL067W	YNK1	YKL067W_dma2804	-0.0074	3.58e-01
YBR088C	PCNA-K164R Cl.1	YKL068W	NUP100	YKL068W_dma2803	-0.048	1.87e-05
YBR088C	PCNA-K164R Cl.1	YKL069W	YKL069W	YKL069W_dma2802	-0.036	2.12e-63
YBR088C	PCNA-K164R Cl.1	YKL070W	YKL070W	YKL070W_dma2801	0.0121	4.13e-01
YBR088C	PCNA-K164R Cl.1	YKL071W	YKL071W	YKL071W_dma2800	-0.0011	4.84e-01
YBR088C	PCNA-K164R Cl.1	YKL072W	STB6	YKL072W_dma2799	0.0166	3.31e-01
YBR088C	PCNA-K164R Cl.1	YKL074C	MUD2	YKL074C_dma2820	0.0363	2.24e-01
YBR088C	PCNA-K164R Cl.1	YKL075C	YKL075C	YKL075C_dma2819	-0.028	3.20e-01
YBR088C	PCNA-K164R Cl.1	YKL076C	PSY1	YKL076C_dma2818	-0.0099	4.32e-01
YBR088C	PCNA-K164R Cl.1	YKL077W	YKL077W	YKL077W_dma2817	-0.0314	1.76e-01
YBR088C	PCNA-K164R Cl.1	YKL079W	SMY1	YKL079W_dma2816	-0.0355	2.64e-01
YBR088C	PCNA-K164R Cl.1	YKL081W	TEF4	YKL081W_dma2815	-0.0386	2.51e-01
YBR088C	PCNA-K164R Cl.1	YKL084W	HOT13	YKL084W_dma2814	0.0192	3.55e-01
YBR088C	PCNA-K164R Cl.1	YKL085W	MDH1	YKL085W_dma2813	0.0117	1.93e-01
YBR088C	PCNA-K164R Cl.1	YKL086W	SRX1	YKL086W_dma2812	0.0113	3.78e-01
YBR088C	PCNA-K164R Cl.1	YKL087C	CYT2	YKL087C_dma5201	-0.09	1.18e-01
YBR088C	PCNA-K164R Cl.1	YKL090W	CUE2	YKL090W_dma2811	0.015	2.27e-01
YBR088C	PCNA-K164R Cl.1	YKL091C	YKL091C	YKL091C_dma2810	0.0133	2.87e-01
YBR088C	PCNA-K164R Cl.1	YKL092C	BUD2	YKL092C_dma2832	-0.0082	3.09e-01
YBR088C	PCNA-K164R Cl.1	YKL093W	MBR1	YKL093W_dma2831	-0.0168	3.73e-01
YBR088C	PCNA-K164R Cl.1	YKL094W	YJU3	YKL094W_dma2830	-0.0019	4.58e-01
YBR088C	PCNA-K164R Cl.1	YKL096W	CWP1	YKL096W_dma2829	0.0009	4.81e-01
YBR088C	PCNA-K164R Cl.1	YKL096W-A	CWP2	YKL096W-A_dma2828	-0.016	3.82e-01
YBR088C	PCNA-K164R Cl.1	YKL097C	YKL097C	YKL097C_dma2827	-0.0012	4.83e-01
YBR088C	PCNA-K164R Cl.1	YKL098W	MTC2	YKL098W_dma2826	0.0177	2.85e-01
YBR088C	PCNA-K164R Cl.1	YKL100C	YKL100C	YKL100C_dma2825	0.014	4.03e-01
YBR088C	PCNA-K164R Cl.1	YKL101W	HSL1	YKL101W_dma2824	-0.0629	7.21e-03
YBR088C	PCNA-K164R Cl.1	YKL102C	YKL102C	YKL102C_dma2823	-0.0001	4.95e-01
YBR088C	PCNA-K164R Cl.1	YKL103C	APE1	YKL103C_dma2822	-0.0226	3.39e-01
YBR088C	PCNA-K164R Cl.1	YKL105C	YKL105C	YKL105C_dma2844	-0.0201	3.66e-01
YBR088C	PCNA-K164R Cl.1	YKL106W	AAT1	YKL106W_dma2843	-0.0204	2.97e-01
YBR088C	PCNA-K164R Cl.1	YKL107W	YKL107W	YKL107W_dma2842	-0.0093	4.20e-01
YBR088C	PCNA-K164R Cl.1	YKL109W	HAP4	YKL109W_dma2841	-0.0646	1.95e-01
YBR088C	PCNA-K164R Cl.1	YKL110C	KTI12	YKL110C_dma2840	-0.0307	1.47e-01
YBR088C	PCNA-K164R Cl.1	YKL113C	RAD27	YKL113C_dma2839	0.0203	3.38e-01
YBR088C	PCNA-K164R Cl.1	YKL114C	APN1	YKL114C_dma2838	-0.0926	3.50e-05
YBR088C	PCNA-K164R Cl.1	YKL115C	YKL115C	YKL115C_dma2837	-0.0212	3.36e-01
YBR088C	PCNA-K164R Cl.1	YKL116C	PRR1	YKL116C_dma2836	-0.0195	3.20e-01
YBR088C	PCNA-K164R Cl.1	YKL117W	SBA1	YKL117W_dma2835	0.0018	4.84e-01
YBR088C	PCNA-K164R Cl.1	YKL120W	OAC1	YKL120W_dma2834	-0.0172	2.95e-01
YBR088C	PCNA-K164R Cl.1	YKL121W	DGR2	YKL121W_dma2856	-0.0075	4.17e-01
YBR088C	PCNA-K164R Cl.1	YKL123W	YKL123W	YKL123W_dma2855	-0.0004	4.96e-01
YBR088C	PCNA-K164R Cl.1	YKL124W	SSH4	YKL124W_dma2854	0.0374	1.93e-01
YBR088C	PCNA-K164R Cl.1	YKL127W	PGM1	YKL127W_dma2853	0	5.00e-01
YBR088C	PCNA-K164R Cl.1	YKL128C	PMU1	YKL128C_dma2852	0.0287	2.86e-01
YBR088C	PCNA-K164R Cl.1	YKL129C	MYO3	YKL129C_dma2851	0.0255	9.38e-03
YBR088C	PCNA-K164R Cl.1	YKL130C	SHE2	YKL130C_dma2850	-0.0083	4.30e-01
YBR088C	PCNA-K164R Cl.1	YKL131W	YKL131W	YKL131W_dma2849	0.0334	9.93e-02
YBR088C	PCNA-K164R Cl.1	YKL132C	RMA1	YKL132C_dma2848	-0.0072	4.12e-01
YBR088C	PCNA-K164R Cl.1	YKL133C	YKL133C	YKL133C_dma2847	-0.0347	7.64e-03
YBR088C	PCNA-K164R Cl.1	YKL136W	YKL136W	YKL136W_dma2846	-0.0185	3.74e-01
YBR088C	PCNA-K164R Cl.1	YKL137W	CMC1	YKL137W_dma2868	-0.0147	3.59e-01
YBR088C	PCNA-K164R Cl.1	YKL140W	TGL1	YKL140W_dma2866	-0.0053	4.45e-01
YBR088C	PCNA-K164R Cl.1	YKL142W	MRP8	YKL142W_dma2865	-0.0095	4.44e-01
YBR088C	PCNA-K164R Cl.1	YKL146W	AVT3	YKL146W_dma2864	-0.0005	4.52e-01
YBR088C	PCNA-K164R Cl.1	YKL147C	YKL147C	YKL147C_dma2863	-0.0443	2.05e-01
YBR088C	PCNA-K164R Cl.1	YKL148C	SDH1	YKL148C_dma2862	-0.0009	4.93e-01
YBR088C	PCNA-K164R Cl.1	YKL149C	DBR1	YKL149C_dma2861	0.0156	3.08e-01
YBR088C	PCNA-K164R Cl.1	YKL150W	MCR1	YKL150W_dma2860	-0.0749	2.19e-04
YBR088C	PCNA-K164R Cl.1	YKL151C	YKL151C	YKL151C_dma2859	0.0215	3.20e-01
YBR088C	PCNA-K164R Cl.1	YKL156W	RPS27A	YKL156W_dma2858	-0.0071	4.24e-01
YBR088C	PCNA-K164R Cl.1	YKL157W	APE2	YKL157W_dma2880	0.0075	4.13e-01
YBR088C	PCNA-K164R Cl.1	YKL158W	YPR191W	YKL158W_dma2879	0.0166	3.69e-01
YBR088C	PCNA-K164R Cl.1	YKL159C	RCN1	YKL159C_dma2878	0.0344	2.66e-01
YBR088C	PCNA-K164R Cl.1	YKL160W	ELF1	YKL160W_dma2877	0.0537	5.89e-04
YBR088C	PCNA-K164R Cl.1	YKL161C	KDX1	YKL161C_dma2876	0.0027	4.71e-01
YBR088C	PCNA-K164R Cl.1	YKL162C	YKL162C	YKL162C_dma2875	-0.012	3.25e-01
YBR088C	PCNA-K164R Cl.1	YKL163W	PIR3	YKL163W_dma2874	0.0071	3.36e-01
YBR088C	PCNA-K164R Cl.1	YKL164C	PIR1	YKL164C_dma2873	-0.0254	2.92e-01
YBR088C	PCNA-K164R Cl.1	YKL166C	TPK3	YKL166C_dma2872	0.017	3.63e-01
YBR088C	PCNA-K164R Cl.1	YKL167C	MRP49	YKL167C_dma2871	0.0049	4.61e-01
YBR088C	PCNA-K164R Cl.1	YKL168C	KKQ8	YKL168C_dma2870	-0.0121	3.28e-01
YBR088C	PCNA-K164R Cl.1	YKL171W	NNK1	YKL171W_dma2891	0.026	3.72e-01
YBR088C	PCNA-K164R Cl.1	YKL174C	TPO5	YKL174C_dma2890	-0.0279	2.97e-01
YBR088C	PCNA-K164R Cl.1	YKL175W	ZRT3	YKL175W_dma2889	0.0023	4.83e-01
YBR088C	PCNA-K164R Cl.1	YKL176C	LST4	YKL176C_dma2888	0.0275	2.54e-01
YBR088C	PCNA-K164R Cl.1	YKL177W	YKL177W	YKL177W_dma2887	0.0266	1.43e-01
YBR088C	PCNA-K164R Cl.1	YKL178C	STE3	YKL178C_dma2886	0.0167	4.13e-01
YBR088C	PCNA-K164R Cl.1	YKL179C	COY1	YKL179C_dma2885	0.016	3.33e-01
YBR088C	PCNA-K164R Cl.1	YKL183W	LOT5	YKL183W_dma2884	-0.0124	3.57e-01
YBR088C	PCNA-K164R Cl.1	YKL184W	SPE1	YKL184W_dma2883	0.0434	2.10e-01
YBR088C	PCNA-K164R Cl.1	YKL185W	ASH1	YKL185W_dma2882	-0.0273	3.23e-01
YBR088C	PCNA-K164R Cl.1	YKL187C	YKL187C	YKL187C_dma2881	-0.0277	1.18e-01
YBR088C	PCNA-K164R Cl.1	YKL188C	PXA2	YKL188C_dma2903	-0.0019	4.85e-01
YBR088C	PCNA-K164R Cl.1	YKL190W	CNB1	YKL190W_dma2902	0.014	4.03e-01
YBR088C	PCNA-K164R Cl.1	YKL191W	DPH2	YKL191W_dma2901	0.0024	4.75e-01
YBR088C	PCNA-K164R Cl.1	YKL197C	PEX1	YKL197C_dma2900	0.0108	4.02e-01
YBR088C	PCNA-K164R Cl.1	YKL198C	PTK1	YKL198C_dma2899	-0.0021	4.69e-01
YBR088C	PCNA-K164R Cl.1	YKL199C	YBL108W	YKL199C_dma2898	0.0158	2.98e-01
YBR088C	PCNA-K164R Cl.1	YKL200C	YBL107C	YKL200C_dma2897	-0.0084	3.09e-01
YBR088C	PCNA-K164R Cl.1	YKL201C	MNN4	YKL201C_dma2896	0.0061	4.17e-01
YBR088C	PCNA-K164R Cl.1	YKL202W	YKL202W	YKL202W_dma2895	-0.0076	3.81e-01
YBR088C	PCNA-K164R Cl.1	YKL205W	LOS1	YKL205W_dma2893	-0.0681	1.61e-01
YBR088C	PCNA-K164R Cl.1	YKL206C	ADD66	YKL206C_dma2915	-0.0512	2.20e-01
YBR088C	PCNA-K164R Cl.1	YKL207W	EMC3	YKL207W_dma2914	0.0047	4.58e-01
YBR088C	PCNA-K164R Cl.1	YKL208W	CBT1	YKL208W_dma2913	0	5.00e-01
YBR088C	PCNA-K164R Cl.1	YKL211C	TRP3	YKL211C_dma2912	0.0279	3.15e-01
YBR088C	PCNA-K164R Cl.1	YKL212W	SAC1	YKL212W_dma2911	-0.0534	3.99e-01
YBR088C	PCNA-K164R Cl.1	YKL213C	DOA1	YKL213C_dma2910	-0.0342	6.97e-02
YBR088C	PCNA-K164R Cl.1	YKL214C	YRA2	YKL214C_dma2909	0.0145	3.22e-01
YBR088C	PCNA-K164R Cl.1	YKL215C	OXP1	YKL215C_dma2908	0.0141	3.44e-01
YBR088C	PCNA-K164R Cl.1	YKL216W	URA1	YKL216W_dma2907	0.0136	1.67e-01
YBR088C	PCNA-K164R Cl.1	YKL217W	JEN1	YKL217W_dma2906	0.0145	5.96e-02
YBR088C	PCNA-K164R Cl.1	YKL218C	SRY1	YKL218C_dma2905	-0.0212	2.61e-01
YBR088C	PCNA-K164R Cl.1	YKL220C	FRE2	YKL220C_dma2927	-0.0299	7.52e-02
YBR088C	PCNA-K164R Cl.1	YKL221W	MCH2	YKL221W_dma2926	-0.0173	3.72e-01
YBR088C	PCNA-K164R Cl.1	YKL222C	YKL222C	YKL222C_dma2925	0.0214	2.94e-01
YBR088C	PCNA-K164R Cl.1	YKR003W	OSH6	YKR003W_dma2923	-0.0211	1.77e-01
YBR088C	PCNA-K164R Cl.1	YKR005C	YKR005C	YKR005C_dma2922	0.0114	3.63e-01
YBR088C	PCNA-K164R Cl.1	YKR007W	MEH1	YKR007W_dma2921	-0.0769	9.71e-02
YBR088C	PCNA-K164R Cl.1	YKR009C	FOX2	YKR009C_dma2920	-0.0015	4.88e-01
YBR088C	PCNA-K164R Cl.1	YKR010C	TOF2	YKR010C_dma2919	0.0015	4.79e-01
YBR088C	PCNA-K164R Cl.1	YKR011C	YKR011C	YKR011C_dma2918	-0.0104	4.04e-01
YBR088C	PCNA-K164R Cl.1	YKR012C	YKR012C	YKR012C_dma2917	-0.0062	4.59e-01
YBR088C	PCNA-K164R Cl.1	YKR013W	PRY2	YKR013W_dma2939	0.0168	1.88e-01
YBR088C	PCNA-K164R Cl.1	YKR014C	YPT52	YKR014C_dma2938	-0.0361	9.98e-02
YBR088C	PCNA-K164R Cl.1	YKR015C	YKR015C	YKR015C_dma2937	0.0151	3.51e-01
YBR088C	PCNA-K164R Cl.1	YKR016W	FCJ1	YKR016W_dma2936	0.0294	5.36e-02
YBR088C	PCNA-K164R Cl.1	YKR017C	YKR017C	YKR017C_dma2935	0.0042	4.35e-01
YBR088C	PCNA-K164R Cl.1	YKR018C	YKR018C	YKR018C_dma2934	0.0335	1.97e-01
YBR088C	PCNA-K164R Cl.1	YKR019C	IRS4	YKR019C_dma2933	0.0296	1.22e-01
YBR088C	PCNA-K164R Cl.1	YKR020W	VPS51	YKR020W_dma2932	-0.029	2.68e-01
YBR088C	PCNA-K164R Cl.1	YKR021W	ALY1	YKR021W_dma2931	-0.0093	4.22e-01
YBR088C	PCNA-K164R Cl.1	YKR023W	YKR023W	YKR023W_dma2930	0.0113	3.44e-01
YBR088C	PCNA-K164R Cl.1	YKR024C	DBP7	YKR024C_dma2929	-0.0398	2.11e-01
YBR088C	PCNA-K164R Cl.1	YKR026C	GCN3	YKR026C_dma2951	-0.0011	4.92e-01
YBR088C	PCNA-K164R Cl.1	YKR027W	BCH2	YKR027W_dma2950	0.0065	3.90e-01
YBR088C	PCNA-K164R Cl.1	YKR028W	SAP190	YKR028W_dma2949	0.0033	4.52e-01
YBR088C	PCNA-K164R Cl.1	YKR029C	SET3	YKR029C_dma2948	-0.0295	1.16e-01
YBR088C	PCNA-K164R Cl.1	YKR030W	GMH1	YKR030W_dma2947	-0.0008	4.75e-01
YBR088C	PCNA-K164R Cl.1	YKR031C	SPO14	YKR031C_dma2946	0.0074	4.13e-01
YBR088C	PCNA-K164R Cl.1	YKR032W	YKR032W	YKR032W_dma2945	-0.0191	9.70e-02
YBR088C	PCNA-K164R Cl.1	YKR033C	YKR033C	YKR033C_dma2944	0.0038	4.59e-01
YBR088C	PCNA-K164R Cl.1	YKR034W	DAL80	YKR034W_dma2943	0.0052	4.52e-01
YBR088C	PCNA-K164R Cl.1	YKR035C	OPI8	YKR035C_dma2942	-0.0283	2.57e-01
YBR088C	PCNA-K164R Cl.1	YKR035W-A	DID2	YKR035W-A_dma2941	-0.0081	4.35e-01
YBR088C	PCNA-K164R Cl.1	YKR036C	CAF4	YKR036C_dma2963	-0.008	4.58e-01
YBR088C	PCNA-K164R Cl.1	YKR039W	GAP1	YKR039W_dma2962	0.0255	3.28e-01
YBR088C	PCNA-K164R Cl.1	YKR040C	YKR040C	YKR040C_dma2961	0.002	4.83e-01
YBR088C	PCNA-K164R Cl.1	YKR041W	YKR041W	YKR041W_dma2960	0.0303	2.42e-01
YBR088C	PCNA-K164R Cl.1	YKR042W	UTH1	YKR042W_dma2959	-0.0326	2.58e-01
YBR088C	PCNA-K164R Cl.1	YKR043C	SHB17	YKR043C_dma2958	0.0386	2.66e-01
YBR088C	PCNA-K164R Cl.1	YKR044W	UIP5	YKR044W_dma2957	-0.0009	4.88e-01
YBR088C	PCNA-K164R Cl.1	YKR045C	YKR045C	YKR045C_dma2956	-0.021	1.42e-01
YBR088C	PCNA-K164R Cl.1	YKR046C	PET10	YKR046C_dma2955	0.0231	2.04e-01
YBR088C	PCNA-K164R Cl.1	YKR047W	YKR047W	YKR047W_dma2954	0.0088	4.02e-01
YBR088C	PCNA-K164R Cl.1	YKR048C	NAP1	YKR048C_dma2953	0.0183	3.84e-01
YBR088C	PCNA-K164R Cl.1	YKR049C	FMP46	YKR049C_dma2988	-0.0233	3.77e-01
YBR088C	PCNA-K164R Cl.1	YKR050W	TRK2	YKR050W_dma2987	-0.0107	2.88e-01
YBR088C	PCNA-K164R Cl.1	YKR051W	YKR051W	YKR051W_dma2986	-0.0162	4.14e-01
YBR088C	PCNA-K164R Cl.1	YKR052C	MRS4	YKR052C_dma2985	0.0267	2.11e-01
YBR088C	PCNA-K164R Cl.1	YKR053C	YSR3	YKR053C_dma2984	0.0165	3.13e-01
YBR088C	PCNA-K164R Cl.1	YKR054C	DYN1	YKR054C_dma2983	0.0022	4.81e-01
YBR088C	PCNA-K164R Cl.1	YKR055W	RHO4	YKR055W_dma2982	-0.0031	4.84e-01
YBR088C	PCNA-K164R Cl.1	YKR056W	TRM2	YKR056W_dma2981	0.0282	1.16e-01
YBR088C	PCNA-K164R Cl.1	YKR057W	RPS21A	YKR057W_dma2980	0.057	1.31e-01
YBR088C	PCNA-K164R Cl.1	YKR058W	GLG1	YKR058W_dma2979	-0.0168	3.28e-01
YBR088C	PCNA-K164R Cl.1	YKR059W	TIF1	YKR059W_dma2978	0.0168	3.39e-01
YBR088C	PCNA-K164R Cl.1	YKR060W	UTP30	YKR060W_dma3000	-0.0077	4.48e-01
YBR088C	PCNA-K164R Cl.1	YKR061W	KTR2	YKR061W_dma2999	0.0042	4.74e-01
YBR088C	PCNA-K164R Cl.1	YKR064W	OAF3	YKR064W_dma2998	-0.002	4.21e-01
YBR088C	PCNA-K164R Cl.1	YKR065C	PAM17	YKR065C_dma2997	-0.083	1.18e-01
YBR088C	PCNA-K164R Cl.1	YKR066C	CCP1	YKR066C_dma2996	-0.0315	1.61e-01
YBR088C	PCNA-K164R Cl.1	YKR067W	GPT2	YKR067W_dma2995	-0.0155	8.81e-02
YBR088C	PCNA-K164R Cl.1	YKR069W	MET1	YKR069W_dma2994	-0.0187	1.79e-01
YBR088C	PCNA-K164R Cl.1	YKR070W	YKR070W	YKR070W_dma2993	-0.0446	4.39e-02
YBR088C	PCNA-K164R Cl.1	YKR072C	SIS2	YKR072C_dma2992	-0.0098	3.78e-01
YBR088C	PCNA-K164R Cl.1	YKR074W	AIM29	YKR074W_dma2991	-0.0543	1.56e-01
YBR088C	PCNA-K164R Cl.1	YKR076W	ECM4	YKR076W_dma2990	0.0095	3.86e-01
YBR088C	PCNA-K164R Cl.1	YKR077W	MSA2	YKR077W_dma3012	0.0513	5.08e-02
YBR088C	PCNA-K164R Cl.1	YKR078W	YKR078W	YKR078W_dma3011	-0.0004	4.92e-01
YBR088C	PCNA-K164R Cl.1	YKR080W	MTD1	YKR080W_dma3010	-0.0775	1.50e-01
YBR088C	PCNA-K164R Cl.1	YKR082W	NUP133	YKR082W_dma3009	0.0223	3.46e-01
YBR088C	PCNA-K164R Cl.1	YKR084C	HBS1	YKR084C_dma3008	0.0036	4.40e-01
YBR088C	PCNA-K164R Cl.1	YKR087C	OMA1	YKR087C_dma3007	-0.0297	3.29e-01
YBR088C	PCNA-K164R Cl.1	YKR088C	TVP38	YKR088C_dma3006	-0.0099	4.21e-01
YBR088C	PCNA-K164R Cl.1	YKR089C	TGL4	YKR089C_dma3005	-0.0267	1.37e-01
YBR088C	PCNA-K164R Cl.1	YKR090W	PXL1	YKR090W_dma3004	0.0204	3.21e-01
YBR088C	PCNA-K164R Cl.1	YKR091W	SRL3	YKR091W_dma3003	0.0388	4.08e-01
YBR088C	PCNA-K164R Cl.1	YKR092C	SRP40	YKR092C_dma3002	0.0351	2.67e-02
YBR088C	PCNA-K164R Cl.1	YKR093W	PTR2	YKR093W_dma3024	0.0177	3.86e-02
YBR088C	PCNA-K164R Cl.1	YKR094C	RPL40B	YKR094C_dma3023	-0.0195	3.81e-01
YBR088C	PCNA-K164R Cl.1	YKR095W	MLP1	YKR095W_dma3022	0.0106	2.25e-01
YBR088C	PCNA-K164R Cl.1	YKR096W	YKR096W	YKR096W_dma3021	0.013	1.35e-01
YBR088C	PCNA-K164R Cl.1	YKR097W	PCK1	YKR097W_dma3020	0.0312	2.59e-01
YBR088C	PCNA-K164R Cl.1	YKR098C	UBP11	YKR098C_dma3019	0.0175	3.60e-01
YBR088C	PCNA-K164R Cl.1	YKR099W	BAS1	YKR099W_dma3018	-0.0137	4.03e-01
YBR088C	PCNA-K164R Cl.1	YKR100C	SKG1	YKR100C_dma3017	0.0106	3.50e-01
YBR088C	PCNA-K164R Cl.1	YKR102W	FLO10	YKR102W_dma3015	0.0096	3.77e-01
YBR088C	PCNA-K164R Cl.1	YKR103W	NFT1	YKR103W_dma3014	0.013	3.53e-01
YBR088C	PCNA-K164R Cl.1	YKR104W	YKR104W	YKR104W_dma5218	-0.0178	2.29e-01
YBR088C	PCNA-K164R Cl.1	YKR105C	VBA5	YKR105C_dma3036	-0.0182	3.93e-01
YBR088C	PCNA-K164R Cl.1	YKR106W	GEX2	YKR106W_dma3035	-0.0105	4.26e-01
YBR088C	PCNA-K164R Cl.1	YLL001W	DNM1	YLL001W_dma3034	-0.0074	4.20e-01
YBR088C	PCNA-K164R Cl.1	YLL002W	RTT109	YLL002W_dma3033	-0.0639	1.57e-02
YBR088C	PCNA-K164R Cl.1	YLL005C	SPO75	YLL005C_dma3032	0.0024	4.84e-01
YBR088C	PCNA-K164R Cl.1	YLL006W	MMM1	YLL006W_dma3031	-0.0007	4.95e-01
YBR088C	PCNA-K164R Cl.1	YLL010C	PSR1	YLL010C_dma3028	0.0272	5.60e-03
YBR088C	PCNA-K164R Cl.1	YLL012W	YEH1	YLL012W_dma3027	-0.0109	4.00e-01
YBR088C	PCNA-K164R Cl.1	YLL013C	PUF3	YLL013C_dma3026	0.0342	6.05e-13
YBR088C	PCNA-K164R Cl.1	YLL014W	EMC6	YLL014W_dma3048	0.0241	1.77e-01
YBR088C	PCNA-K164R Cl.1	YLL015W	BPT1	YLL015W_dma3047	-0.0244	3.30e-01
YBR088C	PCNA-K164R Cl.1	YLL016W	YBR103W	YLL016W_dma3046	0.0017	4.82e-01
YBR088C	PCNA-K164R Cl.1	YLL017W	YBR104W	YLL017W_dma3045	0.0179	3.63e-01
YBR088C	PCNA-K164R Cl.1	YLL019C	KNS1	YLL019C_dma3044	-0.0105	4.28e-01
YBR088C	PCNA-K164R Cl.1	YLL020C	YLL020C	YLL020C_dma3043	-0.0015	4.77e-01
YBR088C	PCNA-K164R Cl.1	YLL021W	SPA2	YLL021W_dma3042	0.008	4.13e-01
YBR088C	PCNA-K164R Cl.1	YLL023C	POM33	YLL023C_dma3041	-0.1342	2.56e-01
YBR088C	PCNA-K164R Cl.1	YLL024C	SSA2	YLL024C_dma3040	-0.0051	4.62e-01
YBR088C	PCNA-K164R Cl.1	YLL025W	PAU17	YLL025W_dma3039	0.0229	3.39e-01
YBR088C	PCNA-K164R Cl.1	YLL026W	HSP104	YLL026W_dma3038	0.0643	9.90e-03
YBR088C	PCNA-K164R Cl.1	YLL028W	TPO1	YLL028W_dma3060	0.0009	4.92e-01
YBR088C	PCNA-K164R Cl.1	YLL029W	FRA1	YLL029W_dma3059	0.0167	3.81e-01
YBR088C	PCNA-K164R Cl.1	YLL032C	YLL032C	YLL032C_dma3058	-0.0047	4.74e-01
YBR088C	PCNA-K164R Cl.1	YLL038C	ENT4	YLL038C_dma3057	0.0071	4.42e-01
YBR088C	PCNA-K164R Cl.1	YLL039C	UBI4	YLL039C_dma3056	-0.015	3.77e-01
YBR088C	PCNA-K164R Cl.1	YLL040C	VPS13	YLL040C_dma3055	0.0304	2.31e-01
YBR088C	PCNA-K164R Cl.1	YLL041C	SDH2	YLL041C_dma3054	-0.0026	4.77e-01
YBR088C	PCNA-K164R Cl.1	YLL042C	ATG10	YLL042C_dma3053	-0.0134	3.82e-01
YBR088C	PCNA-K164R Cl.1	YLL043W	FPS1	YLL043W_dma3052	0.0192	2.96e-01
YBR088C	PCNA-K164R Cl.1	YLL045C	RPL8B	YLL045C_dma3050	0.0127	3.98e-01
YBR088C	PCNA-K164R Cl.1	YLL046C	RNP1	YLL046C_dma3095	-0.0143	3.31e-01
YBR088C	PCNA-K164R Cl.1	YLL047W	YLL047W	YLL047W_dma3094	0.0047	4.67e-01
YBR088C	PCNA-K164R Cl.1	YLL048C	YBT1	YLL048C_dma3093	-0.0236	2.77e-01
YBR088C	PCNA-K164R Cl.1	YLL049W	LDB18	YLL049W_dma3092	0.0304	3.45e-01
YBR088C	PCNA-K164R Cl.1	YLL051C	FRE6	YLL051C_dma3091	0.0121	3.89e-01
YBR088C	PCNA-K164R Cl.1	YLL052C	AQY2	YLL052C_dma3090	0.0231	2.79e-01
YBR088C	PCNA-K164R Cl.1	YLL053C	YLL053C	YLL053C_dma3089	-0.0181	3.20e-01
YBR088C	PCNA-K164R Cl.1	YLL054C	YLL054C	YLL054C_dma3088	0.0154	3.57e-01
YBR088C	PCNA-K164R Cl.1	YLL055W	YCT1	YLL055W_dma3087	0.018	3.43e-01
YBR088C	PCNA-K164R Cl.1	YLL056C	YLL056C	YLL056C_dma3086	-0.0075	4.30e-01
YBR088C	PCNA-K164R Cl.1	YLL057C	JLP1	YLL057C_dma3085	-0.0422	1.57e-01
YBR088C	PCNA-K164R Cl.1	YLL058W	YLL058W	YLL058W_dma3107	0.0172	4.14e-01
YBR088C	PCNA-K164R Cl.1	YLL059C	YLL059C	YLL059C_dma3106	0.0006	4.95e-01
YBR088C	PCNA-K164R Cl.1	YLL060C	GTT2	YLL060C_dma3105	-0.0227	8.45e-04
YBR088C	PCNA-K164R Cl.1	YLL061W	MMP1	YLL061W_dma3104	0.0191	3.63e-01
YBR088C	PCNA-K164R Cl.1	YLL062C	MHT1	YLL062C_dma3103	0.0413	2.38e-02
YBR088C	PCNA-K164R Cl.1	YLL063C	AYT1	YLL063C_dma3102	0.0126	3.41e-01
YBR088C	PCNA-K164R Cl.1	YLR001C	YLR001C	YLR001C_dma3101	0.0243	1.99e-01
YBR088C	PCNA-K164R Cl.1	YLR003C	CMS1	YLR003C_dma3100	0.0052	4.37e-01
YBR088C	PCNA-K164R Cl.1	YLR004C	THI73	YLR004C_dma3099	0.0363	7.40e-02
YBR088C	PCNA-K164R Cl.1	YLR006C	SSK1	YLR006C_dma3098	-0.0261	1.49e-01
YBR088C	PCNA-K164R Cl.1	YLR011W	LOT6	YLR011W_dma3097	0.0076	4.31e-01
YBR088C	PCNA-K164R Cl.1	YLR012C	YLR012C	YLR012C_dma3119	0.0163	3.87e-01
YBR088C	PCNA-K164R Cl.1	YLR013W	GAT3	YLR013W_dma3118	0.0088	4.02e-01
YBR088C	PCNA-K164R Cl.1	YLR014C	PPR1	YLR014C_dma3117	-0.0012	4.91e-01
YBR088C	PCNA-K164R Cl.1	YLR016C	PML1	YLR016C_dma3115	-0.0127	3.46e-01
YBR088C	PCNA-K164R Cl.1	YLR017W	MEU1	YLR017W_dma3114	0.0023	4.72e-01
YBR088C	PCNA-K164R Cl.1	YLR018C	POM34	YLR018C_dma3113	-0.0546	6.00e-03
YBR088C	PCNA-K164R Cl.1	YLR019W	PSR2	YLR019W_dma3112	0.0006	4.93e-01
YBR088C	PCNA-K164R Cl.1	YLR020C	YEH2	YLR020C_dma3111	0.0278	1.44e-02
YBR088C	PCNA-K164R Cl.1	YLR021W	IRC25	YLR021W_dma3110	0.022	3.36e-01
YBR088C	PCNA-K164R Cl.1	YLR023C	IZH3	YLR023C_dma3109	-0.0028	3.36e-01
YBR088C	PCNA-K164R Cl.1	YLR024C	UBR2	YLR024C_dma3131	-0.0238	3.58e-01
YBR088C	PCNA-K164R Cl.1	YLR028C	ADE16	YLR028C_dma3130	-0.1876	9.60e-02
YBR088C	PCNA-K164R Cl.1	YLR030W	YLR030W	YLR030W_dma3129	-0.0054	4.30e-01
YBR088C	PCNA-K164R Cl.1	YLR031W	YLR031W	YLR031W_dma3128	-0.0256	2.15e-01
YBR088C	PCNA-K164R Cl.1	YLR032W	RAD5	YLR032W_dma3127	0.0637	6.93e-02
YBR088C	PCNA-K164R Cl.1	YLR034C	SMF3	YLR034C_dma3126	0.0059	4.37e-01
YBR088C	PCNA-K164R Cl.1	YLR035C	MLH2	YLR035C_dma3125	-0.0054	4.16e-01
YBR088C	PCNA-K164R Cl.1	YLR036C	YLR036C	YLR036C_dma3124	0.0312	5.25e-02
YBR088C	PCNA-K164R Cl.1	YLR037C	PAU23	YLR037C_dma3123	0.0304	1.43e-01
YBR088C	PCNA-K164R Cl.1	YLR038C	COX12	YLR038C_dma3122	0.0377	1.24e-01
YBR088C	PCNA-K164R Cl.1	YLR039C	RIC1	YLR039C_dma3121	-0.0454	1.95e-01
YBR088C	PCNA-K164R Cl.1	YLR040C	YLR040C	YLR040C_dma3143	-0.0582	1.08e-01
YBR088C	PCNA-K164R Cl.1	YLR041W	YLR041W	YLR041W_dma3142	-0.0059	4.43e-01
YBR088C	PCNA-K164R Cl.1	YLR042C	YLR042C	YLR042C_dma3141	0.0238	1.08e-02
YBR088C	PCNA-K164R Cl.1	YLR043C	TRX1	YLR043C_dma3140	0.0173	3.40e-01
YBR088C	PCNA-K164R Cl.1	YLR044C	PDC1	YLR044C_dma3139	-0.0053	4.47e-01
YBR088C	PCNA-K164R Cl.1	YLR046C	YLR046C	YLR046C_dma3138	0.0058	3.98e-01
YBR088C	PCNA-K164R Cl.1	YLR047C	FRE8	YLR047C_dma3137	-0.049	1.62e-01
YBR088C	PCNA-K164R Cl.1	YLR048W	RPS0B	YLR048W_dma3136	-0.0033	4.34e-01
YBR088C	PCNA-K164R Cl.1	YLR049C	YLR049C	YLR049C_dma3135	-0.0296	2.05e-01
YBR088C	PCNA-K164R Cl.1	YLR050C	YLR050C	YLR050C_dma3134	-0.0282	2.01e-01
YBR088C	PCNA-K164R Cl.1	YLR053C	YLR053C	YLR053C_dma3133	0.0105	3.65e-01
YBR088C	PCNA-K164R Cl.1	YLR054C	OSW2	YLR054C_dma3155	-0.0142	8.30e-02
YBR088C	PCNA-K164R Cl.1	YLR056W	ERG3	YLR056W_dma3153	0.0039	4.73e-01
YBR088C	PCNA-K164R Cl.1	YLR057W	MNL2	YLR057W_dma3152	-0.0104	3.94e-01
YBR088C	PCNA-K164R Cl.1	YLR058C	SHM2	YLR058C_dma3151	-0.0451	4.30e-09
YBR088C	PCNA-K164R Cl.1	YLR059C	REX2	YLR059C_dma3150	-0.0249	2.96e-01
YBR088C	PCNA-K164R Cl.1	YLR061W	RPL22A	YLR061W_dma3149	0.0288	1.87e-01
YBR088C	PCNA-K164R Cl.1	YLR063W	YLR063W	YLR063W_dma3147	-0.0012	4.91e-01
YBR088C	PCNA-K164R Cl.1	YLR064W	PER33	YLR064W_dma3146	-0.0153	3.19e-01
YBR088C	PCNA-K164R Cl.1	YLR065C	ENV10	YLR065C_dma3145	-0.0048	4.02e-01
YBR088C	PCNA-K164R Cl.1	YLR070C	XYL2	YLR070C_dma3167	-0.0114	1.14e-01
YBR088C	PCNA-K164R Cl.1	YLR072W	YLR072W	YLR072W_dma3166	-0.008	4.53e-01
YBR088C	PCNA-K164R Cl.1	YLR073C	RFU1	YLR073C_dma3165	-0.0309	1.80e-01
YBR088C	PCNA-K164R Cl.1	YLR077W	FMP25	YLR077W_dma3164	0.019	3.56e-01
YBR088C	PCNA-K164R Cl.1	YLR079W	SIC1	YLR079W_dma3163	-0.0646	2.52e-01
YBR088C	PCNA-K164R Cl.1	YLR080W	EMP46	YLR080W_dma3162	0.0015	4.62e-01
YBR088C	PCNA-K164R Cl.1	YLR081W	GAL2	YLR081W_dma3161	0.0295	1.93e-01
YBR088C	PCNA-K164R Cl.1	YLR082C	SRL2	YLR082C_dma3160	-0.0337	1.89e-01
YBR088C	PCNA-K164R Cl.1	YLR083C	EMP70	YLR083C_dma3159	0.0321	2.87e-01
YBR088C	PCNA-K164R Cl.1	YLR084C	RAX2	YLR084C_dma3158	0.0021	4.83e-01
YBR088C	PCNA-K164R Cl.1	YLR085C	ARP6	YLR085C_dma3157	-0.0091	4.46e-01
YBR088C	PCNA-K164R Cl.1	YLR087C	CSF1	YLR087C_dma3192	0.023	3.58e-01
YBR088C	PCNA-K164R Cl.1	YLR089C	ALT1	YLR089C_dma3191	-0.0341	6.57e-02
YBR088C	PCNA-K164R Cl.1	YLR090W	XDJ1	YLR090W_dma3190	0.0547	1.63e-01
YBR088C	PCNA-K164R Cl.1	YLR092W	SUL2	YLR092W_dma3188	-0.0267	3.27e-01
YBR088C	PCNA-K164R Cl.1	YLR093C	NYV1	YLR093C_dma3187	-0.0095	3.89e-01
YBR088C	PCNA-K164R Cl.1	YLR094C	GIS3	YLR094C_dma3186	-0.0338	1.92e-01
YBR088C	PCNA-K164R Cl.1	YLR095C	IOC2	YLR095C_dma3185	-0.0471	8.90e-11
[truncated: 1,416 more rows]

## Sheet: PCNA-K164R Cl.2
Query systematic name	Query standard name	Array systematic name	Array standard name	Array strain	Epsilon score	p-value
YBR088C	PCNA-K164R Cl.2	YAL007C	ERP2	YAL007C_dma20	-0.0096	1.62e-01
YBR088C	PCNA-K164R Cl.2	YAL008W	FUN14	YAL008W_dma19	-0.0367	2.85e-01
YBR088C	PCNA-K164R Cl.2	YAL015C	NTG1	YAL015C_dma14	-0.1576	9.89e-03
YBR088C	PCNA-K164R Cl.2	YAL018C	YAL018C	YAL018C_dma35	-0.0296	2.90e-01
YBR088C	PCNA-K164R Cl.2	YAL019W	FUN30	YAL019W_dma34	-0.0653	2.21e-01
YBR088C	PCNA-K164R Cl.2	YAL020C	ATS1	YAL020C_dma33	-0.0316	9.10e-02
YBR088C	PCNA-K164R Cl.2	YAL022C	FUN26	YAL022C_dma32	-0.0193	3.53e-01
YBR088C	PCNA-K164R Cl.2	YAL023C	PMT2	YAL023C_dma31	-0.0021	4.19e-01
YBR088C	PCNA-K164R Cl.2	YAL034C	FUN19	YAL034C_dma47	-0.041	1.20e-01
YBR088C	PCNA-K164R Cl.2	YAL036C	RBG1	YAL036C_dma46	-0.0273	1.87e-01
YBR088C	PCNA-K164R Cl.2	YAL037W	YAL037W	YAL037W_dma45	-0.0374	2.52e-01
YBR088C	PCNA-K164R Cl.2	YAL040C	CLN3	YAL040C_dma44	-0.0511	8.58e-02
YBR088C	PCNA-K164R Cl.2	YAL043C-A	YAL047W-A	YAL043C-A_dma42	-0.0072	1.24e-01
YBR088C	PCNA-K164R Cl.2	YAL046C	AIM1	YAL046C_dma5216	0.0469	1.42e-01
YBR088C	PCNA-K164R Cl.2	YAL048C	GEM1	YAL048C_dma5203	0.0077	4.18e-01
YBR088C	PCNA-K164R Cl.2	YAL053W	FLC2	YAL053W_dma38	-0.0013	4.87e-01
YBR088C	PCNA-K164R Cl.2	YAL058C-A	YAL040C	YAL058C-A_dma57	-0.0028	4.83e-01
YBR088C	PCNA-K164R Cl.2	YAL061W	BDH2	YAL061W_dma53	-0.0051	2.93e-01
YBR088C	PCNA-K164R Cl.2	YAL064C-A	TDA8	YAL064C-A_dma51	-0.0049	4.32e-01
YBR088C	PCNA-K164R Cl.2	YAL066W	YAL066W	YAL066W_dma49	-0.0107	3.65e-01
YBR088C	PCNA-K164R Cl.2	YAR014C	BUD14	YAR014C_dma66	-0.0145	3.09e-01
YBR088C	PCNA-K164R Cl.2	YAR015W	ADE1	YAR015W_dma65	-0.0263	2.92e-05
YBR088C	PCNA-K164R Cl.2	YAR020C	PAU7	YAR020C_dma63	-0.0082	7.24e-02
YBR088C	PCNA-K164R Cl.2	YAR023C	YAR023C	YAR023C_dma62	-0.0243	2.28e-01
YBR088C	PCNA-K164R Cl.2	YAR027W	UIP3	YAR027W_dma61	-0.02	3.54e-01
YBR088C	PCNA-K164R Cl.2	YAR028W	YAR028W	YAR028W_dma83	-0.0345	1.26e-01
YBR088C	PCNA-K164R Cl.2	YAR030C	YAR030C	YAR030C_dma81	-0.0112	4.16e-01
YBR088C	PCNA-K164R Cl.2	YAR031W	PRM9	YAR031W_dma80	-0.0057	3.62e-01
YBR088C	PCNA-K164R Cl.2	YAR035W	YAT1	YAR035W_dma79	-0.0228	2.65e-01
YBR088C	PCNA-K164R Cl.2	YAR037W	YAL020C	YAR037W_dma78	-0.017	3.14e-01
YBR088C	PCNA-K164R Cl.2	YAR043C	YAL017W	YAR043C_dma75	-0.0104	4.04e-01
YBR088C	PCNA-K164R Cl.2	YAR044W	YAL016C-B	YAR044W_dma74	-0.0046	4.52e-01
YBR088C	PCNA-K164R Cl.2	YAR047C	YAR047C	YAR047C_dma73	-0.0116	3.57e-01
YBR088C	PCNA-K164R Cl.2	YAR050W	FLO1	YAR050W_dma95	-0.0855	1.04e-13
YBR088C	PCNA-K164R Cl.2	YCL001W	RER1	YCL001W_dma460	0.0367	2.49e-01
YBR088C	PCNA-K164R Cl.2	YCL001W-A	YCL001W-A	YCL001W-A_dma459	0.005	4.47e-01
YBR088C	PCNA-K164R Cl.2	YCL002C	YCL002C	YCL002C_dma458	0.0165	3.66e-01
YBR088C	PCNA-K164R Cl.2	YCL006C	YAL007C	YCL006C_dma457	0.0088	4.33e-01
YBR088C	PCNA-K164R Cl.2	YCL009C	ILV6	YCL009C_dma479	-0.0636	1.18e-01
YBR088C	PCNA-K164R Cl.2	YCL010C	SGF29	YCL010C_dma478	-0.0117	4.16e-01
YBR088C	PCNA-K164R Cl.2	YCL011C	GBP2	YCL011C_dma477	-0.0237	1.47e-01
YBR088C	PCNA-K164R Cl.2	YCL012W	YAR003W	YCL012W_dma476	0.0598	1.39e-01
YBR088C	PCNA-K164R Cl.2	YCL013W	YAR008W	YCL013W_dma475	0.02	9.72e-03
YBR088C	PCNA-K164R Cl.2	YCL014W	BUD3	YCL014W_dma474	0.0086	4.41e-01
YBR088C	PCNA-K164R Cl.2	YCL016C	DCC1	YCL016C_dma473	-0.053	9.73e-02
YBR088C	PCNA-K164R Cl.2	YCL022C	YCL022C	YCL022C_dma472	0.0548	1.48e-03
YBR088C	PCNA-K164R Cl.2	YCL023C	YCL023C	YCL023C_dma471	0.0638	1.73e-06
YBR088C	PCNA-K164R Cl.2	YCL024W	KCC4	YCL024W_dma470	0.0223	3.90e-01
YBR088C	PCNA-K164R Cl.2	YCL025C	AGP1	YCL025C_dma469	-0.0171	3.49e-01
YBR088C	PCNA-K164R Cl.2	YCL026C-A	FRM2	YCL026C-A_dma503	-0.0159	1.39e-03
YBR088C	PCNA-K164R Cl.2	YCL028W	RNQ1	YCL028W_dma501	-0.066	1.09e-01
YBR088C	PCNA-K164R Cl.2	YCL033C	MXR2	YCL033C_dma497	-0.0216	2.88e-01
YBR088C	PCNA-K164R Cl.2	YCL034W	LSB5	YCL034W_dma496	-0.0226	2.10e-01
YBR088C	PCNA-K164R Cl.2	YCL035C	GRX1	YCL035C_dma495	-0.0383	9.43e-04
YBR088C	PCNA-K164R Cl.2	YCL039W	GID7	YCL039W_dma514	-0.0781	5.66e-02
YBR088C	PCNA-K164R Cl.2	YCL040W	GLK1	YCL040W_dma513	-0.0059	4.18e-01
YBR088C	PCNA-K164R Cl.2	YCL044C	MGR1	YCL044C_dma511	-0.0329	1.44e-01
YBR088C	PCNA-K164R Cl.2	YCL045C	EMC1	YCL045C_dma510	-0.0438	1.36e-01
YBR088C	PCNA-K164R Cl.2	YCL047C	POF1	YCL047C_dma508	-0.0382	2.33e-01
YBR088C	PCNA-K164R Cl.2	YCL049C	YCL049C	YCL049C_dma506	-0.0183	3.16e-01
YBR088C	PCNA-K164R Cl.2	YCL057W	PRD1	YCL057W_dma524	-0.0045	4.62e-01
YBR088C	PCNA-K164R Cl.2	YCL060C	YJL221C	YCL060C_dma523	-0.0815	3.71e-02
YBR088C	PCNA-K164R Cl.2	YCL061C	MRC1	YCL061C_dma522	-0.0119	3.83e-01
YBR088C	PCNA-K164R Cl.2	YCL063W	VAC17	YCL063W_dma520	-0.0084	1.23e-01
YBR088C	PCNA-K164R Cl.2	YCL064C	CHA1	YCL064C_dma519	-0.0049	4.61e-01
YBR088C	PCNA-K164R Cl.2	YCR001W	YCR001W	YCR001W_dma537	-0.0238	2.95e-01
YBR088C	PCNA-K164R Cl.2	YCR005C	CIT2	YCR005C_dma536	-0.0371	2.37e-05
YBR088C	PCNA-K164R Cl.2	YCR007C	YCR007C	YCR007C_dma534	-0.0207	3.77e-01
YBR088C	PCNA-K164R Cl.2	YCR009C	RVS161	YCR009C_dma532	-0.0703	4.42e-02
YBR088C	PCNA-K164R Cl.2	YCR010C	ADY2	YCR010C_dma531	-0.0554	3.84e-02
YBR088C	PCNA-K164R Cl.2	YCR011C	ADP1	YCR011C_dma530	-0.0009	4.86e-01
YBR088C	PCNA-K164R Cl.2	YCR019W	MAK32	YCR019W_dma548	-0.0027	4.73e-01
YBR088C	PCNA-K164R Cl.2	YCR020C	PET18	YCR020C_dma547	-0.0139	3.54e-01
YBR088C	PCNA-K164R Cl.2	YCR020C-A	MAK31	YCR020C-A_dma546	-0.0624	1.48e-01
YBR088C	PCNA-K164R Cl.2	YCR021C	HSP30	YCR021C_dma545	-0.0115	4.23e-01
YBR088C	PCNA-K164R Cl.2	YCR022C	YCR022C	YCR022C_dma544	-0.0278	2.95e-01
YBR088C	PCNA-K164R Cl.2	YCR023C	YCR023C	YCR023C_dma543	-0.0413	1.90e-01
YBR088C	PCNA-K164R Cl.2	YCR032W	BPH1	YCR032W_dma558	-0.022	2.50e-01
YBR088C	PCNA-K164R Cl.2	YCR033W	SNT1	YCR033W_dma557	-0.0054	4.65e-01
YBR088C	PCNA-K164R Cl.2	YCR034W	FEN1	YCR034W_dma556	0.043	1.93e-01
YBR088C	PCNA-K164R Cl.2	YCR036W	RBK1	YCR036W_dma555	0.0482	4.05e-02
YBR088C	PCNA-K164R Cl.2	YCR037C	PHO87	YCR037C_dma554	-0.0444	1.66e-01
YBR088C	PCNA-K164R Cl.2	YCR045C	RRT12	YCR045C_dma574	0.0042	4.47e-01
YBR088C	PCNA-K164R Cl.2	YCR048W	ARE1	YCR048W_dma573	0.0357	1.84e-01
YBR088C	PCNA-K164R Cl.2	YCR049C	YCR049C	YCR049C_dma572	0.0244	3.01e-01
YBR088C	PCNA-K164R Cl.2	YCR050C	YCR050C	YCR050C_dma571	-0.0296	8.21e-02
YBR088C	PCNA-K164R Cl.2	YCR051W	YCR051W	YCR051W_dma570	0.0307	4.67e-03
YBR088C	PCNA-K164R Cl.2	YCR053W	THR4	YCR053W_dma569	-0.0054	4.43e-01
YBR088C	PCNA-K164R Cl.2	YCR059C	YIH1	YCR059C_dma568	-0.0261	2.54e-01
YBR088C	PCNA-K164R Cl.2	YCR060W	TAH1	YCR060W_dma567	0.0765	2.09e-02
YBR088C	PCNA-K164R Cl.2	YCR061W	YCR061W	YCR061W_dma566	0.0073	4.42e-01
YBR088C	PCNA-K164R Cl.2	YCR063W	BUD31	YCR063W_dma586	-0.0191	3.97e-01
YBR088C	PCNA-K164R Cl.2	YCR067C	SED4	YCR067C_dma584	-0.0199	3.78e-01
YBR088C	PCNA-K164R Cl.2	YCR073W-A	SOL2	YCR073W-A_dma579	-0.066	1.10e-02
YBR088C	PCNA-K164R Cl.2	YCR075C	ERS1	YCR075C_dma578	-0.0309	2.95e-01
YBR088C	PCNA-K164R Cl.2	YCR076C	FUB1	YCR076C_dma577	-0.0089	4.46e-01
YBR088C	PCNA-K164R Cl.2	YCR077C	PAT1	YCR077C_dma599	-0.0095	4.28e-01
YBR088C	PCNA-K164R Cl.2	YCR079W	PTC6	YCR079W_dma598	-0.0495	2.41e-01
YBR088C	PCNA-K164R Cl.2	YCR083W	TRX3	YCR083W_dma595	-0.0003	4.96e-01
YBR088C	PCNA-K164R Cl.2	YCR085W	YCR085W	YCR085W_dma594	-0.0048	4.43e-01
YBR088C	PCNA-K164R Cl.2	YCR086W	CSM1	YCR086W_dma593	-0.032	2.57e-01
YBR088C	PCNA-K164R Cl.2	YCR087W	YCR087W	YCR087W_dma591	-0.0279	2.91e-01
YBR088C	PCNA-K164R Cl.2	YCR089W	FIG2	YCR089W_dma589	-0.0091	4.16e-01
YBR088C	PCNA-K164R Cl.2	YCR091W	KIN82	YCR091W_dma610	-0.0322	2.20e-01
YBR088C	PCNA-K164R Cl.2	YCR095C	OCA4	YCR095C_dma608	-0.0264	3.07e-01
YBR088C	PCNA-K164R Cl.2	YCR099C	YCR099C	YCR099C_dma606	-0.0159	2.45e-01
YBR088C	PCNA-K164R Cl.2	YCR101C	YCR101C	YCR101C_dma604	-0.0041	4.54e-01
YBR088C	PCNA-K164R Cl.2	YCR102W-A	YCR102W-A	YCR102W-A_dma602	-0.008	4.14e-01
YBR088C	PCNA-K164R Cl.2	YCR105W	ADH7	YCR105W_dma601	-0.0285	1.61e-03
YBR088C	PCNA-K164R Cl.2	YCR107W	AAD3	YCR107W_dma5251	-0.0226	2.39e-01
YBR088C	PCNA-K164R Cl.2	YDL001W	RMD1	YDL001W_dma622	-0.0497	1.89e-01
YBR088C	PCNA-K164R Cl.2	YDL002C	NHP10	YDL002C_dma621	-0.0613	2.37e-01
YBR088C	PCNA-K164R Cl.2	YDL011C	YDL011C	YDL011C_dma618	-0.0199	3.11e-01
YBR088C	PCNA-K164R Cl.2	YDL019C	OSH2	YDL019C_dma614	-0.0488	1.51e-01
YBR088C	PCNA-K164R Cl.2	YDL020C	RPN4	YDL020C_dma613	-0.0748	9.49e-03
YBR088C	PCNA-K164R Cl.2	YDL025C	RTK1	YDL025C_dma633	-0.0196	2.11e-01
YBR088C	PCNA-K164R Cl.2	YDL026W	YDL026W	YDL026W_dma632	-0.0188	3.31e-01
YBR088C	PCNA-K164R Cl.2	YDL036C	PUS9	YDL036C_dma627	-0.0001	4.95e-01
YBR088C	PCNA-K164R Cl.2	YDL037C	BSC1	YDL037C_dma626	-0.0378	2.44e-01
YBR088C	PCNA-K164R Cl.2	YDL038C	YJL104W	YDL038C_dma625	-0.0163	2.99e-01
YBR088C	PCNA-K164R Cl.2	YDL048C	STP4	YDL048C_dma642	-0.0256	3.13e-01
YBR088C	PCNA-K164R Cl.2	YDL050C	YDL050C	YDL050C_dma643	-0.0048	4.39e-01
YBR088C	PCNA-K164R Cl.2	YDL054C	MCH1	YDL054C_dma637	-0.0037	4.81e-01
YBR088C	PCNA-K164R Cl.2	YDL056W	MBP1	YDL056W_dma659	-0.0012	4.85e-01
YBR088C	PCNA-K164R Cl.2	YDL061C	RPS29B	YDL061C_dma657	-0.0437	3.42e-01
YBR088C	PCNA-K164R Cl.2	YDL062W	YDL062W	YDL062W_dma656	-0.0097	4.50e-01
YBR088C	PCNA-K164R Cl.2	YDL065C	PEX19	YDL065C_dma655	-0.0605	6.26e-02
YBR088C	PCNA-K164R Cl.2	YDL071C	YDL071C	YDL071C_dma652	0.0119	4.02e-01
YBR088C	PCNA-K164R Cl.2	YDL074C	BRE1	YDL074C_dma651	-0.0436	2.93e-01
YBR088C	PCNA-K164R Cl.2	YDL076C	RXT3	YDL076C_dma650	0.0158	3.92e-01
YBR088C	PCNA-K164R Cl.2	YDL077C	VAM6	YDL077C_dma649	0.0235	2.64e-01
YBR088C	PCNA-K164R Cl.2	YDL082W	RPL13A	YDL082W_dma680	-0.0982	8.26e-07
YBR088C	PCNA-K164R Cl.2	YDL085W	NDE2	YDL085W_dma678	-0.0045	4.62e-01
YBR088C	PCNA-K164R Cl.2	YDL088C	ASM4	YDL088C_dma676	-0.0131	3.62e-01
YBR088C	PCNA-K164R Cl.2	YDL094C	YDL094C	YDL094C_dma694	-0.0212	4.06e-01
YBR088C	PCNA-K164R Cl.2	YDL095W	PMT1	YDL095W_dma693	-0.0213	3.52e-01
YBR088C	PCNA-K164R Cl.2	YDL096C	OPI6	YDL096C_dma692	-0.0311	2.35e-01
YBR088C	PCNA-K164R Cl.2	YDL104C	QRI7	YDL104C_dma689	-0.0572	1.50e-01
YBR088C	PCNA-K164R Cl.2	YDL109C	YDL109C	YDL109C_dma687	-0.0051	2.99e-01
YBR088C	PCNA-K164R Cl.2	YDL112W	TRM3	YDL112W_dma708	-0.0171	1.98e-01
YBR088C	PCNA-K164R Cl.2	YDL114W	YDL114W	YDL114W_dma706	-0.0108	3.50e-01
YBR088C	PCNA-K164R Cl.2	YDL117W	CYK3	YDL117W_dma705	-0.0253	3.56e-01
YBR088C	PCNA-K164R Cl.2	YDL118W	YDL118W	YDL118W_dma704	-0.0299	2.28e-01
YBR088C	PCNA-K164R Cl.2	YDL123W	SNA4	YDL123W_dma700	-0.023	3.06e-01
YBR088C	PCNA-K164R Cl.2	YDL128W	VCX1	YDL128W_dma719	-0.0476	1.69e-01
YBR088C	PCNA-K164R Cl.2	YDL133W	SRF1	YDL133W_dma713	-0.0161	3.43e-01
YBR088C	PCNA-K164R Cl.2	YDL134C	PPH21	YDL134C_dma712	-0.0129	3.85e-01
YBR088C	PCNA-K164R Cl.2	YDL134C-A	YJL046W	YDL134C-A_dma711	-0.0108	2.74e-01
YBR088C	PCNA-K164R Cl.2	YDL136W	RPL35B	YDL136W_dma732	-0.0645	2.29e-01
YBR088C	PCNA-K164R Cl.2	YDL144C	YDL144C	YDL144C_dma728	-0.0573	5.69e-74
YBR088C	PCNA-K164R Cl.2	YDL146W	LDB17	YDL146W_dma727	-0.0397	2.43e-01
YBR088C	PCNA-K164R Cl.2	YDL149W	ATG9	YDL149W_dma726	-0.0196	3.70e-01
YBR088C	PCNA-K164R Cl.2	YDL155W	CLB3	YDL155W_dma724	-0.0276	2.93e-01
YBR088C	PCNA-K164R Cl.2	YDL167C	NRP1	YDL167C_dma740	-0.0422	1.71e-01
YBR088C	PCNA-K164R Cl.2	YDL168W	SFA1	YDL168W_dma739	-0.0281	1.27e-01
YBR088C	PCNA-K164R Cl.2	YDL169C	UGX2	YDL169C_dma738	-0.0259	7.53e-03
YBR088C	PCNA-K164R Cl.2	YDL174C	DLD1	YDL174C_dma756	-0.0263	6.73e-04
YBR088C	PCNA-K164R Cl.2	YDL176W	YDL176W	YDL176W_dma754	-0.0021	4.72e-01
YBR088C	PCNA-K164R Cl.2	YDL178W	DLD2	YDL178W_dma752	-0.0056	4.30e-01
YBR088C	PCNA-K164R Cl.2	YDL180W	YDL180W	YDL180W_dma750	-0.108	7.49e-07
YBR088C	PCNA-K164R Cl.2	YDL181W	INH1	YDL181W_dma749	-0.0483	6.96e-03
YBR088C	PCNA-K164R Cl.2	YDL182W	LYS20	YDL182W_dma748	-0.0109	5.03e-02
YBR088C	PCNA-K164R Cl.2	YDL183C	YDL183C	YDL183C_dma747	-0.0708	1.49e-02
YBR088C	PCNA-K164R Cl.2	YDL184C	RPL41A	YDL184C_dma746	0.0509	3.30e-06
YBR088C	PCNA-K164R Cl.2	YDL186W	YDL186W	YDL186W_dma790	-0.0563	1.71e-01
YBR088C	PCNA-K164R Cl.2	YDL187C	YDL187C	YDL187C_dma789	0.0221	2.18e-01
YBR088C	PCNA-K164R Cl.2	YDL188C	PPH22	YDL188C_dma788	0.0427	1.57e-01
YBR088C	PCNA-K164R Cl.2	YDL189W	RBS1	YDL189W_dma787	-0.0091	3.87e-01
YBR088C	PCNA-K164R Cl.2	YDL190C	UFD2	YDL190C_dma786	-0.0163	3.05e-01
YBR088C	PCNA-K164R Cl.2	YDL191W	RPL35A	YDL191W_dma785	0.0088	2.83e-01
YBR088C	PCNA-K164R Cl.2	YDL192W	ARF1	YDL192W_dma784	-0.1279	2.60e-02
YBR088C	PCNA-K164R Cl.2	YDL194W	SNF3	YDL194W_dma783	-0.0368	1.70e-01
YBR088C	PCNA-K164R Cl.2	YDL197C	ASF2	YDL197C_dma782	-0.0023	4.60e-01
YBR088C	PCNA-K164R Cl.2	YDL199C	YDL199C	YDL199C_dma781	-0.0134	2.58e-01
YBR088C	PCNA-K164R Cl.2	YDL200C	MGT1	YDL200C_dma803	-0.0139	4.32e-01
YBR088C	PCNA-K164R Cl.2	YDL201W	TRM8	YDL201W_dma802	-0.0448	2.48e-01
YBR088C	PCNA-K164R Cl.2	YDL203C	ACK1	YDL203C_dma801	-0.0636	8.32e-02
YBR088C	PCNA-K164R Cl.2	YDL204W	RTN2	YDL204W_dma800	-0.0143	3.39e-01
YBR088C	PCNA-K164R Cl.2	YDL206W	YDL206W	YDL206W_dma799	0.0021	4.75e-01
YBR088C	PCNA-K164R Cl.2	YDL210W	UGA4	YDL210W_dma798	-0.0142	3.43e-01
YBR088C	PCNA-K164R Cl.2	YDL211C	YDL211C	YDL211C_dma797	-0.0202	2.92e-01
YBR088C	PCNA-K164R Cl.2	YDL213C	NOP6	YDL213C_dma796	0.0037	4.46e-01
YBR088C	PCNA-K164R Cl.2	YDL214C	PRR2	YDL214C_dma795	-0.0056	4.64e-01
YBR088C	PCNA-K164R Cl.2	YDL215C	GDH2	YDL215C_dma794	0.0022	4.41e-01
YBR088C	PCNA-K164R Cl.2	YDL216C	RRI1	YDL216C_dma793	0.0104	3.22e-01
YBR088C	PCNA-K164R Cl.2	YDL218W	YDL218W	YDL218W_dma815	0.0017	4.90e-01
YBR088C	PCNA-K164R Cl.2	YDL219W	DTD1	YDL219W_dma814	0.0351	2.59e-01
YBR088C	PCNA-K164R Cl.2	YDL222C	FMP45	YDL222C_dma813	-0.0027	4.71e-01
YBR088C	PCNA-K164R Cl.2	YDL223C	HBT1	YDL223C_dma812	-0.023	2.94e-01
YBR088C	PCNA-K164R Cl.2	YDL224C	WHI4	YDL224C_dma811	-0.002	4.87e-01
YBR088C	PCNA-K164R Cl.2	YDL226C	GCS1	YDL226C_dma810	0.0303	3.48e-01
YBR088C	PCNA-K164R Cl.2	YDL227C	HO	YDL227C_dma809	-0.0375	1.49e-01
YBR088C	PCNA-K164R Cl.2	YDL229W	SSB1	YDL229W_dma808	-0.0374	7.61e-02
YBR088C	PCNA-K164R Cl.2	YDL230W	PTP1	YDL230W_dma807	0.0481	8.91e-02
YBR088C	PCNA-K164R Cl.2	YDL231C	BRE4	YDL231C_dma806	0.0144	4.01e-01
YBR088C	PCNA-K164R Cl.2	YDL233W	YDL233W	YDL233W_dma827	0.0399	2.20e-01
YBR088C	PCNA-K164R Cl.2	YDL234C	GYP7	YDL234C_dma826	0.057	1.49e-01
YBR088C	PCNA-K164R Cl.2	YDL236W	PHO13	YDL236W_dma825	-0.0356	2.85e-01
YBR088C	PCNA-K164R Cl.2	YDL237W	AIM6	YDL237W_dma824	-0.0041	4.59e-01
YBR088C	PCNA-K164R Cl.2	YDL238C	GUD1	YDL238C_dma823	0.0115	4.12e-01
YBR088C	PCNA-K164R Cl.2	YDL239C	ADY3	YDL239C_dma822	-0.0054	4.21e-01
YBR088C	PCNA-K164R Cl.2	YDL240W	LRG1	YDL240W_dma821	-0.0473	1.38e-01
YBR088C	PCNA-K164R Cl.2	YDL241W	YDL241W	YDL241W_dma820	-0.0192	8.86e-02
YBR088C	PCNA-K164R Cl.2	YDL242W	YDL242W	YDL242W_dma819	-0.0056	3.83e-01
YBR088C	PCNA-K164R Cl.2	YDL243C	AAD4	YDL243C_dma818	0.0376	2.06e-02
YBR088C	PCNA-K164R Cl.2	YDR001C	NTH1	YDR001C_dma817	-0.0062	4.34e-01
YBR088C	PCNA-K164R Cl.2	YDR003W	RCR2	YDR003W_dma839	-0.0055	4.52e-01
YBR088C	PCNA-K164R Cl.2	YDR004W	RAD57	YDR004W_dma838	-0.1691	1.75e-05
YBR088C	PCNA-K164R Cl.2	YDR005C	MAF1	YDR005C_dma837	-0.0031	4.67e-01
YBR088C	PCNA-K164R Cl.2	YDR006C	SOK1	YDR006C_dma836	-0.0382	2.23e-01
YBR088C	PCNA-K164R Cl.2	YDR007W	TRP1	YDR007W_dma835	-0.0026	4.76e-01
YBR088C	PCNA-K164R Cl.2	YDR009W	GAL3	YDR009W_dma833	0.0124	2.45e-01
YBR088C	PCNA-K164R Cl.2	YDR010C	YDR010C	YDR010C_dma832	0.0222	1.51e-01
YBR088C	PCNA-K164R Cl.2	YDR011W	SNQ2	YDR011W_dma831	0.031	1.74e-01
YBR088C	PCNA-K164R Cl.2	YDR014W	RAD61	YDR014W_dma830	-0.0337	2.28e-01
YBR088C	PCNA-K164R Cl.2	YDR015C	YDR015C	YDR015C_dma829	0.0203	2.45e-01
YBR088C	PCNA-K164R Cl.2	YDR018C	YDR018C	YDR018C_dma851	-0.0041	4.65e-01
YBR088C	PCNA-K164R Cl.2	YDR019C	GCV1	YDR019C_dma850	0.0099	3.92e-02
YBR088C	PCNA-K164R Cl.2	YDR020C	DAS2	YDR020C_dma849	-0.0113	3.53e-01
YBR088C	PCNA-K164R Cl.2	YDR022C	CIS1	YDR022C_dma848	0.0024	4.82e-01
YBR088C	PCNA-K164R Cl.2	YDR024W	FYV1	YDR024W_dma847	0.1008	1.12e-01
YBR088C	PCNA-K164R Cl.2	YDR026C	NSI1	YDR026C_dma5215	-0.0135	3.63e-01
YBR088C	PCNA-K164R Cl.2	YDR029W	YDR029W	YDR029W_dma5214	0.0039	4.26e-01
YBR088C	PCNA-K164R Cl.2	YDR030C	RAD28	YDR030C_dma5213	0.014	2.89e-01
YBR088C	PCNA-K164R Cl.2	YDR031W	MIC14	YDR031W_dma5212	0.0091	3.75e-01
YBR088C	PCNA-K164R Cl.2	YDR032C	PST2	YDR032C_dma5211	0.002	4.78e-01
YBR088C	PCNA-K164R Cl.2	YDR033W	MRH1	YDR033W_dma5210	0.0154	2.94e-04
YBR088C	PCNA-K164R Cl.2	YDR035W	ARO3	YDR035W_dma5224	-0.0222	3.63e-02
YBR088C	PCNA-K164R Cl.2	YDR036C	EHD3	YDR036C_dma5223	0.0129	3.31e-01
YBR088C	PCNA-K164R Cl.2	YDR042C	YDR042C	YDR042C_dma5222	-0.047	6.56e-02
YBR088C	PCNA-K164R Cl.2	YDR043C	NRG1	YDR043C_dma5221	-0.0472	2.01e-01
YBR088C	PCNA-K164R Cl.2	YDR046C	BAP3	YDR046C_dma5219	-0.0877	1.37e-01
YBR088C	PCNA-K164R Cl.2	YDR049W	VMS1	YDR049W_dma844	-0.015	3.62e-01
YBR088C	PCNA-K164R Cl.2	YDR051C	DET1	YDR051C_dma843	0.0342	1.71e-02
YBR088C	PCNA-K164R Cl.2	YDR055W	PST1	YDR055W_dma842	0.0342	1.48e-01
YBR088C	PCNA-K164R Cl.2	YDR056C	YDR056C	YDR056C_dma841	-0.0184	3.37e-01
YBR088C	PCNA-K164R Cl.2	YDR057W	YOS9	YDR057W_dma863	-0.0055	4.59e-01
YBR088C	PCNA-K164R Cl.2	YDR058C	TGL2	YDR058C_dma862	-0.0372	1.56e-01
YBR088C	PCNA-K164R Cl.2	YDR059C	UBC5	YDR059C_dma861	-0.0322	2.18e-01
YBR088C	PCNA-K164R Cl.2	YDR061W	YDR061W	YDR061W_dma860	0.0085	4.47e-01
YBR088C	PCNA-K164R Cl.2	YDR063W	AIM7	YDR063W_dma859	0.0147	3.54e-01
YBR088C	PCNA-K164R Cl.2	YDR066C	RTR2	YDR066C_dma858	-0.0017	4.84e-01
YBR088C	PCNA-K164R Cl.2	YDR067C	OCA6	YDR067C_dma857	-0.0307	2.46e-01
YBR088C	PCNA-K164R Cl.2	YDR068W	DOS2	YDR068W_dma856	-0.0041	4.61e-01
YBR088C	PCNA-K164R Cl.2	YDR070C	FMP16	YDR070C_dma855	0.0226	1.28e-01
YBR088C	PCNA-K164R Cl.2	YDR071C	PAA1	YDR071C_dma854	0.0138	2.81e-01
YBR088C	PCNA-K164R Cl.2	YDR072C	IPT1	YDR072C_dma853	0.0108	2.76e-01
YBR088C	PCNA-K164R Cl.2	YDR073W	SNF11	YDR073W_dma888	-0.0772	1.33e-01
YBR088C	PCNA-K164R Cl.2	YDR074W	TPS2	YDR074W_dma887	-0.0639	1.91e-03
YBR088C	PCNA-K164R Cl.2	YDR075W	PPH3	YDR075W_dma886	-0.008	2.73e-01
YBR088C	PCNA-K164R Cl.2	YDR076W	RAD55	YDR076W_dma885	-0.2196	1.36e-46
YBR088C	PCNA-K164R Cl.2	YDR077W	SED1	YDR077W_dma884	0.049	1.19e-01
YBR088C	PCNA-K164R Cl.2	YDR080W	VPS41	YDR080W_dma883	0.099	1.03e-01
YBR088C	PCNA-K164R Cl.2	YDR083W	RRP8	YDR083W_dma882	0.0311	3.32e-01
YBR088C	PCNA-K164R Cl.2	YDR084C	TVP23	YDR084C_dma881	-0.0218	2.47e-01
YBR088C	PCNA-K164R Cl.2	YDR085C	AFR1	YDR085C_dma880	0.008	3.29e-01
YBR088C	PCNA-K164R Cl.2	YDR089W	YDR089W	YDR089W_dma879	-0.0196	2.74e-01
YBR088C	PCNA-K164R Cl.2	YDR090C	YDR090C	YDR090C_dma878	-0.0495	6.70e-02
YBR088C	PCNA-K164R Cl.2	YDR092W	UBC13	YDR092W_dma900	0.0077	4.34e-01
YBR088C	PCNA-K164R Cl.2	YDR093W	DNF2	YDR093W_dma899	0.0292	2.22e-01
YBR088C	PCNA-K164R Cl.2	YDR094W	YDR094W	YDR094W_dma898	-0.0171	4.66e-01
YBR088C	PCNA-K164R Cl.2	YDR095C	YDR095C	YDR095C_dma897	0.0596	1.75e-02
YBR088C	PCNA-K164R Cl.2	YDR096W	GIS1	YDR096W_dma896	-0.0071	4.13e-01
YBR088C	PCNA-K164R Cl.2	YDR097C	MSH6	YDR097C_dma895	-0.0064	4.01e-01
YBR088C	PCNA-K164R Cl.2	YDR098C	GRX3	YDR098C_dma894	-0.0074	4.39e-01
YBR088C	PCNA-K164R Cl.2	YDR099W	BMH2	YDR099W_dma893	-0.0139	3.70e-01
YBR088C	PCNA-K164R Cl.2	YDR100W	TVP15	YDR100W_dma892	-0.0017	4.83e-01
YBR088C	PCNA-K164R Cl.2	YDR101C	ARX1	YDR101C_dma891	0.0513	2.73e-01
YBR088C	PCNA-K164R Cl.2	YDR102C	YDR102C	YDR102C_dma890	0.0144	3.66e-01
YBR088C	PCNA-K164R Cl.2	YDR104C	SPO71	YDR104C_dma912	0.0083	3.45e-01
YBR088C	PCNA-K164R Cl.2	YDR105C	TMS1	YDR105C_dma911	-0.0057	4.63e-01
YBR088C	PCNA-K164R Cl.2	YDR107C	TMN2	YDR107C_dma910	0.0117	4.24e-01
YBR088C	PCNA-K164R Cl.2	YDR108W	TRS85	YDR108W_dma909	-0.0588	2.11e-01
YBR088C	PCNA-K164R Cl.2	YDR109C	YDR109C	YDR109C_dma908	-0.0213	3.18e-01
YBR088C	PCNA-K164R Cl.2	YDR110W	FOB1	YDR110W_dma906	0.0355	1.30e-01
YBR088C	PCNA-K164R Cl.2	YDR111C	ALT2	YDR111C_dma905	0.0367	2.63e-04
YBR088C	PCNA-K164R Cl.2	YDR112W	IRC2	YDR112W_dma904	-0.0021	4.82e-01
YBR088C	PCNA-K164R Cl.2	YDR116C	MRPL1	YDR116C_dma903	-0.0425	1.02e-01
YBR088C	PCNA-K164R Cl.2	YDR117C	TMA64	YDR117C_dma902	0.0251	2.06e-01
YBR088C	PCNA-K164R Cl.2	YDR119W	VBA4	YDR119W_dma924	-0.0118	3.80e-01
YBR088C	PCNA-K164R Cl.2	YDR120C	TRM1	YDR120C_dma923	-0.0065	4.38e-01
YBR088C	PCNA-K164R Cl.2	YDR121W	DPB4	YDR121W_dma922	0.0511	1.58e-01
YBR088C	PCNA-K164R Cl.2	YDR122W	KIN1	YDR122W_dma921	-0.0035	4.71e-01
YBR088C	PCNA-K164R Cl.2	YDR123C	INO2	YDR123C_dma920	-0.1459	3.98e-02
YBR088C	PCNA-K164R Cl.2	YDR124W	YDR124W	YDR124W_dma919	-0.009	4.42e-01
YBR088C	PCNA-K164R Cl.2	YDR125C	ECM18	YDR125C_dma918	0.0142	2.58e-01
YBR088C	PCNA-K164R Cl.2	YDR126W	SWF1	YDR126W_dma917	-0.0303	2.02e-01
YBR088C	PCNA-K164R Cl.2	YDR127W	ARO1	YDR127W_dma916	0.0256	2.40e-01
YBR088C	PCNA-K164R Cl.2	YDR128W	MTC5	YDR128W_dma915	-0.0155	9.27e-02
YBR088C	PCNA-K164R Cl.2	YDR130C	FIN1	YDR130C_dma914	0.0003	4.95e-01
YBR088C	PCNA-K164R Cl.2	YDR131C	YDR131C	YDR131C_dma936	-0.014	3.37e-01
YBR088C	PCNA-K164R Cl.2	YDR132C	YDR132C	YDR132C_dma935	0.0429	5.95e-02
YBR088C	PCNA-K164R Cl.2	YDR133C	YDR133C	YDR133C_dma934	0.0171	2.05e-01
YBR088C	PCNA-K164R Cl.2	YDR134C	YKL136W	YDR134C_dma933	0.0322	9.94e-02
YBR088C	PCNA-K164R Cl.2	YDR135C	YCF1	YDR135C_dma932	-0.0169	3.42e-02
YBR088C	PCNA-K164R Cl.2	YDR139C	RUB1	YDR139C_dma931	0.0054	4.20e-01
YBR088C	PCNA-K164R Cl.2	YDR142C	PEX7	YDR142C_dma930	-0.0144	2.56e-01
YBR088C	PCNA-K164R Cl.2	YDR143C	SAN1	YDR143C_dma929	-0.0333	1.34e-01
YBR088C	PCNA-K164R Cl.2	YDR144C	MKC7	YDR144C_dma928	-0.0275	3.60e-04
YBR088C	PCNA-K164R Cl.2	YDR146C	SWI5	YDR146C_dma927	-0.0203	2.65e-01
YBR088C	PCNA-K164R Cl.2	YDR147W	EKI1	YDR147W_dma926	-0.0013	4.86e-01
YBR088C	PCNA-K164R Cl.2	YDR148C	KGD2	YDR148C_dma948	-0.0635	1.87e-02
YBR088C	PCNA-K164R Cl.2	YDR149C	YDR149C	YDR149C_dma947	-0.0973	2.29e-02
YBR088C	PCNA-K164R Cl.2	YDR150W	NUM1	YDR150W_dma946	-0.0189	2.20e-02
YBR088C	PCNA-K164R Cl.2	YDR151C	CTH1	YDR151C_dma945	0.0233	3.43e-01
YBR088C	PCNA-K164R Cl.2	YDR152W	GIR2	YDR152W_dma944	-0.0153	2.58e-01
YBR088C	PCNA-K164R Cl.2	YDR153C	ENT5	YDR153C_dma943	0.0192	1.76e-01
YBR088C	PCNA-K164R Cl.2	YDR154C	YDR154C	YDR154C_dma942	0.0082	3.59e-01
YBR088C	PCNA-K164R Cl.2	YDR155C	CPR1	YDR155C_dma941	0.0125	3.70e-01
YBR088C	PCNA-K164R Cl.2	YDR156W	RPA14	YDR156W_dma940	-0.0146	3.85e-01
YBR088C	PCNA-K164R Cl.2	YDR157W	YDR157W	YDR157W_dma939	0.0467	1.30e-01
YBR088C	PCNA-K164R Cl.2	YDR158W	HOM2	YDR158W_dma938	0.0421	1.94e-01
YBR088C	PCNA-K164R Cl.2	YDR159W	SAC3	YDR159W_dma960	0.0428	6.76e-02
YBR088C	PCNA-K164R Cl.2	YDR162C	NBP2	YDR162C_dma958	0.1371	3.84e-03
YBR088C	PCNA-K164R Cl.2	YDR163W	CWC15	YDR163W_dma957	0.0024	4.86e-01
YBR088C	PCNA-K164R Cl.2	YDR165W	TRM82	YDR165W_dma956	0.005	4.29e-01
YBR088C	PCNA-K164R Cl.2	YDR169C	STB3	YDR169C_dma955	0.0137	4.00e-01
YBR088C	PCNA-K164R Cl.2	YDR171W	HSP42	YDR171W_dma954	-0.0532	1.13e-01
YBR088C	PCNA-K164R Cl.2	YDR178W	SDH4	YDR178W_dma951	-0.0052	4.40e-01
YBR088C	PCNA-K164R Cl.2	YDR179C	CSN9	YDR179C_dma950	0.0036	4.68e-01
YBR088C	PCNA-K164R Cl.2	YDR179W-A	YDR179W-A	YDR179W-A_dma971	0.0043	4.37e-01
YBR088C	PCNA-K164R Cl.2	YDR181C	SAS4	YDR181C_dma970	0.0073	4.20e-01
YBR088C	PCNA-K164R Cl.2	YDR183W	PLP1	YDR183W_dma969	0.0342	2.43e-01
YBR088C	PCNA-K164R Cl.2	YDR184C	ATC1	YDR184C_dma968	0.0048	4.66e-01
YBR088C	PCNA-K164R Cl.2	YDR185C	UPS3	YDR185C_dma967	-0.0052	4.57e-01
YBR088C	PCNA-K164R Cl.2	YDR186C	YDR186C	YDR186C_dma966	-0.0278	2.79e-01
YBR088C	PCNA-K164R Cl.2	YDR191W	HST4	YDR191W_dma965	0.0199	6.02e-02
YBR088C	PCNA-K164R Cl.2	YDR192C	NUP42	YDR192C_dma964	0.008	3.19e-01
YBR088C	PCNA-K164R Cl.2	YDR193W	YDR193W	YDR193W_dma963	-0.0279	3.00e-02
YBR088C	PCNA-K164R Cl.2	YDR198C	RKM2	YDR198C_dma962	-0.0521	6.47e-02
YBR088C	PCNA-K164R Cl.2	YDR199W	YDR199W	YDR199W_dma961	-0.0081	3.33e-01
YBR088C	PCNA-K164R Cl.2	YDR202C	RAV2	YDR202C_dma983	0.028	3.43e-01
YBR088C	PCNA-K164R Cl.2	YDR203W	YDR203W	YDR203W_dma982	-0.0242	8.27e-02
YBR088C	PCNA-K164R Cl.2	YDR205W	MSC2	YDR205W_dma981	-0.0081	4.47e-01
YBR088C	PCNA-K164R Cl.2	YDR206W	EBS1	YDR206W_dma980	0.0129	3.92e-01
YBR088C	PCNA-K164R Cl.2	YDR207C	UME6	YDR207C_dma979	0.0127	2.68e-01
YBR088C	PCNA-K164R Cl.2	YDR209C	YDR209C	YDR209C_dma978	0.0207	1.34e-02
YBR088C	PCNA-K164R Cl.2	YDR210W	YDR210W	YDR210W_dma977	0.0229	2.71e-01
YBR088C	PCNA-K164R Cl.2	YDR213W	UPC2	YDR213W_dma976	0.0037	4.67e-01
YBR088C	PCNA-K164R Cl.2	YDR214W	AHA1	YDR214W_dma975	0.0103	3.80e-01
YBR088C	PCNA-K164R Cl.2	YDR215C	YDR215C	YDR215C_dma974	-0.0132	3.08e-01
YBR088C	PCNA-K164R Cl.2	YDR216W	ADR1	YDR216W_dma973	-0.02	2.26e-01
YBR088C	PCNA-K164R Cl.2	YDR217C	RAD9	YDR217C_dma995	-0.132	6.09e-03
YBR088C	PCNA-K164R Cl.2	YDR218C	SPR28	YDR218C_dma994	0.0198	1.92e-01
YBR088C	PCNA-K164R Cl.2	YDR219C	MFB1	YDR219C_dma993	0.0175	2.71e-01
YBR088C	PCNA-K164R Cl.2	YDR220C	YDR220C	YDR220C_dma992	-0.0476	2.46e-01
YBR088C	PCNA-K164R Cl.2	YDR221W	GTB1	YDR221W_dma991	0.0008	4.93e-01
YBR088C	PCNA-K164R Cl.2	YDR222W	YDR222W	YDR222W_dma990	0.0232	2.39e-01
YBR088C	PCNA-K164R Cl.2	YDR223W	CRF1	YDR223W_dma989	-0.0003	4.95e-01
YBR088C	PCNA-K164R Cl.2	YDR225W	HTA1	YDR225W_dma988	0.0221	1.88e-15
YBR088C	PCNA-K164R Cl.2	YDR229W	IVY1	YDR229W_dma986	0.01	1.44e-02
YBR088C	PCNA-K164R Cl.2	YDR233C	RTN1	YDR233C_dma985	-0.0215	3.22e-01
YBR088C	PCNA-K164R Cl.2	YDR239C	YDR239C	YDR239C_dma1006	-0.0102	4.26e-01
YBR088C	PCNA-K164R Cl.2	YDR242W	AMD2	YDR242W_dma5249	-0.0058	3.74e-01
YBR088C	PCNA-K164R Cl.2	YDR244W	PEX5	YDR244W_dma1004	0.003	4.72e-01
YBR088C	PCNA-K164R Cl.2	YDR247W	VHS1	YDR247W_dma1002	-0.0029	4.57e-01
YBR088C	PCNA-K164R Cl.2	YDR248C	YDR248C	YDR248C_dma1001	-0.0201	1.83e-01
YBR088C	PCNA-K164R Cl.2	YDR249C	YDR249C	YDR249C_dma1000	0.0175	8.70e-02
YBR088C	PCNA-K164R Cl.2	YDR250C	YDR250C	YDR250C_dma999	-0.0014	4.64e-01
YBR088C	PCNA-K164R Cl.2	YDR251W	PAM1	YDR251W_dma998	-0.0321	3.64e-11
YBR088C	PCNA-K164R Cl.2	YDR252W	BTT1	YDR252W_dma997	-0.0439	1.53e-05
YBR088C	PCNA-K164R Cl.2	YDR253C	MET32	YDR253C_dma1019	0.0536	1.01e-01
YBR088C	PCNA-K164R Cl.2	YDR254W	CHL4	YDR254W_dma1018	0.0348	8.39e-02
YBR088C	PCNA-K164R Cl.2	YDR255C	RMD5	YDR255C_dma1017	-0.0262	1.89e-01
YBR088C	PCNA-K164R Cl.2	YDR256C	CTA1	YDR256C_dma1016	-0.0096	1.94e-01
YBR088C	PCNA-K164R Cl.2	YDR257C	RKM4	YDR257C_dma1015	0.0044	4.64e-01
YBR088C	PCNA-K164R Cl.2	YDR258C	HSP78	YDR258C_dma1014	0.0265	3.99e-01
YBR088C	PCNA-K164R Cl.2	YDR259C	YAP6	YDR259C_dma1013	-0.0549	1.46e-01
YBR088C	PCNA-K164R Cl.2	YDR260C	SWM1	YDR260C_dma1012	0.0177	3.09e-01
YBR088C	PCNA-K164R Cl.2	YDR261C	EXG2	YDR261C_dma1011	-0.0101	4.17e-01
YBR088C	PCNA-K164R Cl.2	YDR262W	YDR262W	YDR262W_dma1010	0.0221	2.39e-01
YBR088C	PCNA-K164R Cl.2	YDR263C	DIN7	YDR263C_dma1009	-0.0054	3.58e-01
YBR088C	PCNA-K164R Cl.2	YDR265W	PEX10	YDR265W_dma1031	0.0328	7.77e-02
YBR088C	PCNA-K164R Cl.2	YDR266C	YDR266C	YDR266C_dma1030	0.0136	3.40e-01
YBR088C	PCNA-K164R Cl.2	YDR269C	YDR269C	YDR269C_dma5248	-0.016	3.48e-01
YBR088C	PCNA-K164R Cl.2	YDR270W	CCC2	YDR270W_dma1029	0.0001	4.99e-01
YBR088C	PCNA-K164R Cl.2	YDR271C	YDR271C	YDR271C_dma5247	0.0034	4.58e-01
YBR088C	PCNA-K164R Cl.2	YDR272W	GLO2	YDR272W_dma1028	-0.0057	4.54e-01
YBR088C	PCNA-K164R Cl.2	YDR273W	DON1	YDR273W_dma1027	-0.0163	3.82e-01
YBR088C	PCNA-K164R Cl.2	YDR274C	YDR274C	YDR274C_dma1026	-0.1603	7.36e-49
YBR088C	PCNA-K164R Cl.2	YDR275W	BSC2	YDR275W_dma1025	-0.0074	4.26e-01
YBR088C	PCNA-K164R Cl.2	YDR276C	PMP3	YDR276C_dma1024	-0.0581	9.02e-02
YBR088C	PCNA-K164R Cl.2	YDR277C	MTH1	YDR277C_dma1023	0.022	2.93e-01
YBR088C	PCNA-K164R Cl.2	YDR278C	YDR278C	YDR278C_dma1022	0.0033	4.51e-01
YBR088C	PCNA-K164R Cl.2	YDR279W	RNH202	YDR279W_dma1021	-0.053	1.63e-01
YBR088C	PCNA-K164R Cl.2	YDR281C	PHM6	YDR281C_dma1043	0.0059	3.93e-01
YBR088C	PCNA-K164R Cl.2	YDR282C	YDR282C	YDR282C_dma1042	-0.0079	4.30e-01
YBR088C	PCNA-K164R Cl.2	YDR284C	DPP1	YDR284C_dma1041	0.0053	4.53e-01
YBR088C	PCNA-K164R Cl.2	YDR285W	ZIP1	YDR285W_dma1040	0.0271	2.92e-01
YBR088C	PCNA-K164R Cl.2	YDR286C	YDR286C	YDR286C_dma1039	0.0255	1.40e-01
YBR088C	PCNA-K164R Cl.2	YDR287W	INM2	YDR287W_dma1038	0.0066	3.87e-01
YBR088C	PCNA-K164R Cl.2	YDR289C	RTT103	YDR289C_dma1037	-0.0413	2.72e-05
YBR088C	PCNA-K164R Cl.2	YDR290W	YDR290W	YDR290W_dma5265	-0.0116	3.54e-01
YBR088C	PCNA-K164R Cl.2	YDR291W	HRQ1	YDR291W_dma1036	-0.0199	3.28e-01
YBR088C	PCNA-K164R Cl.2	YDR294C	DPL1	YDR294C_dma1034	-0.0081	4.43e-01
YBR088C	PCNA-K164R Cl.2	YDR297W	SUR2	YDR297W_dma1033	0.0222	2.88e-01
YBR088C	PCNA-K164R Cl.2	YDR304C	CPR5	YDR304C_dma1068	-0.0237	3.63e-01
YBR088C	PCNA-K164R Cl.2	YDR305C	HNT2	YDR305C_dma1067	0.0036	4.81e-01
YBR088C	PCNA-K164R Cl.2	YDR306C	YDR306C	YDR306C_dma1066	0.0285	1.67e-04
YBR088C	PCNA-K164R Cl.2	YDR307W	YDR307W	YDR307W_dma1065	-0.0202	3.33e-01
YBR088C	PCNA-K164R Cl.2	YDR309C	GIC2	YDR309C_dma1064	-0.0168	1.37e-01
YBR088C	PCNA-K164R Cl.2	YDR310C	SUM1	YDR310C_dma1063	-0.0171	3.69e-01
YBR088C	PCNA-K164R Cl.2	YDR312W	SSF2	YDR312W_dma1062	-0.0205	3.01e-01
YBR088C	PCNA-K164R Cl.2	YDR313C	PIB1	YDR313C_dma1061	0.0154	3.97e-01
YBR088C	PCNA-K164R Cl.2	YDR314C	RAD34	YDR314C_dma1060	-0.0734	7.58e-02
YBR088C	PCNA-K164R Cl.2	YDR315C	IPK1	YDR315C_dma1059	0.0326	2.09e-01
YBR088C	PCNA-K164R Cl.2	YDR316W	OMS1	YDR316W_dma1058	0.0053	4.33e-01
YBR088C	PCNA-K164R Cl.2	YDR317W	HIM1	YDR317W_dma1080	0.0093	4.30e-01
YBR088C	PCNA-K164R Cl.2	YDR318W	MCM21	YDR318W_dma1079	-0.013	3.88e-01
YBR088C	PCNA-K164R Cl.2	YDR319C	YDR319C	YDR319C_dma1078	-0.0274	3.46e-01
YBR088C	PCNA-K164R Cl.2	YDR321W	ASP1	YDR321W_dma1076	0.0187	2.55e-01
YBR088C	PCNA-K164R Cl.2	YDR326C	YSP2	YDR326C_dma5264	0.0306	5.70e-02
YBR088C	PCNA-K164R Cl.2	YDR329C	PEX3	YDR329C_dma1075	-0.0063	4.48e-01
YBR088C	PCNA-K164R Cl.2	YDR330W	UBX5	YDR330W_dma1074	0.0012	4.84e-01
YBR088C	PCNA-K164R Cl.2	YDR332W	IRC3	YDR332W_dma1073	-0.0413	2.11e-01
YBR088C	PCNA-K164R Cl.2	YDR333C	YDR333C	YDR333C_dma1072	-0.0196	1.91e-02
YBR088C	PCNA-K164R Cl.2	YDR334W	SWR1	YDR334W_dma1071	0.0011	4.89e-01
YBR088C	PCNA-K164R Cl.2	YDR335W	MSN5	YDR335W_dma1070	0.0437	1.48e-01
YBR088C	PCNA-K164R Cl.2	YDR336W	YDR336W	YDR336W_dma1092	0.0161	3.47e-01
YBR088C	PCNA-K164R Cl.2	YDR338C	YDR338C	YDR338C_dma1091	-0.0143	2.00e-01
YBR088C	PCNA-K164R Cl.2	YDR340W	YDR340W	YDR340W_dma1090	0.0083	4.14e-01
YBR088C	PCNA-K164R Cl.2	YDR344C	YDR344C	YDR344C_dma1089	-0.0053	4.59e-01
YBR088C	PCNA-K164R Cl.2	YDR345C	HXT3	YDR345C_dma1088	0.0139	2.94e-01
YBR088C	PCNA-K164R Cl.2	YDR346C	SVF1	YDR346C_dma1087	0.0044	4.73e-01
YBR088C	PCNA-K164R Cl.2	YDR348C	PAL1	YDR348C_dma1086	0.0295	2.33e-01
YBR088C	PCNA-K164R Cl.2	YDR349C	YPS7	YDR349C_dma1085	0.0296	7.85e-02
YBR088C	PCNA-K164R Cl.2	YDR351W	SBE2	YDR351W_dma1084	0.009	4.23e-01
YBR088C	PCNA-K164R Cl.2	YDR352W	YDR352W	YDR352W_dma1083	-0.0083	4.35e-01
YBR088C	PCNA-K164R Cl.2	YDR354W	TRP4	YDR354W_dma1082	-0.0389	1.74e-01
YBR088C	PCNA-K164R Cl.2	YDR357C	CNL1	YDR357C_dma1104	0.0125	3.63e-01
YBR088C	PCNA-K164R Cl.2	YDR358W	GGA1	YDR358W_dma1103	-0.0269	3.46e-01
YBR088C	PCNA-K164R Cl.2	YDR359C	EAF1	YDR359C_dma1102	-0.0329	4.30e-01
YBR088C	PCNA-K164R Cl.2	YDR360W	OPI7	YDR360W_dma1101	0.0575	1.27e-01
YBR088C	PCNA-K164R Cl.2	YDR363W	ESC2	YDR363W_dma1100	0.0213	1.67e-01
YBR088C	PCNA-K164R Cl.2	YDR363W-A	SEM1	YDR363W-A_dma1099	0.0073	4.24e-01
YBR088C	PCNA-K164R Cl.2	YDR368W	YPR1	YDR368W_dma1098	0.0066	4.45e-01
YBR088C	PCNA-K164R Cl.2	YDR369C	XRS2	YDR369C_dma1097	-0.0159	2.67e-02
YBR088C	PCNA-K164R Cl.2	YDR370C	YDR370C	YDR370C_dma1096	0.0106	3.41e-01
YBR088C	PCNA-K164R Cl.2	YDR371W	CTS2	YDR371W_dma1095	-0.0042	4.51e-01
YBR088C	PCNA-K164R Cl.2	YDR372C	VPS74	YDR372C_dma1094	0.0236	2.03e-01
YBR088C	PCNA-K164R Cl.2	YDR374C	YDR374C	YDR374C_dma1116	-0.0196	3.35e-01
YBR088C	PCNA-K164R Cl.2	YDR375C	BCS1	YDR375C_dma1115	-0.0177	3.05e-01
YBR088C	PCNA-K164R Cl.2	YDR378C	LSM6	YDR378C_dma1114	0.0647	8.52e-03
YBR088C	PCNA-K164R Cl.2	YDR379W	RGA2	YDR379W_dma1113	-0.0259	1.44e-01
YBR088C	PCNA-K164R Cl.2	YDR380W	ARO10	YDR380W_dma1112	-0.0118	3.54e-01
YBR088C	PCNA-K164R Cl.2	YDR382W	RPP2B	YDR382W_dma1111	-0.0259	3.60e-01
YBR088C	PCNA-K164R Cl.2	YDR383C	NKP1	YDR383C_dma1110	-0.0031	4.47e-01
YBR088C	PCNA-K164R Cl.2	YDR384C	ATO3	YDR384C_dma1109	0.0007	4.92e-01
YBR088C	PCNA-K164R Cl.2	YDR385W	EFT2	YDR385W_dma1108	0.0179	3.18e-01
YBR088C	PCNA-K164R Cl.2	YDR386W	MUS81	YDR386W_dma1107	0.0008	4.58e-01
YBR088C	PCNA-K164R Cl.2	YDR387C	YDR387C	YDR387C_dma1106	0.0096	3.70e-01
YBR088C	PCNA-K164R Cl.2	YDR388W	RVS167	YDR388W_dma1128	-0.0037	4.49e-01
YBR088C	PCNA-K164R Cl.2	YDR389W	SAC7	YDR389W_dma1127	-0.0179	1.28e-01
YBR088C	PCNA-K164R Cl.2	YDR391C	YDR391C	YDR391C_dma1126	0.0055	4.51e-01
YBR088C	PCNA-K164R Cl.2	YDR392W	SPT3	YDR392W_dma1125	0.1016	1.86e-01
YBR088C	PCNA-K164R Cl.2	YDR393W	SHE9	YDR393W_dma1124	0.0265	2.63e-01
YBR088C	PCNA-K164R Cl.2	YDR395W	SXM1	YDR395W_dma1123	-0.0532	3.87e-02
YBR088C	PCNA-K164R Cl.2	YDR399W	HPT1	YDR399W_dma1122	-0.0059	4.29e-01
YBR088C	PCNA-K164R Cl.2	YDR400W	URH1	YDR400W_dma1121	0.0233	2.03e-01
YBR088C	PCNA-K164R Cl.2	YDR401W	YDR401W	YDR401W_dma1120	-0.0882	3.61e-03
YBR088C	PCNA-K164R Cl.2	YDR402C	DIT2	YDR402C_dma1119	-0.118	5.12e-03
YBR088C	PCNA-K164R Cl.2	YDR403W	DIT1	YDR403W_dma1118	-0.0259	1.16e-01
YBR088C	PCNA-K164R Cl.2	YDR406W	PDR15	YDR406W_dma1140	-0.0364	2.29e-01
YBR088C	PCNA-K164R Cl.2	YDR408C	ADE8	YDR408C_dma1139	-0.0353	1.21e-01
YBR088C	PCNA-K164R Cl.2	YDR409W	SIZ1	YDR409W_dma1138	-0.0443	2.08e-03
YBR088C	PCNA-K164R Cl.2	YDR411C	DFM1	YDR411C_dma1136	-0.0004	4.93e-01
YBR088C	PCNA-K164R Cl.2	YDR414C	ERD1	YDR414C_dma1135	-0.0389	1.74e-02
YBR088C	PCNA-K164R Cl.2	YDR415C	YDR415C	YDR415C_dma1134	-0.0554	1.56e-01
YBR088C	PCNA-K164R Cl.2	YDR419W	RAD30	YDR419W_dma1133	-0.0254	2.99e-01
YBR088C	PCNA-K164R Cl.2	YDR420W	HKR1	YDR420W_dma1132	-0.0081	3.62e-01
YBR088C	PCNA-K164R Cl.2	YDR421W	ARO80	YDR421W_dma1131	-0.0271	1.87e-01
YBR088C	PCNA-K164R Cl.2	YDR422C	SIP1	YDR422C_dma1130	-0.0034	4.69e-01
YBR088C	PCNA-K164R Cl.2	YDR423C	CAD1	YDR423C_dma1175	0.0039	4.65e-01
YBR088C	PCNA-K164R Cl.2	YDR424C	DYN2	YDR424C_dma1174	0.0055	3.65e-01
YBR088C	PCNA-K164R Cl.2	YDR425W	SNX41	YDR425W_dma1173	0.0005	4.97e-01
YBR088C	PCNA-K164R Cl.2	YDR426C	YDR426C	YDR426C_dma1172	0.0323	2.36e-01
YBR088C	PCNA-K164R Cl.2	YDR428C	BNA7	YDR428C_dma1171	-0.0049	4.56e-01
YBR088C	PCNA-K164R Cl.2	YDR430C	CYM1	YDR430C_dma1170	0.0021	4.71e-01
YBR088C	PCNA-K164R Cl.2	YDR431W	YDR431W	YDR431W_dma1169	0.0133	3.52e-01
YBR088C	PCNA-K164R Cl.2	YDR435C	PPM1	YDR435C_dma1168	-0.0027	4.82e-01
YBR088C	PCNA-K164R Cl.2	YDR436W	PPZ2	YDR436W_dma1167	-0.038	8.48e-02
YBR088C	PCNA-K164R Cl.2	YDR438W	THI74	YDR438W_dma1166	-0.0183	3.15e-01
YBR088C	PCNA-K164R Cl.2	YDR440W	DOT1	YDR440W_dma1187	-0.032	2.26e-01
YBR088C	PCNA-K164R Cl.2	YDR441C	APT2	YDR441C_dma1186	0.0333	3.28e-01
YBR088C	PCNA-K164R Cl.2	YDR444W	YDR444W	YDR444W_dma5263	0.0199	3.34e-01
YBR088C	PCNA-K164R Cl.2	YDR445C	YDR445C	YDR445C_dma1185	-0.0618	3.46e-02
YBR088C	PCNA-K164R Cl.2	YDR446W	ECM11	YDR446W_dma1184	0.0137	2.13e-01
YBR088C	PCNA-K164R Cl.2	YDR447C	RPS17B	YDR447C_dma1183	0.0321	2.10e-02
YBR088C	PCNA-K164R Cl.2	YDR451C	YHP1	YDR451C_dma1182	0.029	1.72e-01
YBR088C	PCNA-K164R Cl.2	YDR452W	PPN1	YDR452W_dma1181	0.0231	1.83e-02
YBR088C	PCNA-K164R Cl.2	YDR453C	TSA2	YDR453C_dma1180	-0.007	4.17e-01
YBR088C	PCNA-K164R Cl.2	YDR455C	YDR455C	YDR455C_dma1179	-0.022	2.39e-01
YBR088C	PCNA-K164R Cl.2	YDR458C	HEH2	YDR458C_dma1178	0.0064	4.38e-01
YBR088C	PCNA-K164R Cl.2	YDR459C	PFA5	YDR459C_dma1177	-0.0271	2.55e-02
YBR088C	PCNA-K164R Cl.2	YDR463W	STP1	YDR463W_dma1199	-0.0246	4.12e-02
YBR088C	PCNA-K164R Cl.2	YDR465C	RMT2	YDR465C_dma1198	0.0183	2.75e-01
YBR088C	PCNA-K164R Cl.2	YDR466W	PKH3	YDR466W_dma1197	0.0209	3.47e-01
YBR088C	PCNA-K164R Cl.2	YDR467C	YDR467C	YDR467C_dma1196	-0.0119	3.83e-01
YBR088C	PCNA-K164R Cl.2	YDR469W	SDC1	YDR469W_dma1195	-0.0755	9.13e-04
YBR088C	PCNA-K164R Cl.2	YDR471W	RPL27B	YDR471W_dma1194	0.0232	2.69e-01
YBR088C	PCNA-K164R Cl.2	YDR474C	YLR085C	YDR474C_dma1193	-0.0267	2.53e-03
YBR088C	PCNA-K164R Cl.2	YDR475C	JIP4	YDR475C_dma1192	-0.0019	4.78e-01
YBR088C	PCNA-K164R Cl.2	YDR476C	YDR476C	YDR476C_dma1191	-0.0215	2.38e-01
YBR088C	PCNA-K164R Cl.2	YDR479C	PEX29	YDR479C_dma1190	0.014	1.59e-01
YBR088C	PCNA-K164R Cl.2	YDR480W	DIG2	YDR480W_dma1189	-0.0444	1.91e-13
YBR088C	PCNA-K164R Cl.2	YDR481C	PHO8	YDR481C_dma1211	0.0271	2.50e-01
YBR088C	PCNA-K164R Cl.2	YDR482C	CWC21	YDR482C_dma1210	0.048	1.23e-10
YBR088C	PCNA-K164R Cl.2	YDR485C	VPS72	YDR485C_dma1208	0.0231	1.97e-01
YBR088C	PCNA-K164R Cl.2	YDR486C	VPS60	YDR486C_dma1207	-0.007	3.61e-01
YBR088C	PCNA-K164R Cl.2	YDR488C	PAC11	YDR488C_dma1206	-0.0217	6.57e-05
YBR088C	PCNA-K164R Cl.2	YDR490C	PKH1	YDR490C_dma1205	0.0058	4.23e-01
YBR088C	PCNA-K164R Cl.2	YDR491C	YDR491C	YDR491C_dma1204	-0.0443	1.69e-01
YBR088C	PCNA-K164R Cl.2	YDR492W	IZH1	YDR492W_dma1203	-0.0301	2.78e-01
YBR088C	PCNA-K164R Cl.2	YDR493W	MZM1	YDR493W_dma5260	-0.0163	3.64e-01
YBR088C	PCNA-K164R Cl.2	YDR494W	RSM28	YDR494W_dma1202	-0.0215	8.39e-02
YBR088C	PCNA-K164R Cl.2	YDR496C	PUF6	YDR496C_dma1201	0.0694	1.10e-01
YBR088C	PCNA-K164R Cl.2	YDR497C	ITR1	YDR497C_dma1223	0.0222	2.45e-01
YBR088C	PCNA-K164R Cl.2	YDR501W	PLM2	YDR501W_dma1221	0.0357	1.76e-01
YBR088C	PCNA-K164R Cl.2	YDR502C	SAM2	YDR502C_dma5259	-0.0048	4.50e-01
YBR088C	PCNA-K164R Cl.2	YDR503C	LPP1	YDR503C_dma1220	0.0356	3.83e-03
YBR088C	PCNA-K164R Cl.2	YDR504C	SPG3	YDR504C_dma1219	-0.0197	2.79e-01
YBR088C	PCNA-K164R Cl.2	YDR505C	PSP1	YDR505C_dma1218	-0.0397	2.07e-01
YBR088C	PCNA-K164R Cl.2	YDR506C	GMC1	YDR506C_dma1217	-0.0014	4.87e-01
YBR088C	PCNA-K164R Cl.2	YDR508C	GNP1	YDR508C_dma1216	0.0234	2.26e-01
YBR088C	PCNA-K164R Cl.2	YDR509W	YDR509W	YDR509W_dma1215	0.0059	4.17e-01
YBR088C	PCNA-K164R Cl.2	YDR511W	ACN9	YDR511W_dma1214	0.0221	7.21e-02
YBR088C	PCNA-K164R Cl.2	YDR512C	EMI1	YDR512C_dma1213	0.0096	3.33e-01
YBR088C	PCNA-K164R Cl.2	YDR513W	GRX2	YDR513W_dma1235	-0.0018	4.78e-01
YBR088C	PCNA-K164R Cl.2	YDR514C	YDR514C	YDR514C_dma1234	-0.0074	4.49e-01
YBR088C	PCNA-K164R Cl.2	YDR515W	SLF1	YDR515W_dma5258	-0.0068	4.43e-01
YBR088C	PCNA-K164R Cl.2	YDR516C	EMI2	YDR516C_dma1233	0.0038	4.53e-01
YBR088C	PCNA-K164R Cl.2	YDR517W	GRH1	YDR517W_dma1232	0.0379	1.70e-01
YBR088C	PCNA-K164R Cl.2	YDR519W	FPR2	YDR519W_dma1231	0.0091	4.12e-01
YBR088C	PCNA-K164R Cl.2	YDR520C	URC2	YDR520C_dma1230	-0.0217	2.70e-01
YBR088C	PCNA-K164R Cl.2	YDR522C	SPS2	YDR522C_dma1229	0.0494	2.78e-02
YBR088C	PCNA-K164R Cl.2	YDR524C	AGE1	YDR524C_dma1228	-0.0459	4.58e-02
YBR088C	PCNA-K164R Cl.2	YDR525W	API2	YDR525W_dma1227	-0.0078	4.16e-01
YBR088C	PCNA-K164R Cl.2	YDR525W-A	SNA2	YDR525W-A_dma1226	0.0231	3.68e-01
YBR088C	PCNA-K164R Cl.2	YDR528W	HLR1	YDR528W_dma1225	-0.0218	1.98e-01
YBR088C	PCNA-K164R Cl.2	YDR530C	APA2	YDR530C_dma1247	-0.0187	3.09e-01
YBR088C	PCNA-K164R Cl.2	YDR533C	HSP31	YDR533C_dma1245	-0.0045	4.09e-01
YBR088C	PCNA-K164R Cl.2	YDR534C	FIT1	YDR534C_dma1244	0.0051	4.36e-01
YBR088C	PCNA-K164R Cl.2	YDR535C	YDR535C	YDR535C_dma1243	0.0568	9.49e-02
YBR088C	PCNA-K164R Cl.2	YDR536W	STL1	YDR536W_dma1242	0.0136	4.11e-01
YBR088C	PCNA-K164R Cl.2	YDR537C	YDR537C	YDR537C_dma1241	-0.0378	1.21e-01
YBR088C	PCNA-K164R Cl.2	YDR538W	PAD1	YDR538W_dma1240	0.0329	1.79e-02
YBR088C	PCNA-K164R Cl.2	YDR539W	FDC1	YDR539W_dma1239	-0.0245	3.31e-01
YBR088C	PCNA-K164R Cl.2	YDR540C	IRC4	YDR540C_dma1238	0.0327	1.86e-01
YBR088C	PCNA-K164R Cl.2	YDR541C	YDR541C	YDR541C_dma1237	-0.0215	3.30e-01
YBR088C	PCNA-K164R Cl.2	YER042W	MXR1	YER042W_dma1337	0.0008	4.84e-01
YBR088C	PCNA-K164R Cl.2	YER044C-A	MEI4	YER044C-A_dma1336	-0.0487	2.20e-01
YBR088C	PCNA-K164R Cl.2	YER045C	ACA1	YER045C_dma1335	0.0265	2.92e-01
YBR088C	PCNA-K164R Cl.2	YER046W	SPO73	YER046W_dma1334	0.0204	3.10e-01
YBR088C	PCNA-K164R Cl.2	YER046W-A	YER046W-A	YER046W-A_dma1355	0.0143	3.23e-01
YBR088C	PCNA-K164R Cl.2	YER047C	SAP1	YER047C_dma1354	-0.0085	4.35e-01
YBR088C	PCNA-K164R Cl.2	YER048C	CAJ1	YER048C_dma1353	-0.0301	6.08e-02
YBR088C	PCNA-K164R Cl.2	YER049W	TPA1	YER049W_dma1352	0.005	4.63e-01
YBR088C	PCNA-K164R Cl.2	YER051W	JHD1	YER051W_dma1351	0.0104	4.01e-01
YBR088C	PCNA-K164R Cl.2	YER052C	HOM3	YER052C_dma1350	-0.0024	4.78e-01
YBR088C	PCNA-K164R Cl.2	YER053C	PIC2	YER053C_dma1349	-0.0045	4.53e-01
YBR088C	PCNA-K164R Cl.2	YER054C	GIP2	YER054C_dma1348	-0.0041	4.58e-01
YBR088C	PCNA-K164R Cl.2	YER056C	FCY2	YER056C_dma1346	-0.0694	2.35e-04
YBR088C	PCNA-K164R Cl.2	YER059W	PCL6	YER059W_dma1366	-0.0568	1.25e-01
YBR088C	PCNA-K164R Cl.2	YER060W	FCY21	YER060W_dma1365	0.0031	4.24e-01
YBR088C	PCNA-K164R Cl.2	YER061C	CEM1	YER061C_dma1363	-0.0065	4.16e-01
YBR088C	PCNA-K164R Cl.2	YER062C	HOR2	YER062C_dma1362	-0.0443	3.81e-04
YBR088C	PCNA-K164R Cl.2	YER063W	THO1	YER063W_dma1361	0.0375	3.92e-02
YBR088C	PCNA-K164R Cl.2	YER064C	VHR2	YER064C_dma1360	0.0461	6.01e-02
YBR088C	PCNA-K164R Cl.2	YER065C	ICL1	YER065C_dma1359	0.018	3.35e-01
YBR088C	PCNA-K164R Cl.2	YER066C-A	YER066C-A	YER066C-A_dma1358	0.0176	3.38e-01
YBR088C	PCNA-K164R Cl.2	YER066W	RRT13	YER066W_dma1357	-0.0468	1.29e-01
YBR088C	PCNA-K164R Cl.2	YER067C-A	YER067C-A	YER067C-A_dma1379	-0.0008	4.95e-01
YBR088C	PCNA-K164R Cl.2	YER067W	RGI1	YER067W_dma1378	-0.0061	4.14e-01
YBR088C	PCNA-K164R Cl.2	YER071C	TDA2	YER071C_dma1376	0.0044	4.67e-01
YBR088C	PCNA-K164R Cl.2	YER072W	VTC1	YER072W_dma1375	-0.0374	2.70e-02
YBR088C	PCNA-K164R Cl.2	YER073W	ALD5	YER073W_dma1374	0.019	2.88e-01
YBR088C	PCNA-K164R Cl.2	YER074W	RPS24A	YER074W_dma1373	-0.079	4.88e-02
YBR088C	PCNA-K164R Cl.2	YER075C	PTP3	YER075C_dma1372	0.0057	4.16e-01
YBR088C	PCNA-K164R Cl.2	YER078C	ICP55	YER078C_dma1370	-0.0137	3.53e-01
YBR088C	PCNA-K164R Cl.2	YER079W	YER079W	YER079W_dma1369	-0.0312	1.06e-01
YBR088C	PCNA-K164R Cl.2	YER080W	AIM9	YER080W_dma1391	0.049	1.83e-01
YBR088C	PCNA-K164R Cl.2	YER081W	SER3	YER081W_dma1390	-0.0085	4.51e-01
YBR088C	PCNA-K164R Cl.2	YER083C	GET2	YER083C_dma1389	0.0014	4.84e-01
YBR088C	PCNA-K164R Cl.2	YER084W	YER084W	YER084W_dma1388	0.0212	3.35e-01
YBR088C	PCNA-K164R Cl.2	YER085C	YER085C	YER085C_dma1387	-0.0005	4.82e-01
YBR088C	PCNA-K164R Cl.2	YER087C-A	YER087C-A	YER087C-A_dma1386	0.0116	4.23e-01
YBR088C	PCNA-K164R Cl.2	YER088C	DOT6	YER088C_dma1385	0.0173	1.91e-01
YBR088C	PCNA-K164R Cl.2	YER089C	PTC2	YER089C_dma5257	0.0132	2.41e-01
YBR088C	PCNA-K164R Cl.2	YER090W	TRP2	YER090W_dma1384	-0.0082	4.30e-01
YBR088C	PCNA-K164R Cl.2	YER091C	MET6	YER091C_dma1383	0.0225	1.04e-01
YBR088C	PCNA-K164R Cl.2	YER091C-A	YER091C-A	YER091C-A_dma1382	0.0211	2.59e-01
YBR088C	PCNA-K164R Cl.2	YER092W	IES5	YER092W_dma1381	-0.0103	3.20e-01
YBR088C	PCNA-K164R Cl.2	YER093C-A	AIM11	YER093C-A_dma1403	0.0127	4.31e-01
YBR088C	PCNA-K164R Cl.2	YER095W	RAD51	YER095W_dma1402	-0.3619	3.19e-19
YBR088C	PCNA-K164R Cl.2	YER096W	SHC1	YER096W_dma1401	-0.0344	2.32e-01
YBR088C	PCNA-K164R Cl.2	YER097W	YER097W	YER097W_dma1400	-0.0208	1.42e-01
YBR088C	PCNA-K164R Cl.2	YER098W	UBP9	YER098W_dma1399	-0.002	4.69e-01
YBR088C	PCNA-K164R Cl.2	YER101C	AST2	YER101C_dma1398	0.0102	4.18e-01
YBR088C	PCNA-K164R Cl.2	YER106W	MAM1	YER106W_dma1397	0.0172	2.66e-01
YBR088C	PCNA-K164R Cl.2	YER108C	YLR263W	YER108C_dma1396	-0.0065	3.79e-01
YBR088C	PCNA-K164R Cl.2	YER109C	FLO8	YER109C_dma1395	0.0008	4.93e-01
YBR088C	PCNA-K164R Cl.2	YER111C	SWI4	YER111C_dma1394	-0.0202	2.45e-01
YBR088C	PCNA-K164R Cl.2	YER113C	TMN3	YER113C_dma1393	-0.0017	4.55e-01
YBR088C	PCNA-K164R Cl.2	YER114C	BOI2	YER114C_dma1415	-0.0161	6.44e-02
YBR088C	PCNA-K164R Cl.2	YER115C	SPR6	YER115C_dma1414	0.0148	3.09e-01
YBR088C	PCNA-K164R Cl.2	YER118C	SHO1	YER118C_dma1411	-0.0411	2.16e-01
YBR088C	PCNA-K164R Cl.2	YER119C	AVT6	YER119C_dma1410	0.0165	3.01e-01
YBR088C	PCNA-K164R Cl.2	YER119C-A	YER119C-A	YER119C-A_dma1409	0.0229	9.68e-02
YBR088C	PCNA-K164R Cl.2	YER120W	SCS2	YER120W_dma1408	0.0418	7.46e-02
YBR088C	PCNA-K164R Cl.2	YER121W	YER121W	YER121W_dma1407	-0.0174	1.05e-01
YBR088C	PCNA-K164R Cl.2	YER123W	YCK3	YER123W_dma1406	0.0129	7.46e-02
YBR088C	PCNA-K164R Cl.2	YER124C	DSE1	YER124C_dma1405	0.0265	2.14e-01
YBR088C	PCNA-K164R Cl.2	YER128W	VFA1	YER128W_dma1427	-0.0046	4.49e-01
YBR088C	PCNA-K164R Cl.2	YER129W	SAK1	YER129W_dma1426	-0.0389	2.22e-01
YBR088C	PCNA-K164R Cl.2	YER130C	YER130C	YER130C_dma1425	0.0054	5.38e-02
YBR088C	PCNA-K164R Cl.2	YER131W	RPS26B	YER131W_dma1424	0.0689	5.85e-04
YBR088C	PCNA-K164R Cl.2	YER132C	PMD1	YER132C_dma1423	-0.0125	3.88e-01
YBR088C	PCNA-K164R Cl.2	YER134C	YER134C	YER134C_dma1422	-0.0082	2.61e-01
YBR088C	PCNA-K164R Cl.2	YER135C	YER135C	YER135C_dma1421	-0.0226	3.00e-01
YBR088C	PCNA-K164R Cl.2	YER137C	YER137C	YER137C_dma1420	-0.0141	4.55e-03
YBR088C	PCNA-K164R Cl.2	YER139C	RTR1	YER139C_dma1419	0.0073	4.41e-01
YBR088C	PCNA-K164R Cl.2	YER140W	YER140W	YER140W_dma1418	-0.0107	1.67e-01
YBR088C	PCNA-K164R Cl.2	YER142C	MAG1	YER142C_dma1417	-0.0222	2.47e-01
YBR088C	PCNA-K164R Cl.2	YER143W	DDI1	YER143W_dma1452	-0.0015	4.87e-01
YBR088C	PCNA-K164R Cl.2	YER144C	UBP5	YER144C_dma1451	-0.0515	1.74e-03
YBR088C	PCNA-K164R Cl.2	YER145C	FTR1	YER145C_dma1450	0.0529	6.74e-02
YBR088C	PCNA-K164R Cl.2	YER149C	PEA2	YER149C_dma1449	-0.017	3.47e-01
YBR088C	PCNA-K164R Cl.2	YER150W	SPI1	YER150W_dma1448	-0.0338	2.86e-01
YBR088C	PCNA-K164R Cl.2	YER151C	UBP3	YER151C_dma1447	0.0414	1.65e-01
YBR088C	PCNA-K164R Cl.2	YER152C	YER152C	YER152C_dma1446	0.0107	2.83e-01
YBR088C	PCNA-K164R Cl.2	YER153C	PET122	YER153C_dma1445	-0.0486	1.46e-01
YBR088C	PCNA-K164R Cl.2	YER155C	BEM2	YER155C_dma1444	0.0211	9.88e-02
YBR088C	PCNA-K164R Cl.2	YER156C	YER156C	YER156C_dma1443	-0.0264	2.95e-01
YBR088C	PCNA-K164R Cl.2	YER158C	YER158C	YER158C_dma1442	-0.0109	3.99e-01
YBR088C	PCNA-K164R Cl.2	YER161C	SPT2	YER161C_dma1464	-0.0402	1.01e-02
YBR088C	PCNA-K164R Cl.2	YER162C	RAD4	YER162C_dma1463	0.0263	4.11e-01
YBR088C	PCNA-K164R Cl.2	YER163C	YER163C	YER163C_dma1462	-0.0124	4.05e-01
YBR088C	PCNA-K164R Cl.2	YER164W	CHD1	YER164W_dma1461	0.0291	1.52e-01
YBR088C	PCNA-K164R Cl.2	YER166W	DNF1	YER166W_dma1460	-0.0829	2.26e-03
YBR088C	PCNA-K164R Cl.2	YER167W	BCK2	YER167W_dma1459	0.0011	4.87e-01
YBR088C	PCNA-K164R Cl.2	YER170W	ADK2	YER170W_dma1458	0.0067	3.88e-01
YBR088C	PCNA-K164R Cl.2	YER173W	RAD24	YER173W_dma1457	-0.2377	5.76e-81
YBR088C	PCNA-K164R Cl.2	YER174C	GRX4	YER174C_dma1456	0.0037	4.72e-01
YBR088C	PCNA-K164R Cl.2	YER175C	TMT1	YER175C_dma1455	0.0004	4.96e-01
YBR088C	PCNA-K164R Cl.2	YER176W	ECM32	YER176W_dma1454	0.0147	3.89e-01
YBR088C	PCNA-K164R Cl.2	YER177W	BMH1	YER177W_dma1476	0.0194	2.06e-01
YBR088C	PCNA-K164R Cl.2	YER178W	PDA1	YER178W_dma1475	0.04	1.05e-01
YBR088C	PCNA-K164R Cl.2	YER179W	DMC1	YER179W_dma1474	-0.0188	3.55e-01
YBR088C	PCNA-K164R Cl.2	YER180C	ISC10	YER180C_dma1473	0.0087	4.25e-01
YBR088C	PCNA-K164R Cl.2	YER181C	YER181C	YER181C_dma1472	0.008	3.42e-01
YBR088C	PCNA-K164R Cl.2	YER182W	FMP10	YER182W_dma1471	0.0064	4.11e-01
YBR088C	PCNA-K164R Cl.2	YER183C	FAU1	YER183C_dma1470	0.0251	2.23e-01
YBR088C	PCNA-K164R Cl.2	YER184C	YER184C	YER184C_dma1469	-0.0089	3.74e-01
YBR088C	PCNA-K164R Cl.2	YER185W	PUG1	YER185W_dma1468	0.0382	3.08e-02
YBR088C	PCNA-K164R Cl.2	YER186C	YER186C	YER186C_dma1467	-0.0067	3.85e-01
YBR088C	PCNA-K164R Cl.2	YER187W	YER187W	YER187W_dma1466	-0.0203	3.07e-01
YBR088C	PCNA-K164R Cl.2	YER188W	YER188W	YER188W_dma1488	0.0017	4.84e-01
YBR088C	PCNA-K164R Cl.2	YFL003C	MSH4	YFL003C_dma5288	0.0612	1.15e-01
YBR088C	PCNA-K164R Cl.2	YFL004W	VTC2	YFL004W_dma5287	-0.0231	8.58e-02
YBR088C	PCNA-K164R Cl.2	YFL006W	YLR371W	YFL006W_dma1487	-0.0079	4.40e-01
YBR088C	PCNA-K164R Cl.2	YFL007W	BLM10	YFL007W_dma5286	-0.0598	1.31e-07
YBR088C	PCNA-K164R Cl.2	YFL010C	WWM1	YFL010C_dma5285	0.0591	1.88e-02
YBR088C	PCNA-K164R Cl.2	YFL011W	HXT10	YFL011W_dma1486	0.0152	3.56e-01
YBR088C	PCNA-K164R Cl.2	YFL012W	YFL012W	YFL012W_dma5283	-0.0057	4.51e-01
YBR088C	PCNA-K164R Cl.2	YFL013C	IES1	YFL013C_dma5282	0.0164	4.00e-01
YBR088C	PCNA-K164R Cl.2	YFL013W-A	YFL013W-A	YFL013W-A_dma1485	0.0034	4.11e-01
YBR088C	PCNA-K164R Cl.2	YFL014W	HSP12	YFL014W_dma1484	0.0271	2.74e-01
YBR088C	PCNA-K164R Cl.2	YFL015C	YFL015C	YFL015C_dma1483	-0.0538	7.75e-02
YBR088C	PCNA-K164R Cl.2	YFL019C	YFL019C	YFL019C_dma1481	-0.0068	4.20e-01
YBR088C	PCNA-K164R Cl.2	YFL020C	PAU5	YFL020C_dma1480	0	5.00e-01
YBR088C	PCNA-K164R Cl.2	YFL021W	GAT1	YFL021W_dma1479	0.0183	1.87e-01
YBR088C	PCNA-K164R Cl.2	YFL025C	BST1	YFL025C_dma1500	0.005	4.52e-01
YBR088C	PCNA-K164R Cl.2	YFL027C	GYP8	YFL027C_dma1498	0.0624	6.28e-02
YBR088C	PCNA-K164R Cl.2	YFL028C	CAF16	YFL028C_dma1497	0.0226	1.99e-01
YBR088C	PCNA-K164R Cl.2	YFL030W	AGX1	YFL030W_dma1496	-0.011	3.90e-01
YBR088C	PCNA-K164R Cl.2	YFL031W	HAC1	YFL031W_dma1495	0.0184	2.27e-01
YBR088C	PCNA-K164R Cl.2	YFL032W	YFL032W	YFL032W_dma1494	-0.0146	5.85e-06
YBR088C	PCNA-K164R Cl.2	YFL033C	RIM15	YFL033C_dma5267	-0.0106	4.01e-01
YBR088C	PCNA-K164R Cl.2	YFL034C-A	RPL22B	YFL034C-A_dma1493	0.0147	3.29e-01
YBR088C	PCNA-K164R Cl.2	YFL034W	YFL034W	YFL034W_dma1492	-0.0474	2.22e-01
YBR088C	PCNA-K164R Cl.2	YFL035C-B	YLR410W	YFL035C-B_dma1491	-0.0205	3.30e-01
YBR088C	PCNA-K164R Cl.2	YFL040W	YFL040W	YFL040W_dma1512	-0.0431	1.27e-01
YBR088C	PCNA-K164R Cl.2	YFL041W	FET5	YFL041W_dma1511	0.0118	3.69e-01
YBR088C	PCNA-K164R Cl.2	YFL042C	YFL042C	YFL042C_dma1510	0.0185	3.18e-01
YBR088C	PCNA-K164R Cl.2	YFL043C	YLR417W	YFL043C_dma1509	0.0241	1.82e-01
YBR088C	PCNA-K164R Cl.2	YFL044C	OTU1	YFL044C_dma1508	-0.021	2.62e-01
YBR088C	PCNA-K164R Cl.2	YFL046W	FMP32	YFL046W_dma1507	-0.0258	6.70e-02
YBR088C	PCNA-K164R Cl.2	YFL047W	RGD2	YFL047W_dma1506	-0.0186	2.54e-01
YBR088C	PCNA-K164R Cl.2	YFL048C	EMP47	YFL048C_dma1505	0.0276	9.24e-04
YBR088C	PCNA-K164R Cl.2	YFL049W	SWP82	YFL049W_dma1504	0.0013	4.85e-01
YBR088C	PCNA-K164R Cl.2	YFL050C	ALR2	YFL050C_dma1503	-0.0042	4.67e-01
YBR088C	PCNA-K164R Cl.2	YFL051C	YFL051C	YFL051C_dma1502	-0.022	1.68e-01
YBR088C	PCNA-K164R Cl.2	YFL052W	YFL052W	YFL052W_dma1524	0.0081	3.93e-01
YBR088C	PCNA-K164R Cl.2	YFL053W	DAK2	YFL053W_dma1523	-0.0068	4.40e-01
YBR088C	PCNA-K164R Cl.2	YFL054C	YFL054C	YFL054C_dma1522	0.0049	4.60e-01
YBR088C	PCNA-K164R Cl.2	YFL055W	AGP3	YFL055W_dma1521	0.0538	1.30e-01
YBR088C	PCNA-K164R Cl.2	YFL056C	AAD6	YFL056C_dma1520	-0.0028	4.69e-01
YBR088C	PCNA-K164R Cl.2	YFL063W	YFL063W	YFL063W_dma5266	-0.0244	1.24e-01
YBR088C	PCNA-K164R Cl.2	YFR006W	YFR006W	YFR006W_dma1519	-0.0217	1.10e-01
YBR088C	PCNA-K164R Cl.2	YFR007W	YFH7	YFR007W_dma1518	-0.0309	1.59e-01
YBR088C	PCNA-K164R Cl.2	YFR008W	FAR7	YFR008W_dma1517	0.021	3.29e-01
YBR088C	PCNA-K164R Cl.2	YFR009W	GCN20	YFR009W_dma1516	0.0066	4.34e-01
YBR088C	PCNA-K164R Cl.2	YFR010W	UBP6	YFR010W_dma1515	-0.0196	3.91e-01
YBR088C	PCNA-K164R Cl.2	YFR011C	AIM13	YFR011C_dma1514	0.0698	8.28e-02
YBR088C	PCNA-K164R Cl.2	YFR012W	DCV1	YFR012W_dma1559	-0.0131	4.34e-01
YBR088C	PCNA-K164R Cl.2	YFR013W	IOC3	YFR013W_dma1558	0.0268	1.95e-01
YBR088C	PCNA-K164R Cl.2	YFR014C	CMK1	YFR014C_dma1557	0.0325	2.64e-01
YBR088C	PCNA-K164R Cl.2	YFR015C	GSY1	YFR015C_dma1556	-0.0024	4.81e-01
YBR088C	PCNA-K164R Cl.2	YFR016C	YFR016C	YFR016C_dma1555	-0.0133	3.83e-01
YBR088C	PCNA-K164R Cl.2	YFR017C	IGD1	YFR017C_dma1554	-0.0122	7.52e-02
YBR088C	PCNA-K164R Cl.2	YFR018C	YFR018C	YFR018C_dma1553	-0.0078	1.44e-01
YBR088C	PCNA-K164R Cl.2	YFR020W	YFR020W	YFR020W_dma1551	0.013	3.62e-01
YBR088C	PCNA-K164R Cl.2	YFR021W	ATG18	YFR021W_dma1550	-0.0571	6.67e-03
YBR088C	PCNA-K164R Cl.2	YFR022W	ROG3	YFR022W_dma1549	-0.031	3.86e-03
YBR088C	PCNA-K164R Cl.2	YFR023W	PES4	YFR023W_dma1571	0.0193	2.30e-01
YBR088C	PCNA-K164R Cl.2	YFR024C	YML130C	YFR024C_dma1570	-0.0265	3.23e-01
YBR088C	PCNA-K164R Cl.2	YFR024C-A	LSB3	YFR024C-A_dma1569	-0.0053	4.33e-01
YBR088C	PCNA-K164R Cl.2	YFR026C	ULI1	YFR026C_dma1567	0.0337	2.00e-01
YBR088C	PCNA-K164R Cl.2	YFR030W	MET10	YFR030W_dma1566	0.0084	3.61e-01
YBR088C	PCNA-K164R Cl.2	YFR031C-A	RPL2A	YFR031C-A_dma1565	0.0001	4.97e-01
YBR088C	PCNA-K164R Cl.2	YFR032C	RRT5	YFR032C_dma1564	-0.0423	1.65e-01
YBR088C	PCNA-K164R Cl.2	YFR032C-A	RPL29	YFR032C-A_dma1563	-0.0144	2.81e-01
YBR088C	PCNA-K164R Cl.2	YFR033C	QCR6	YFR033C_dma1562	0.043	1.10e-01
YBR088C	PCNA-K164R Cl.2	YFR034C	PHO4	YFR034C_dma1561	-0.0686	6.97e-02
YBR088C	PCNA-K164R Cl.2	YFR035C	YFR035C	YFR035C_dma1583	-0.0027	4.66e-01
YBR088C	PCNA-K164R Cl.2	YFR038W	IRC5	YFR038W_dma1582	-0.0039	4.55e-01
YBR088C	PCNA-K164R Cl.2	YFR039C	YFR039C	YFR039C_dma1581	0.0021	4.85e-01
YBR088C	PCNA-K164R Cl.2	YFR040W	SAP155	YFR040W_dma1580	-0.0239	2.56e-01
YBR088C	PCNA-K164R Cl.2	YFR041C	ERJ5	YFR041C_dma1579	0.0139	3.69e-01
YBR088C	PCNA-K164R Cl.2	YFR044C	DUG1	YFR044C_dma1577	0.0311	1.19e-02
YBR088C	PCNA-K164R Cl.2	YFR045W	YFR045W	YFR045W_dma1576	-0.0039	4.63e-01
YBR088C	PCNA-K164R Cl.2	YFR046C	CNN1	YFR046C_dma1575	0.0351	1.22e-01
YBR088C	PCNA-K164R Cl.2	YFR047C	BNA6	YFR047C_dma1574	0.0005	4.93e-01
YBR088C	PCNA-K164R Cl.2	YFR048W	RMD8	YFR048W_dma1573	-0.0605	9.76e-02
YBR088C	PCNA-K164R Cl.2	YFR049W	YMR31	YFR049W_dma1595	0.0339	1.92e-01
YBR088C	PCNA-K164R Cl.2	YFR053C	HXK1	YFR053C_dma1594	0.0008	4.93e-01
YBR088C	PCNA-K164R Cl.2	YFR054C	YFR054C	YFR054C_dma1593	0.0162	2.65e-01
YBR088C	PCNA-K164R Cl.2	YFR055W	IRC7	YFR055W_dma1592	0.0235	1.26e-01
YBR088C	PCNA-K164R Cl.2	YFR056C	YFR056C	YFR056C_dma1591	-0.0182	3.11e-01
YBR088C	PCNA-K164R Cl.2	YFR057W	YFR057W	YFR057W_dma1590	0.0365	1.53e-01
YBR088C	PCNA-K164R Cl.2	YGL002W	ERP6	YGL002W_dma1589	-0.0524	5.67e-02
YBR088C	PCNA-K164R Cl.2	YGL004C	RPN14	YGL004C_dma1588	-0.0135	3.38e-01
YBR088C	PCNA-K164R Cl.2	YGL005C	COG7	YGL005C_dma1587	0.037	2.00e-02
YBR088C	PCNA-K164R Cl.2	YGL006W	PMC1	YGL006W_dma1586	0.0023	4.55e-01
YBR088C	PCNA-K164R Cl.2	YGL007W	BRP1	YGL007W_dma1585	0.0605	5.03e-02
YBR088C	PCNA-K164R Cl.2	YGL009C	LEU1	YGL009C_dma1607	-0.0014	4.87e-01
YBR088C	PCNA-K164R Cl.2	YGL010W	YGL010W	YGL010W_dma1606	-0.0283	1.96e-01
YBR088C	PCNA-K164R Cl.2	YGL013C	PDR1	YGL013C_dma1605	0.0558	3.27e-02
YBR088C	PCNA-K164R Cl.2	YGL014W	PUF4	YGL014W_dma1604	0.0262	2.19e-01
YBR088C	PCNA-K164R Cl.2	YGL015C	YGL015C	YGL015C_dma1603	0.0008	4.93e-01
YBR088C	PCNA-K164R Cl.2	YGL016W	KAP122	YGL016W_dma1602	-0.0126	2.55e-01
YBR088C	PCNA-K164R Cl.2	YGL017W	ATE1	YGL017W_dma1601	0.0013	4.83e-01
YBR088C	PCNA-K164R Cl.2	YGL019W	CKB1	YGL019W_dma1600	-0.0155	2.01e-01
YBR088C	PCNA-K164R Cl.2	YGL020C	GET1	YGL020C_dma1599	-0.0327	1.42e-01
YBR088C	PCNA-K164R Cl.2	YGL021W	ALK1	YGL021W_dma1598	-0.0195	2.80e-01
YBR088C	PCNA-K164R Cl.2	YGL023C	PIB2	YGL023C_dma1597	-0.0189	3.02e-01
YBR088C	PCNA-K164R Cl.2	YGL024W	YGL024W	YGL024W_dma1619	0.0115	4.29e-01
YBR088C	PCNA-K164R Cl.2	YGL027C	CWH41	YGL027C_dma1617	-0.001	4.87e-01
YBR088C	PCNA-K164R Cl.2	YGL028C	SCW11	YGL028C_dma1616	-0.0236	1.39e-01
YBR088C	PCNA-K164R Cl.2	YGL031C	RPL24A	YGL031C_dma1615	-0.0492	2.20e-01
YBR088C	PCNA-K164R Cl.2	YGL032C	AGA2	YGL032C_dma1614	-0.0148	2.80e-01
YBR088C	PCNA-K164R Cl.2	YGL034C	YGL034C	YGL034C_dma1613	0.0097	4.05e-01
YBR088C	PCNA-K164R Cl.2	YGL035C	MIG1	YGL035C_dma1612	0.0087	4.18e-01
YBR088C	PCNA-K164R Cl.2	YGL036W	YGL036W	YGL036W_dma1611	0.0281	3.66e-01
YBR088C	PCNA-K164R Cl.2	YGL037C	PNC1	YGL037C_dma5296	0.0098	4.23e-01
YBR088C	PCNA-K164R Cl.2	YGL039W	YGL039W	YGL039W_dma1610	0.0173	3.45e-01
YBR088C	PCNA-K164R Cl.2	YGL041C	YGL041C	YGL041C_dma1609	-0.0274	1.07e-01
YBR088C	PCNA-K164R Cl.2	YGL042C	YGL042C	YGL042C_dma5186	-0.0822	2.49e-21
YBR088C	PCNA-K164R Cl.2	YGL045W	RIM8	YGL045W_dma1630	-0.0461	1.47e-01
YBR088C	PCNA-K164R Cl.2	YGL046W	YML031C-A	YGL046W_dma1629	0.0273	3.56e-01
YBR088C	PCNA-K164R Cl.2	YGL050W	TYW3	YGL050W_dma1628	-0.0409	2.23e-01
YBR088C	PCNA-K164R Cl.2	YGL051W	MST27	YGL051W_dma1627	-0.0335	1.02e-01
YBR088C	PCNA-K164R Cl.2	YGL053W	PRM8	YGL053W_dma1626	-0.0172	3.12e-01
YBR088C	PCNA-K164R Cl.2	YGL054C	ERV14	YGL054C_dma1625	0.0645	1.10e-01
YBR088C	PCNA-K164R Cl.2	YGL056C	SDS23	YGL056C_dma1624	-0.0224	2.80e-01
YBR088C	PCNA-K164R Cl.2	YGL057C	GEP7	YGL057C_dma1623	-0.065	9.88e-02
YBR088C	PCNA-K164R Cl.2	YGL059W	PKP2	YGL059W_dma1621	-0.0013	4.78e-01
YBR088C	PCNA-K164R Cl.2	YGL060W	YBP2	YGL060W_dma1656	-0.0093	4.28e-01
YBR088C	PCNA-K164R Cl.2	YGL062W	PYC1	YGL062W_dma1655	0.015	2.47e-01
YBR088C	PCNA-K164R Cl.2	YGL066W	SGF73	YGL066W_dma1654	-0.0265	2.68e-01
YBR088C	PCNA-K164R Cl.2	YGL067W	NPY1	YGL067W_dma1653	0.0219	1.99e-01
YBR088C	PCNA-K164R Cl.2	YGL077C	HNM1	YGL077C_dma1652	0.0303	2.12e-01
YBR088C	PCNA-K164R Cl.2	YGL078C	DBP3	YGL078C_dma1651	-0.0393	4.37e-02
YBR088C	PCNA-K164R Cl.2	YGL079W	KXD1	YGL079W_dma1650	-0.0169	3.25e-01
YBR088C	PCNA-K164R Cl.2	YGL080W	FMP37	YGL080W_dma1649	-0.006	3.59e-01
YBR088C	PCNA-K164R Cl.2	YGL081W	YGL081W	YGL081W_dma1648	0.029	1.46e-01
YBR088C	PCNA-K164R Cl.2	YGL082W	YGL082W	YGL082W_dma1647	-0.0161	3.17e-01
YBR088C	PCNA-K164R Cl.2	YGL083W	SCY1	YGL083W_dma1646	-0.0158	2.20e-01
YBR088C	PCNA-K164R Cl.2	YGL084C	GUP1	YGL084C_dma1668	0.0094	3.99e-01
YBR088C	PCNA-K164R Cl.2	YGL085W	LCL3	YGL085W_dma1667	0.0159	1.85e-01
YBR088C	PCNA-K164R Cl.2	YGL086W	MAD1	YGL086W_dma1666	-0.0046	4.79e-01
YBR088C	PCNA-K164R Cl.2	YGL087C	MMS2	YGL087C_dma1665	0.0233	2.82e-01
YBR088C	PCNA-K164R Cl.2	YGL089C	MF(ALPHA)2	YGL089C_dma1664	0.0389	1.59e-01
YBR088C	PCNA-K164R Cl.2	YGL090W	LIF1	YGL090W_dma1663	-0.0033	4.61e-01
YBR088C	PCNA-K164R Cl.2	YGL094C	PAN2	YGL094C_dma5295	0.0504	4.86e-02
YBR088C	PCNA-K164R Cl.2	YGL096W	TOS8	YGL096W_dma5294	-0.0037	4.27e-01
YBR088C	PCNA-K164R Cl.2	YGL101W	YGL101W	YGL101W_dma1662	-0.0329	3.12e-02
YBR088C	PCNA-K164R Cl.2	YGL104C	VPS73	YGL104C_dma1661	-0.0146	3.32e-01
YBR088C	PCNA-K164R Cl.2	YGL108C	YGL108C	YGL108C_dma1659	-0.008	4.21e-01
YBR088C	PCNA-K164R Cl.2	YGL109W	YGL109W	YGL109W_dma1658	0.0154	3.00e-01
YBR088C	PCNA-K164R Cl.2	YGL110C	CUE3	YGL110C_dma1680	-0.0018	4.75e-01
YBR088C	PCNA-K164R Cl.2	YGL114W	YGL114W	YGL114W_dma1679	0.0376	1.39e-01
YBR088C	PCNA-K164R Cl.2	YGL115W	SNF4	YGL115W_dma1678	-0.0607	4.44e-02
YBR088C	PCNA-K164R Cl.2	YGL117W	YGL117W	YGL117W_dma1677	-0.0163	3.75e-01
YBR088C	PCNA-K164R Cl.2	YGL118C	YGL118C	YGL118C_dma1676	-0.0027	4.58e-01
YBR088C	PCNA-K164R Cl.2	YGL121C	GPG1	YGL121C_dma1675	0.0036	4.71e-01
YBR088C	PCNA-K164R Cl.2	YGL124C	MON1	YGL124C_dma1674	-0.0056	4.56e-01
YBR088C	PCNA-K164R Cl.2	YGL125W	MET13	YGL125W_dma1673	0.0062	4.43e-01
YBR088C	PCNA-K164R Cl.2	YGL126W	SCS3	YGL126W_dma1672	0.0081	3.81e-01
YBR088C	PCNA-K164R Cl.2	YGL131C	SNT2	YGL131C_dma1670	-0.018	2.58e-01
YBR088C	PCNA-K164R Cl.2	YGL132W	YGL132W	YGL132W_dma1692	-0.0087	3.81e-01
YBR088C	PCNA-K164R Cl.2	YGL133W	ITC1	YGL133W_dma1691	0.0495	3.30e-02
YBR088C	PCNA-K164R Cl.2	YGL136C	MRM2	YGL136C_dma1690	0.0701	5.01e-14
YBR088C	PCNA-K164R Cl.2	YGL138C	YGL138C	YGL138C_dma1689	-0.0327	4.82e-02
YBR088C	PCNA-K164R Cl.2	YGL139W	FLC3	YGL139W_dma1688	-0.0017	4.82e-01
YBR088C	PCNA-K164R Cl.2	YGL140C	YGL140C	YGL140C_dma1687	-0.009	1.30e-01
YBR088C	PCNA-K164R Cl.2	YGL141W	HUL5	YGL141W_dma1686	0.0181	3.37e-01
YBR088C	PCNA-K164R Cl.2	YGL144C	ROG1	YGL144C_dma1685	-0.0126	3.82e-01
YBR088C	PCNA-K164R Cl.2	YGL146C	RRT6	YGL146C_dma1684	-0.01	3.26e-01
YBR088C	PCNA-K164R Cl.2	YGL147C	RPL9A	YGL147C_dma1683	-0.0105	3.13e-01
YBR088C	PCNA-K164R Cl.2	YGL148W	ARO2	YGL148W_dma1682	-0.0032	4.53e-01
YBR088C	PCNA-K164R Cl.2	YGL149W	YGL149W	YGL149W_dma1704	0.0305	2.25e-01
YBR088C	PCNA-K164R Cl.2	YGL151W	NUT1	YGL151W_dma1703	0.012	4.03e-01
YBR088C	PCNA-K164R Cl.2	YGL152C	YGL152C	YGL152C_dma1702	0.003	4.75e-01
YBR088C	PCNA-K164R Cl.2	YGL153W	PEX14	YGL153W_dma1701	0.0132	3.71e-01
YBR088C	PCNA-K164R Cl.2	YGL156W	AMS1	YGL156W_dma1699	-0.0321	2.07e-01
YBR088C	PCNA-K164R Cl.2	YGL157W	ARI1	YGL157W_dma1698	-0.0352	8.82e-02
YBR088C	PCNA-K164R Cl.2	YGL158W	RCK1	YGL158W_dma1697	0.0059	4.31e-01
YBR088C	PCNA-K164R Cl.2	YGL159W	YGL159W	YGL159W_dma1696	0.0123	3.26e-01
YBR088C	PCNA-K164R Cl.2	YGL160W	AIM14	YGL160W_dma1695	0.062	1.76e-19
YBR088C	PCNA-K164R Cl.2	YGL161C	YIP5	YGL161C_dma1694	0.0362	6.04e-02
YBR088C	PCNA-K164R Cl.2	YGL162W	SUT1	YGL162W_dma1716	-0.0005	4.94e-01
YBR088C	PCNA-K164R Cl.2	YGL163C	RAD54	YGL163C_dma1715	-0.4341	1.61e-27
YBR088C	PCNA-K164R Cl.2	YGL164C	YRB30	YGL164C_dma1714	-0.0273	5.40e-02
YBR088C	PCNA-K164R Cl.2	YGL165C	YGL165C	YGL165C_dma1713	0.0055	4.04e-01
YBR088C	PCNA-K164R Cl.2	YGL166W	CUP2	YGL166W_dma1712	0.0234	2.74e-01
YBR088C	PCNA-K164R Cl.2	YGL167C	PMR1	YGL167C_dma1711	-0.0384	2.48e-01
YBR088C	PCNA-K164R Cl.2	YGL168W	HUR1	YGL168W_dma1710	-0.0513	2.39e-01
YBR088C	PCNA-K164R Cl.2	YGL170C	SPO74	YGL170C_dma1709	-0.0201	3.60e-01
YBR088C	PCNA-K164R Cl.2	YGL173C	XRN1	YGL173C_dma1708	-0.0371	2.60e-01
YBR088C	PCNA-K164R Cl.2	YGL174W	BUD13	YGL174W_dma1707	0.0511	3.11e-02
YBR088C	PCNA-K164R Cl.2	YGL175C	SAE2	YGL175C_dma1706	-0.0327	1.25e-01
YBR088C	PCNA-K164R Cl.2	YGL176C	YGL176C	YGL176C_dma1728	0.0504	1.15e-01
YBR088C	PCNA-K164R Cl.2	YGL177W	YGL177W	YGL177W_dma1727	-0.0169	3.63e-01
YBR088C	PCNA-K164R Cl.2	YGL179C	TOS3	YGL179C_dma1726	-0.0352	2.54e-01
YBR088C	PCNA-K164R Cl.2	YGL180W	ATG1	YGL180W_dma1725	-0.0326	3.14e-01
YBR088C	PCNA-K164R Cl.2	YGL181W	GTS1	YGL181W_dma1724	-0.0097	4.01e-01
YBR088C	PCNA-K164R Cl.2	YGL194C	HOS2	YGL194C_dma1723	0.0703	9.03e-02
YBR088C	PCNA-K164R Cl.2	YGL195W	GCN1	YGL195W_dma1722	0.1053	9.94e-02
YBR088C	PCNA-K164R Cl.2	YGL196W	DSD1	YGL196W_dma1721	0.0036	4.44e-01
YBR088C	PCNA-K164R Cl.2	YGL197W	MDS3	YGL197W_dma1720	-0.0383	1.56e-01
YBR088C	PCNA-K164R Cl.2	YGL198W	YIP4	YGL198W_dma1719	-0.0018	4.88e-01
YBR088C	PCNA-K164R Cl.2	YGL199C	YGL199C	YGL199C_dma1718	0.0332	6.54e-03
YBR088C	PCNA-K164R Cl.2	YGL202W	ARO8	YGL202W_dma1739	-0.0329	1.65e-01
YBR088C	PCNA-K164R Cl.2	YGL203C	KEX1	YGL203C_dma1738	-0.0201	3.63e-01
YBR088C	PCNA-K164R Cl.2	YGL205W	POX1	YGL205W_dma1737	0.0429	1.88e-01
YBR088C	PCNA-K164R Cl.2	YGL208W	SIP2	YGL208W_dma1736	-0.039	2.27e-01
YBR088C	PCNA-K164R Cl.2	YGL209W	MIG2	YGL209W_dma1735	-0.0155	2.83e-01
YBR088C	PCNA-K164R Cl.2	YGL210W	YPT32	YGL210W_dma1734	-0.0068	4.20e-01
YBR088C	PCNA-K164R Cl.2	YGL211W	NCS6	YGL211W_dma1733	-0.0145	3.16e-01
YBR088C	PCNA-K164R Cl.2	YGL212W	VAM7	YGL212W_dma1732	0.0407	3.91e-01
YBR088C	PCNA-K164R Cl.2	YGL213C	SKI8	YGL213C_dma1731	0.0035	4.58e-01
YBR088C	PCNA-K164R Cl.2	YGL215W	CLG1	YGL215W_dma1729	-0.0178	2.67e-01
YBR088C	PCNA-K164R Cl.2	YGL216W	KIP3	YGL216W_dma1751	0.0051	4.53e-01
YBR088C	PCNA-K164R Cl.2	YGL217C	YGL217C	YGL217C_dma1750	0.0361	2.60e-01
YBR088C	PCNA-K164R Cl.2	YGL221C	NIF3	YGL221C_dma1747	0.0134	2.79e-01
YBR088C	PCNA-K164R Cl.2	YGL222C	EDC1	YGL222C_dma1746	-0.0061	4.23e-01
YBR088C	PCNA-K164R Cl.2	YGL224C	SDT1	YGL224C_dma1745	0.004	4.30e-01
YBR088C	PCNA-K164R Cl.2	YGL226C-A	OST5	YGL226C-A_dma1744	-0.0096	3.95e-01
YBR088C	PCNA-K164R Cl.2	YGL226W	MTC3	YGL226W_dma1743	0.0546	1.24e-02
YBR088C	PCNA-K164R Cl.2	YGL227W	VID30	YGL227W_dma1742	-0.0183	3.01e-01
YBR088C	PCNA-K164R Cl.2	YGL228W	SHE10	YGL228W_dma1741	-0.0196	2.11e-01
YBR088C	PCNA-K164R Cl.2	YGL229C	SAP4	YGL229C_dma1763	0.029	2.22e-01
YBR088C	PCNA-K164R Cl.2	YGL230C	YGL230C	YGL230C_dma1762	-0.0158	3.44e-01
YBR088C	PCNA-K164R Cl.2	YGL231C	EMC4	YGL231C_dma1761	0.0344	1.55e-01
YBR088C	PCNA-K164R Cl.2	YGL232W	TAN1	YGL232W_dma1760	-0.0199	3.17e-01
YBR088C	PCNA-K164R Cl.2	YGL234W	ADE5,7	YGL234W_dma1759	0.0159	3.04e-01
YBR088C	PCNA-K164R Cl.2	YGL235W	YGL235W	YGL235W_dma1758	0.0285	2.71e-01
YBR088C	PCNA-K164R Cl.2	YGL236C	MTO1	YGL236C_dma1757	0.0429	1.53e-01
YBR088C	PCNA-K164R Cl.2	YGL241W	KAP114	YGL241W_dma1755	-0.0419	1.68e-01
YBR088C	PCNA-K164R Cl.2	YGL242C	YGL242C	YGL242C_dma1754	-0.014	1.13e-01
YBR088C	PCNA-K164R Cl.2	YGL243W	TAD1	YGL243W_dma1753	0.0173	1.46e-01
YBR088C	PCNA-K164R Cl.2	YGL244W	RTF1	YGL244W_dma1775	-0.1374	1.61e-02
YBR088C	PCNA-K164R Cl.2	YGL248W	PDE1	YGL248W_dma1774	0.0115	4.00e-01
YBR088C	PCNA-K164R Cl.2	YGL249W	ZIP2	YGL249W_dma1773	0.0162	2.66e-01
YBR088C	PCNA-K164R Cl.2	YGL251C	HFM1	YGL251C_dma1771	-0.0382	1.52e-01
YBR088C	PCNA-K164R Cl.2	YGL252C	RTG2	YGL252C_dma1770	0.0774	6.22e-02
YBR088C	PCNA-K164R Cl.2	YGL253W	HXK2	YGL253W_dma1769	-0.0208	1.69e-01
YBR088C	PCNA-K164R Cl.2	YGL254W	FZF1	YGL254W_dma1768	-0.008	3.26e-01
YBR088C	PCNA-K164R Cl.2	YGL256W	ADH4	YGL256W_dma1766	-0.102	1.85e-03
YBR088C	PCNA-K164R Cl.2	YGL257C	MNT2	YGL257C_dma1765	0.103	9.31e-04
YBR088C	PCNA-K164R Cl.2	YGL258W	VEL1	YGL258W_dma1787	0.0597	8.36e-20
YBR088C	PCNA-K164R Cl.2	YGL259W	YPS5	YGL259W_dma1786	0.0929	5.46e-03
YBR088C	PCNA-K164R Cl.2	YGL260W	YGL260W	YGL260W_dma1785	-0.0088	4.18e-01
YBR088C	PCNA-K164R Cl.2	YGL261C	PAU11	YGL261C_dma1784	0.0206	3.09e-01
YBR088C	PCNA-K164R Cl.2	YGL262W	YGL262W	YGL262W_dma1783	0.0173	2.32e-01
YBR088C	PCNA-K164R Cl.2	YGL263W	COS12	YGL263W_dma1782	0.0103	3.94e-01
YBR088C	PCNA-K164R Cl.2	YGR001C	YGR001C	YGR001C_dma1781	-0.0684	9.33e-02
YBR088C	PCNA-K164R Cl.2	YGR003W	CUL3	YGR003W_dma1780	-0.0685	1.54e-01
YBR088C	PCNA-K164R Cl.2	YGR004W	PEX31	YGR004W_dma1779	0.0061	4.02e-01
YBR088C	PCNA-K164R Cl.2	YGR007W	ECT1	YGR007W_dma1778	0.0156	3.19e-01
YBR088C	PCNA-K164R Cl.2	YGR008C	STF2	YGR008C_dma1777	0.0029	4.42e-01
YBR088C	PCNA-K164R Cl.2	YGR010W	NMA2	YGR010W_dma1799	-0.0246	1.94e-01
YBR088C	PCNA-K164R Cl.2	YGR011W	YGR011W	YGR011W_dma1798	0.0026	4.77e-01
YBR088C	PCNA-K164R Cl.2	YGR012W	YGR012W	YGR012W_dma1797	-0.0218	2.78e-01
YBR088C	PCNA-K164R Cl.2	YGR014W	MSB2	YGR014W_dma1796	0.0161	3.73e-01
YBR088C	PCNA-K164R Cl.2	YGR015C	YGR015C	YGR015C_dma1795	-0.0084	4.22e-01
YBR088C	PCNA-K164R Cl.2	YGR016W	YGR016W	YGR016W_dma1794	0.0293	1.60e-01
YBR088C	PCNA-K164R Cl.2	YGR017W	YGR017W	YGR017W_dma1793	0.0182	2.91e-01
YBR088C	PCNA-K164R Cl.2	YGR018C	YGR018C	YGR018C_dma1792	-0.0058	4.61e-01
YBR088C	PCNA-K164R Cl.2	YGR019W	UGA1	YGR019W_dma1791	0.0161	1.22e-01
YBR088C	PCNA-K164R Cl.2	YGR021W	YGR021W	YGR021W_dma1790	-0.0231	3.19e-01
YBR088C	PCNA-K164R Cl.2	YGR022C	YGR022C	YGR022C_dma1789	-0.0347	6.94e-02
YBR088C	PCNA-K164R Cl.2	YGR023W	MTL1	YGR023W_dma1811	-0.0022	4.66e-01
YBR088C	PCNA-K164R Cl.2	YGR025W	YGR025W	YGR025W_dma1810	-0.0077	4.44e-01
YBR088C	PCNA-K164R Cl.2	YGR026W	YGR026W	YGR026W_dma1809	-0.0297	2.57e-01
YBR088C	PCNA-K164R Cl.2	YGR027C	RPS25A	YGR027C_dma1808	0.1527	5.09e-03
YBR088C	PCNA-K164R Cl.2	YGR028W	MSP1	YGR028W_dma1807	-0.0006	4.90e-01
YBR088C	PCNA-K164R Cl.2	YGR031W	IMO32	YGR031W_dma1806	0.0068	3.73e-01
YBR088C	PCNA-K164R Cl.2	YGR032W	GSC2	YGR032W_dma1805	0.0324	2.07e-03
YBR088C	PCNA-K164R Cl.2	YGR033C	TIM21	YGR033C_dma1804	-0.0269	2.40e-01
YBR088C	PCNA-K164R Cl.2	YGR034W	RPL26B	YGR034W_dma1803	-0.0028	4.71e-01
YBR088C	PCNA-K164R Cl.2	YGR035C	YGR035C	YGR035C_dma1802	-0.0015	4.83e-01
YBR088C	PCNA-K164R Cl.2	YGR037C	ACB1	YGR037C_dma1801	0.0197	2.10e-01
YBR088C	PCNA-K164R Cl.2	YGR038W	ORM1	YGR038W_dma1836	0.0129	4.22e-01
YBR088C	PCNA-K164R Cl.2	YGR039W	YGR039W	YGR039W_dma1835	-0.0126	3.70e-01
YBR088C	PCNA-K164R Cl.2	YGR040W	KSS1	YGR040W_dma1834	-0.0028	4.71e-01
YBR088C	PCNA-K164R Cl.2	YGR041W	BUD9	YGR041W_dma1833	0.0001	4.98e-01
YBR088C	PCNA-K164R Cl.2	YGR042W	YGR042W	YGR042W_dma1832	0.0325	2.44e-01
YBR088C	PCNA-K164R Cl.2	YGR043C	NQM1	YGR043C_dma1831	-0.0186	2.94e-01
YBR088C	PCNA-K164R Cl.2	YGR044C	RME1	YGR044C_dma1830	0.0499	1.44e-01
YBR088C	PCNA-K164R Cl.2	YGR045C	YGR045C	YGR045C_dma1829	-0.0076	4.20e-01
YBR088C	PCNA-K164R Cl.2	YGR049W	SCM4	YGR049W_dma1828	-0.0203	3.83e-01
YBR088C	PCNA-K164R Cl.2	YGR050C	YGR050C	YGR050C_dma1827	-0.284	8.56e-02
YBR088C	PCNA-K164R Cl.2	YGR051C	YGR051C	YGR051C_dma1826	-0.0054	4.51e-01
YBR088C	PCNA-K164R Cl.2	YGR052W	FMP48	YGR052W_dma1848	0.0105	3.62e-01
YBR088C	PCNA-K164R Cl.2	YGR053C	YGR053C	YGR053C_dma1847	-0.0183	3.82e-01
YBR088C	PCNA-K164R Cl.2	YGR054W	YGR054W	YGR054W_dma1846	0.012	4.11e-01
YBR088C	PCNA-K164R Cl.2	YGR055W	MUP1	YGR055W_dma5193	0.051	1.53e-01
YBR088C	PCNA-K164R Cl.2	YGR058W	PEF1	YGR058W_dma1845	0.0179	3.34e-01
YBR088C	PCNA-K164R Cl.2	YGR059W	SPR3	YGR059W_dma1844	-0.0169	2.61e-01
YBR088C	PCNA-K164R Cl.2	YGR061C	ADE6	YGR061C_dma5192	-0.033	3.04e-01
YBR088C	PCNA-K164R Cl.2	YGR066C	YGR066C	YGR066C_dma1843	0.0406	1.34e-01
YBR088C	PCNA-K164R Cl.2	YGR067C	YGR067C	YGR067C_dma5191	0.005	4.49e-01
YBR088C	PCNA-K164R Cl.2	YGR068C	ART5	YGR068C_dma5190	-0.0035	4.74e-01
YBR088C	PCNA-K164R Cl.2	YGR069W	YGR069W	YGR069W_dma1842	0.0154	3.31e-01
YBR088C	PCNA-K164R Cl.2	YGR070W	ROM1	YGR070W_dma1841	0.0105	3.88e-01
YBR088C	PCNA-K164R Cl.2	YGR071C	ENV11	YGR071C_dma1840	0.0299	7.99e-02
YBR088C	PCNA-K164R Cl.2	YGR072W	UPF3	YGR072W_dma1839	0.003	4.64e-01
YBR088C	PCNA-K164R Cl.2	YGR077C	PEX8	YGR077C_dma1838	0.0216	1.66e-01
YBR088C	PCNA-K164R Cl.2	YGR079W	YGR079W	YGR079W_dma1859	-0.0435	4.59e-02
YBR088C	PCNA-K164R Cl.2	YGR080W	TWF1	YGR080W_dma1858	-0.0092	3.66e-01
YBR088C	PCNA-K164R Cl.2	YGR081C	SLX9	YGR081C_dma1857	0.0203	3.10e-01
YBR088C	PCNA-K164R Cl.2	YGR084C	MRP13	YGR084C_dma1856	-0.0495	1.16e-01
YBR088C	PCNA-K164R Cl.2	YGR085C	RPL11B	YGR085C_dma1855	-0.0211	3.63e-01
YBR088C	PCNA-K164R Cl.2	YGR086C	PIL1	YGR086C_dma1854	-0.001	4.89e-01
YBR088C	PCNA-K164R Cl.2	YGR087C	PDC6	YGR087C_dma1853	0.0483	7.89e-02
YBR088C	PCNA-K164R Cl.2	YGR088W	CTT1	YGR088W_dma1852	0.0295	2.44e-01
YBR088C	PCNA-K164R Cl.2	YGR089W	NNF2	YGR089W_dma1851	-0.0202	1.69e-01
YBR088C	PCNA-K164R Cl.2	YGR092W	DBF2	YGR092W_dma1850	-0.0086	4.23e-01
YBR088C	PCNA-K164R Cl.2	YGR093W	YGR093W	YGR093W_dma1872	-0.0094	3.54e-01
YBR088C	PCNA-K164R Cl.2	YGR096W	TPC1	YGR096W_dma1871	-0.008	4.27e-01
YBR088C	PCNA-K164R Cl.2	YGR097W	ASK10	YGR097W_dma1870	-0.0217	3.97e-01
YBR088C	PCNA-K164R Cl.2	YGR100W	MDR1	YGR100W_dma1869	-0.016	3.27e-01
YBR088C	PCNA-K164R Cl.2	YGR105W	VMA21	YGR105W_dma1867	-0.0137	3.62e-01
YBR088C	PCNA-K164R Cl.2	YGR106C	VOA1	YGR106C_dma1866	-0.0449	5.41e-02
YBR088C	PCNA-K164R Cl.2	YGR107W	YGR107W	YGR107W_dma1865	-0.0101	3.88e-01
YBR088C	PCNA-K164R Cl.2	YGR108W	CLB1	YGR108W_dma1864	-0.0523	1.56e-05
YBR088C	PCNA-K164R Cl.2	YGR109C	CLB6	YGR109C_dma1863	0.0252	2.70e-01
YBR088C	PCNA-K164R Cl.2	YGR110W	CLD1	YGR110W_dma1862	-0.0096	3.92e-01
YBR088C	PCNA-K164R Cl.2	YGR111W	YGR111W	YGR111W_dma1884	-0.0008	4.87e-01
YBR088C	PCNA-K164R Cl.2	YGR117C	YGR117C	YGR117C_dma1883	0.0455	1.02e-01
YBR088C	PCNA-K164R Cl.2	YGR118W	RPS23A	YGR118W_dma1882	0.0391	2.69e-01
YBR088C	PCNA-K164R Cl.2	YGR121C	MEP1	YGR121C_dma1881	0.0593	8.07e-02
YBR088C	PCNA-K164R Cl.2	YGR122C-A	YGR122C-A	YGR122C-A_dma5292	-0.0029	4.81e-01
YBR088C	PCNA-K164R Cl.2	YGR123C	PPT1	YGR123C_dma1880	0.0164	3.00e-01
YBR088C	PCNA-K164R Cl.2	YGR124W	ASN2	YGR124W_dma1879	-0.0301	2.33e-01
YBR088C	PCNA-K164R Cl.2	YGR126W	YGR126W	YGR126W_dma1877	0.0078	4.07e-01
YBR088C	PCNA-K164R Cl.2	YGR127W	YGR127W	YGR127W_dma1876	-0.028	2.75e-01
YBR088C	PCNA-K164R Cl.2	YGR129W	SYF2	YGR129W_dma1875	-0.0062	4.33e-01
YBR088C	PCNA-K164R Cl.2	YGR130C	YGR130C	YGR130C_dma1874	-0.0101	3.69e-01
YBR088C	PCNA-K164R Cl.2	YGR131W	FHN1	YGR131W_dma1896	-0.053	2.82e-03
YBR088C	PCNA-K164R Cl.2	YGR133W	PEX4	YGR133W_dma1894	0.0123	3.21e-01
YBR088C	PCNA-K164R Cl.2	YGR134W	CAF130	YGR134W_dma1893	0.0084	3.87e-01
YBR088C	PCNA-K164R Cl.2	YGR135W	PRE9	YGR135W_dma1892	-0.0567	1.51e-01
YBR088C	PCNA-K164R Cl.2	YGR136W	LSB1	YGR136W_dma1891	0.0095	3.46e-01
YBR088C	PCNA-K164R Cl.2	YGR137W	YGR137W	YGR137W_dma1890	0.0192	2.76e-01
YBR088C	PCNA-K164R Cl.2	YGR138C	TPO2	YGR138C_dma1889	-0.0148	2.13e-01
YBR088C	PCNA-K164R Cl.2	YGR139W	YGR139W	YGR139W_dma1888	-0.0353	2.69e-01
YBR088C	PCNA-K164R Cl.2	YGR141W	VPS62	YGR141W_dma1887	0.0511	6.89e-02
YBR088C	PCNA-K164R Cl.2	YGR142W	BTN2	YGR142W_dma1886	0.0087	3.86e-01
YBR088C	PCNA-K164R Cl.2	YGR143W	SKN1	YGR143W_dma1908	-0.0334	1.79e-01
YBR088C	PCNA-K164R Cl.2	YGR144W	THI4	YGR144W_dma1907	-0.0223	8.89e-40
YBR088C	PCNA-K164R Cl.2	YGR146C	ECL1	YGR146C_dma1906	-0.0543	1.05e-01
YBR088C	PCNA-K164R Cl.2	YGR148C	RPL24B	YGR148C_dma1905	0.0059	3.65e-01
YBR088C	PCNA-K164R Cl.2	YGR149W	YGR149W	YGR149W_dma1904	-0.0086	3.90e-01
YBR088C	PCNA-K164R Cl.2	YGR151C	YGR151C	YGR151C_dma1903	0.0228	2.43e-01
YBR088C	PCNA-K164R Cl.2	YGR152C	RSR1	YGR152C_dma1902	-0.0764	1.78e-02
YBR088C	PCNA-K164R Cl.2	YGR153W	YGR153W	YGR153W_dma1901	-0.0348	1.10e-01
YBR088C	PCNA-K164R Cl.2	YGR154C	GTO1	YGR154C_dma1900	0.0163	3.43e-01
YBR088C	PCNA-K164R Cl.2	YGR157W	CHO2	YGR157W_dma1899	-0.0186	3.86e-01
YBR088C	PCNA-K164R Cl.2	YGR161C	RTS3	YGR161C_dma1898	-0.0223	2.82e-01
YBR088C	PCNA-K164R Cl.2	YGR164W	YGR164W	YGR164W_dma1942	0.0304	1.74e-08
YBR088C	PCNA-K164R Cl.2	YGR166W	TRS65	YGR166W_dma1941	0.0254	2.48e-01
YBR088C	PCNA-K164R Cl.2	YGR169C	PUS6	YGR169C_dma1939	-0.0243	3.40e-01
YBR088C	PCNA-K164R Cl.2	YGR170W	PSD2	YGR170W_dma1938	-0.0233	3.20e-02
YBR088C	PCNA-K164R Cl.2	YGR173W	RBG2	YGR173W_dma1937	-0.0084	4.34e-01
YBR088C	PCNA-K164R Cl.2	YGR174C	CBP4	YGR174C_dma1936	-0.0053	4.41e-01
YBR088C	PCNA-K164R Cl.2	YGR176W	YGR176W	YGR176W_dma1935	-0.018	2.09e-01
YBR088C	PCNA-K164R Cl.2	YGR177C	ATF2	YGR177C_dma1934	0.0041	4.56e-01
YBR088C	PCNA-K164R Cl.2	YGR178C	PBP1	YGR178C_dma1933	0.0043	4.52e-01
YBR088C	PCNA-K164R Cl.2	YGR181W	TIM13	YGR181W_dma1955	-0.0256	2.56e-01
YBR088C	PCNA-K164R Cl.2	YGR182C	YGR182C	YGR182C_dma1954	0.0194	4.21e-01
YBR088C	PCNA-K164R Cl.2	YGR183C	QCR9	YGR183C_dma1953	-0.066	8.04e-02
YBR088C	PCNA-K164R Cl.2	YGR184C	UBR1	YGR184C_dma1952	0.0278	1.92e-01
YBR088C	PCNA-K164R Cl.2	YGR187C	HGH1	YGR187C_dma1951	0.0145	3.52e-01
YBR088C	PCNA-K164R Cl.2	YGR189C	CRH1	YGR189C_dma1949	-0.0074	4.54e-01
YBR088C	PCNA-K164R Cl.2	YGR192C	TDH3	YGR192C_dma1948	-0.0393	2.70e-01
YBR088C	PCNA-K164R Cl.2	YGR193C	PDX1	YGR193C_dma1947	-0.0275	1.23e-01
YBR088C	PCNA-K164R Cl.2	YGR194C	XKS1	YGR194C_dma1946	0.0073	4.35e-01
YBR088C	PCNA-K164R Cl.2	YGR196C	FYV8	YGR196C_dma1945	0.0092	2.56e-01
YBR088C	PCNA-K164R Cl.2	YGR197C	SNG1	YGR197C_dma1967	0.0024	4.86e-01
YBR088C	PCNA-K164R Cl.2	YGR199W	PMT6	YGR199W_dma1966	0.0229	1.72e-01
YBR088C	PCNA-K164R Cl.2	YGR200C	ELP2	YGR200C_dma1965	0.0739	8.58e-04
YBR088C	PCNA-K164R Cl.2	YGR201C	YGR201C	YGR201C_dma1964	-0.0407	1.68e-01
YBR088C	PCNA-K164R Cl.2	YGR202C	PCT1	YGR202C_dma1963	-0.0118	1.63e-01
YBR088C	PCNA-K164R Cl.2	YGR203W	YCH1	YGR203W_dma1962	-0.0233	1.38e-01
YBR088C	PCNA-K164R Cl.2	YGR205W	TDA10	YGR205W_dma1961	0.0504	4.01e-02
YBR088C	PCNA-K164R Cl.2	YGR206W	MVB12	YGR206W_dma1960	-0.0171	1.09e-01
YBR088C	PCNA-K164R Cl.2	YGR207C	CIR1	YGR207C_dma1959	0.0097	4.05e-01
YBR088C	PCNA-K164R Cl.2	YGR208W	SER2	YGR208W_dma1958	-0.0261	1.91e-01
YBR088C	PCNA-K164R Cl.2	YGR209C	TRX2	YGR209C_dma1957	-0.0229	2.64e-01
YBR088C	PCNA-K164R Cl.2	YGR210C	YGR210C	YGR210C_dma1979	0.0191	2.95e-01
YBR088C	PCNA-K164R Cl.2	YGR212W	SLI1	YGR212W_dma1978	0.02	3.04e-01
YBR088C	PCNA-K164R Cl.2	YGR213C	RTA1	YGR213C_dma1977	-0.0289	3.43e-01
YBR088C	PCNA-K164R Cl.2	YGR214W	RPS0A	YGR214W_dma1976	-0.0018	4.81e-01
YBR088C	PCNA-K164R Cl.2	YGR217W	CCH1	YGR217W_dma1975	0.0209	3.10e-01
YBR088C	PCNA-K164R Cl.2	YGR221C	TOS2	YGR221C_dma1974	0.0279	9.84e-24
YBR088C	PCNA-K164R Cl.2	YGR223C	HSV2	YGR223C_dma1973	0.0521	1.47e-02
YBR088C	PCNA-K164R Cl.2	YGR224W	AZR1	YGR224W_dma1972	0.0184	3.28e-01
YBR088C	PCNA-K164R Cl.2	YGR225W	AMA1	YGR225W_dma1971	0.0051	4.61e-01
YBR088C	PCNA-K164R Cl.2	YGR226C	YGR226C	YGR226C_dma1970	0.011	4.27e-01
YBR088C	PCNA-K164R Cl.2	YGR227W	DIE2	YGR227W_dma1969	-0.0009	4.91e-01
YBR088C	PCNA-K164R Cl.2	YGR228W	YGR228W	YGR228W_dma1991	-0.031	2.06e-01
YBR088C	PCNA-K164R Cl.2	YGR229C	SMI1	YGR229C_dma1990	-0.0524	5.50e-02
YBR088C	PCNA-K164R Cl.2	YGR230W	BNS1	YGR230W_dma1989	-0.0145	3.65e-01
YBR088C	PCNA-K164R Cl.2	YGR231C	PHB2	YGR231C_dma1987	-0.0312	1.03e-01
YBR088C	PCNA-K164R Cl.2	YGR232W	NAS6	YGR232W_dma1988	-0.0099	1.53e-01
YBR088C	PCNA-K164R Cl.2	YGR233C	PHO81	YGR233C_dma1986	-0.0096	3.50e-01
YBR088C	PCNA-K164R Cl.2	YGR234W	YHB1	YGR234W_dma1985	0.0214	2.11e-01
YBR088C	PCNA-K164R Cl.2	YGR235C	MOS2	YGR235C_dma1984	0.014	3.82e-01
YBR088C	PCNA-K164R Cl.2	YGR236C	SPG1	YGR236C_dma1983	0.0108	3.66e-02
YBR088C	PCNA-K164R Cl.2	YGR237C	YGR237C	YGR237C_dma1982	-0.0131	2.66e-01
YBR088C	PCNA-K164R Cl.2	YGR238C	KEL2	YGR238C_dma1981	-0.0436	3.07e-01
YBR088C	PCNA-K164R Cl.2	YGR239C	PEX21	YGR239C_dma2003	0.0003	4.97e-01
YBR088C	PCNA-K164R Cl.2	YGR241C	YAP1802	YGR241C_dma2002	0.0265	1.85e-01
YBR088C	PCNA-K164R Cl.2	YGR242W	YGR242W	YGR242W_dma2001	-0.0145	3.56e-01
YBR088C	PCNA-K164R Cl.2	YGR243W	FMP43	YGR243W_dma2000	0.0262	1.63e-01
YBR088C	PCNA-K164R Cl.2	YGR244C	LSC2	YGR244C_dma1999	-0.009	2.61e-01
YBR088C	PCNA-K164R Cl.2	YGR247W	CPD1	YGR247W_dma1998	0.0138	3.87e-01
YBR088C	PCNA-K164R Cl.2	YGR248W	SOL4	YGR248W_dma1997	-0.0327	2.11e-01
YBR088C	PCNA-K164R Cl.2	YGR249W	MGA1	YGR249W_dma1996	-0.0408	1.84e-03
YBR088C	PCNA-K164R Cl.2	YGR250C	YGR250C	YGR250C_dma1995	0.0288	2.53e-01
YBR088C	PCNA-K164R Cl.2	YGR254W	ENO1	YGR254W_dma5291	-0.034	2.22e-01
YBR088C	PCNA-K164R Cl.2	YGR256W	GND2	YGR256W_dma1994	-0.003	3.96e-01
YBR088C	PCNA-K164R Cl.2	YGR259C	YGR259C	YGR259C_dma1993	0.0256	2.63e-01
YBR088C	PCNA-K164R Cl.2	YGR260W	TNA1	YGR260W_dma2015	-0.059	5.28e-02
YBR088C	PCNA-K164R Cl.2	YGR261C	APL6	YGR261C_dma2014	0.0128	3.03e-01
YBR088C	PCNA-K164R Cl.2	YGR263C	SAY1	YGR263C_dma2013	0.0185	3.32e-01
YBR088C	PCNA-K164R Cl.2	YGR266W	YGR266W	YGR266W_dma2012	-0.0355	1.34e-01
YBR088C	PCNA-K164R Cl.2	YGR268C	HUA1	YGR268C_dma2011	0.0034	4.14e-01
YBR088C	PCNA-K164R Cl.2	YGR269W	YGR269W	YGR269W_dma2010	-0.0112	3.68e-01
YBR088C	PCNA-K164R Cl.2	YGR270W	YTA7	YGR270W_dma2009	0.1373	3.54e-07
YBR088C	PCNA-K164R Cl.2	YGR271W	SLH1	YGR271W_dma5304	-0.06	2.12e-01
YBR088C	PCNA-K164R Cl.2	YGR273C	YGR273C	YGR273C_dma5302	-0.0099	4.27e-01
YBR088C	PCNA-K164R Cl.2	YGR275W	RTT102	YGR275W_dma2008	-0.0015	4.91e-01
YBR088C	PCNA-K164R Cl.2	YGR276C	RNH70	YGR276C_dma5301	-0.0109	4.06e-01
YBR088C	PCNA-K164R Cl.2	YGR279C	SCW4	YGR279C_dma2007	0.0182	3.23e-01
YBR088C	PCNA-K164R Cl.2	YGR281W	YOR1	YGR281W_dma2006	-0.0536	1.65e-01
YBR088C	PCNA-K164R Cl.2	YGR282C	BGL2	YGR282C_dma2005	-0.0325	6.73e-03
YBR088C	PCNA-K164R Cl.2	YGR283C	YGR283C	YGR283C_dma2040	0.0661	1.26e-01
YBR088C	PCNA-K164R Cl.2	YGR284C	ERV29	YGR284C_dma2039	0.0114	4.13e-01
YBR088C	PCNA-K164R Cl.2	YGR286C	BIO2	YGR286C_dma2038	-0.0194	3.54e-01
YBR088C	PCNA-K164R Cl.2	YGR287C	IMA1	YGR287C_dma2037	0.0018	4.88e-01
YBR088C	PCNA-K164R Cl.2	YGR288W	MAL13	YGR288W_dma2036	0.0183	3.13e-01
YBR088C	PCNA-K164R Cl.2	YGR289C	MAL11	YGR289C_dma5300	0.0441	1.69e-01
YBR088C	PCNA-K164R Cl.2	YGR290W	YGR290W	YGR290W_dma2035	-0.0002	4.99e-01
YBR088C	PCNA-K164R Cl.2	YGR291C	YGR291C	YGR291C_dma5299	0.009	4.30e-01
YBR088C	PCNA-K164R Cl.2	YGR292W	MAL12	YGR292W_dma5298	0.0869	5.90e-02
YBR088C	PCNA-K164R Cl.2	YHL002W	HSE1	YHL002W_dma2033	-0.001	4.89e-01
YBR088C	PCNA-K164R Cl.2	YHL006C	SHU1	YHL006C_dma2030	-0.0493	1.05e-03
YBR088C	PCNA-K164R Cl.2	YHL008C	YHL008C	YHL008C_dma2051	0.0146	3.27e-01
YBR088C	PCNA-K164R Cl.2	YHL009C	YAP3	YHL009C_dma2050	0.007	3.65e-01
YBR088C	PCNA-K164R Cl.2	YHL010C	ETP1	YHL010C_dma2049	0.0148	3.32e-01
YBR088C	PCNA-K164R Cl.2	YHL012W	YHL012W	YHL012W_dma2048	-0.007	4.43e-01
YBR088C	PCNA-K164R Cl.2	YHL013C	OTU2	YHL013C_dma2047	-0.0148	1.42e-01
YBR088C	PCNA-K164R Cl.2	YHL014C	YLF2	YHL014C_dma2046	0.0203	3.51e-01
YBR088C	PCNA-K164R Cl.2	YHL016C	DUR3	YHL016C_dma2045	-0.0129	3.57e-01
YBR088C	PCNA-K164R Cl.2	YHL017W	YHL017W	YHL017W_dma2044	0.0012	4.77e-01
YBR088C	PCNA-K164R Cl.2	YHL019C	APM2	YHL019C_dma2043	-0.0111	3.70e-01
YBR088C	PCNA-K164R Cl.2	YHL020C	OPI1	YHL020C_dma2042	-0.1506	1.26e-02
YBR088C	PCNA-K164R Cl.2	YHL021C	AIM17	YHL021C_dma2064	0.0191	2.02e-01
YBR088C	PCNA-K164R Cl.2	YHL022C	SPO11	YHL022C_dma2063	0.0147	4.03e-01
YBR088C	PCNA-K164R Cl.2	YHL023C	NPR3	YHL023C_dma2062	0.0362	2.16e-01
YBR088C	PCNA-K164R Cl.2	YHL024W	RIM4	YHL024W_dma2061	0.0152	3.79e-01
YBR088C	PCNA-K164R Cl.2	YHL025W	SNF6	YHL025W_dma2060	0.029	3.04e-01
YBR088C	PCNA-K164R Cl.2	YHL026C	YHL026C	YHL026C_dma2059	-0.0112	4.25e-01
YBR088C	PCNA-K164R Cl.2	YHL028W	WSC4	YHL028W_dma2057	0.0249	2.11e-01
YBR088C	PCNA-K164R Cl.2	YHL029C	OCA5	YHL029C_dma2056	-0.013	4.50e-01
YBR088C	PCNA-K164R Cl.2	YHL032C	GUT1	YHL032C_dma2076	-0.0071	3.78e-01
YBR088C	PCNA-K164R Cl.2	YHL033C	RPL8A	YHL033C_dma2075	0.1453	1.71e-01
YBR088C	PCNA-K164R Cl.2	YHL034C	SBP1	YHL034C_dma2074	0.0419	2.06e-01
YBR088C	PCNA-K164R Cl.2	YHL035C	VMR1	YHL035C_dma2073	-0.0004	4.95e-01
YBR088C	PCNA-K164R Cl.2	YHL036W	MUP3	YHL036W_dma2072	-0.0275	1.30e-01
YBR088C	PCNA-K164R Cl.2	YHL037C	YHL037C	YHL037C_dma2071	0.0117	4.06e-01
YBR088C	PCNA-K164R Cl.2	YHL039W	EFM1	YHL039W_dma2070	-0.0178	3.88e-01
YBR088C	PCNA-K164R Cl.2	YHL040C	ARN1	YHL040C_dma2069	-0.0018	4.34e-01
YBR088C	PCNA-K164R Cl.2	YHL041W	YHL041W	YHL041W_dma2068	-0.0071	4.27e-01
YBR088C	PCNA-K164R Cl.2	YHL042W	YHL042W	YHL042W_dma2067	-0.0216	1.52e-01
YBR088C	PCNA-K164R Cl.2	YHL043W	ECM34	YHL043W_dma2066	0.0002	4.98e-01
YBR088C	PCNA-K164R Cl.2	YHL044W	YHL044W	YHL044W_dma2088	0.0042	4.50e-01
YBR088C	PCNA-K164R Cl.2	YHL045W	YHL045W	YHL045W_dma2087	0.0262	3.53e-01
YBR088C	PCNA-K164R Cl.2	YHL046C	PAU13	YHL046C_dma2086	0.0294	2.35e-01
YBR088C	PCNA-K164R Cl.2	YHL047C	ARN2	YHL047C_dma2085	-0.0112	3.14e-01
YBR088C	PCNA-K164R Cl.2	YHR001W-A	QCR10	YHR001W-A_dma2084	0.0125	4.06e-01
YBR088C	PCNA-K164R Cl.2	YHR003C	YHR003C	YHR003C_dma2083	-0.0096	4.21e-01
YBR088C	PCNA-K164R Cl.2	YHR004C	NEM1	YHR004C_dma2082	-0.0142	2.39e-01
YBR088C	PCNA-K164R Cl.2	YHR006W	STP2	YHR006W_dma2080	-0.003	4.65e-01
YBR088C	PCNA-K164R Cl.2	YHR008C	SOD2	YHR008C_dma5164	0.0159	3.64e-01
YBR088C	PCNA-K164R Cl.2	YHR009C	TDA3	YHR009C_dma2079	0.0164	1.56e-01
YBR088C	PCNA-K164R Cl.2	YHR012W	VPS29	YHR012W_dma2078	0.01	3.81e-01
YBR088C	PCNA-K164R Cl.2	YHR014W	SPO13	YHR014W_dma2100	-0.0017	4.84e-01
YBR088C	PCNA-K164R Cl.2	YHR015W	MIP6	YHR015W_dma2099	0.009	4.00e-01
YBR088C	PCNA-K164R Cl.2	YHR016C	YSC84	YHR016C_dma2098	0.0174	3.42e-01
YBR088C	PCNA-K164R Cl.2	YHR017W	YSC83	YHR017W_dma2097	0.0121	3.64e-01
YBR088C	PCNA-K164R Cl.2	YHR021W-A	ECM12	YHR021W-A_dma2094	-0.0355	2.51e-01
YBR088C	PCNA-K164R Cl.2	YHR022C	YHR022C	YHR022C_dma2093	-0.0116	4.11e-01
YBR088C	PCNA-K164R Cl.2	YHR028C	DAP2	YHR028C_dma2091	0.0082	4.03e-01
YBR088C	PCNA-K164R Cl.2	YHR029C	YHI9	YHR029C_dma2090	0.0274	1.34e-03
YBR088C	PCNA-K164R Cl.2	YHR030C	SLT2	YHR030C_dma2112	0.0611	3.38e-02
YBR088C	PCNA-K164R Cl.2	YHR031C	RRM3	YHR031C_dma2111	-0.0319	9.66e-02
YBR088C	PCNA-K164R Cl.2	YHR032W	ERC1	YHR032W_dma2110	-0.0285	2.70e-01
YBR088C	PCNA-K164R Cl.2	YHR033W	YHR033W	YHR033W_dma2109	0.0025	4.72e-01
YBR088C	PCNA-K164R Cl.2	YHR034C	PIH1	YHR034C_dma2108	0.0416	9.23e-02
YBR088C	PCNA-K164R Cl.2	YHR035W	YHR035W	YHR035W_dma2107	-0.0296	2.75e-01
YBR088C	PCNA-K164R Cl.2	YHR037W	PUT2	YHR037W_dma2106	0.0163	2.20e-01
YBR088C	PCNA-K164R Cl.2	YHR039C	MSC7	YHR039C_dma2105	0.0346	1.14e-01
YBR088C	PCNA-K164R Cl.2	YHR041C	SRB2	YHR041C_dma2104	-0.0744	2.06e-01
YBR088C	PCNA-K164R Cl.2	YHR043C	DOG2	YHR043C_dma2103	-0.0282	2.20e-01
YBR088C	PCNA-K164R Cl.2	YHR044C	DOG1	YHR044C_dma2102	-0.013	4.18e-01
YBR088C	PCNA-K164R Cl.2	YHR045W	YHR045W	YHR045W_dma2123	0.0445	5.05e-02
YBR088C	PCNA-K164R Cl.2	YHR046C	INM1	YHR046C_dma2122	0.0041	4.77e-01
YBR088C	PCNA-K164R Cl.2	YHR047C	AAP1	YHR047C_dma2121	-0.0176	3.25e-01
YBR088C	PCNA-K164R Cl.2	YHR048W	YHK8	YHR048W_dma2120	-0.0289	2.45e-01
YBR088C	PCNA-K164R Cl.2	YHR049C-A	YHR049C-A	YHR049C-A_dma2119	0.0036	4.14e-01
YBR088C	PCNA-K164R Cl.2	YHR049W	FSH1	YHR049W_dma2118	-0.0199	2.73e-01
YBR088C	PCNA-K164R Cl.2	YHR050W	SMF2	YHR050W_dma2117	-0.0077	3.75e-01
YBR088C	PCNA-K164R Cl.2	YHR057C	CPR2	YHR057C_dma2116	-0.0113	3.65e-01
YBR088C	PCNA-K164R Cl.2	YHR059W	FYV4	YHR059W_dma2115	-0.0286	2.79e-01
YBR088C	PCNA-K164R Cl.2	YHR061C	GIC1	YHR061C_dma2114	-0.0047	4.27e-01
YBR088C	PCNA-K164R Cl.2	YHR066W	SSF1	YHR066W_dma2113	-0.0714	1.62e-01
YBR088C	PCNA-K164R Cl.2	YHR067W	HTD2	YHR067W_dma2135	-0.0006	4.87e-01
YBR088C	PCNA-K164R Cl.2	YHR073W	OSH3	YHR073W_dma2134	0.0524	3.90e-02
YBR088C	PCNA-K164R Cl.2	YHR075C	PPE1	YHR075C_dma2133	0.0162	3.36e-01
YBR088C	PCNA-K164R Cl.2	YHR076W	PTC7	YHR076W_dma2132	0.0178	3.27e-01
YBR088C	PCNA-K164R Cl.2	YHR077C	NMD2	YHR077C_dma2131	0.0112	2.72e-01
YBR088C	PCNA-K164R Cl.2	YHR078W	YHR078W	YHR078W_dma2130	0.0241	9.88e-02
YBR088C	PCNA-K164R Cl.2	YHR079C	IRE1	YHR079C_dma2129	-0.0225	1.60e-01
YBR088C	PCNA-K164R Cl.2	YHR079C-B	YNR041C	YHR079C-B_dma2128	0.011	3.78e-01
YBR088C	PCNA-K164R Cl.2	YHR080C	YHR080C	YHR080C_dma2127	-0.0117	2.75e-01
YBR088C	PCNA-K164R Cl.2	YHR081W	LRP1	YHR081W_dma2126	-0.0096	3.47e-01
YBR088C	PCNA-K164R Cl.2	YHR082C	KSP1	YHR082C_dma2125	-0.016	2.57e-01
YBR088C	PCNA-K164R Cl.2	YHR086W	NAM8	YHR086W_dma2147	0.0325	1.16e-01
YBR088C	PCNA-K164R Cl.2	YHR087W	RTC3	YHR087W_dma2146	-0.0243	3.40e-01
YBR088C	PCNA-K164R Cl.2	YHR092C	HXT4	YHR092C_dma2145	-0.0114	3.93e-01
YBR088C	PCNA-K164R Cl.2	YHR093W	AHT1	YHR093W_dma2144	0.0499	1.89e-05
YBR088C	PCNA-K164R Cl.2	YHR094C	HXT1	YHR094C_dma2143	-0.0604	3.64e-02
YBR088C	PCNA-K164R Cl.2	YHR095W	YHR095W	YHR095W_dma2142	-0.0022	4.81e-01
YBR088C	PCNA-K164R Cl.2	YHR096C	HXT5	YHR096C_dma2141	0.0156	3.65e-01
YBR088C	PCNA-K164R Cl.2	YHR097C	YHR097C	YHR097C_dma2140	0.0087	3.60e-01
YBR088C	PCNA-K164R Cl.2	YHR103W	SBE22	YHR103W_dma2139	-0.0026	4.73e-01
YBR088C	PCNA-K164R Cl.2	YHR104W	GRE3	YHR104W_dma2138	0.0018	4.80e-01
YBR088C	PCNA-K164R Cl.2	YHR105W	YPT35	YHR105W_dma2137	-0.0071	5.63e-02
YBR088C	PCNA-K164R Cl.2	YHR106W	TRR2	YHR106W_dma2159	0.0446	9.47e-03
YBR088C	PCNA-K164R Cl.2	YHR108W	GGA2	YHR108W_dma2158	-0.018	4.09e-01
YBR088C	PCNA-K164R Cl.2	YHR109W	CTM1	YHR109W_dma2157	0.0217	1.61e-01
YBR088C	PCNA-K164R Cl.2	YHR110W	ERP5	YHR110W_dma2156	-0.0313	8.42e-05
YBR088C	PCNA-K164R Cl.2	YHR111W	UBA4	YHR111W_dma2155	0.0068	2.82e-01
YBR088C	PCNA-K164R Cl.2	YHR112C	YHR112C	YHR112C_dma2154	-0.0047	4.68e-01
YBR088C	PCNA-K164R Cl.2	YHR113W	APE4	YHR113W_dma2153	0.0199	1.46e-01
YBR088C	PCNA-K164R Cl.2	YHR114W	BZZ1	YHR114W_dma2152	0.0148	2.54e-01
YBR088C	PCNA-K164R Cl.2	YHR116W	COX23	YHR116W_dma2150	0.0403	1.19e-02
YBR088C	PCNA-K164R Cl.2	YHR117W	TOM71	YHR117W_dma2149	-0.0431	1.23e-01
YBR088C	PCNA-K164R Cl.2	YHR121W	LSM12	YHR121W_dma2171	-0.0281	3.03e-01
YBR088C	PCNA-K164R Cl.2	YHR123W	EPT1	YHR123W_dma2170	0.0319	3.24e-01
YBR088C	PCNA-K164R Cl.2	YHR124W	NDT80	YHR124W_dma2169	0.0089	4.42e-01
YBR088C	PCNA-K164R Cl.2	YHR125W	YHR125W	YHR125W_dma2168	0.0186	3.50e-01
YBR088C	PCNA-K164R Cl.2	YHR126C	ANS1	YHR126C_dma2167	0.0048	4.56e-01
YBR088C	PCNA-K164R Cl.2	YHR127W	YHR127W	YHR127W_dma2166	-0.023	3.26e-01
YBR088C	PCNA-K164R Cl.2	YHR129C	ARP1	YHR129C_dma2165	-0.0167	3.95e-01
YBR088C	PCNA-K164R Cl.2	YHR130C	YHR130C	YHR130C_dma2164	0.0508	3.04e-01
YBR088C	PCNA-K164R Cl.2	YHR131C	YHR131C	YHR131C_dma2163	0.0024	4.65e-01
YBR088C	PCNA-K164R Cl.2	YHR132C	ECM14	YHR132C_dma2162	0.0521	6.75e-02
YBR088C	PCNA-K164R Cl.2	YHR132W-A	IGO2	YHR132W-A_dma2161	-0.0512	1.35e-01
YBR088C	PCNA-K164R Cl.2	YHR133C	NSG1	YHR133C_dma2183	-0.0031	4.68e-01
YBR088C	PCNA-K164R Cl.2	YHR134W	WSS1	YHR134W_dma2182	0.0159	2.26e-01
YBR088C	PCNA-K164R Cl.2	YHR135C	YCK1	YHR135C_dma2181	0.0111	3.82e-01
YBR088C	PCNA-K164R Cl.2	YHR136C	SPL2	YHR136C_dma2180	0.001	4.91e-01
YBR088C	PCNA-K164R Cl.2	YHR137W	ARO9	YHR137W_dma2179	0.0077	4.07e-01
YBR088C	PCNA-K164R Cl.2	YHR138C	YHR138C	YHR138C_dma2178	0.0198	3.77e-01
YBR088C	PCNA-K164R Cl.2	YHR139C	SPS100	YHR139C_dma2177	0.0025	4.74e-01
YBR088C	PCNA-K164R Cl.2	YHR139C-A	YHR139C-A	YHR139C-A_dma2176	0.0025	4.76e-01
YBR088C	PCNA-K164R Cl.2	YHR140W	YHR140W	YHR140W_dma2175	-0.0069	4.46e-01
YBR088C	PCNA-K164R Cl.2	YHR142W	CHS7	YHR142W_dma2174	-0.0283	3.45e-01
YBR088C	PCNA-K164R Cl.2	YHR143W	DSE2	YHR143W_dma2173	0.0236	3.88e-01
YBR088C	PCNA-K164R Cl.2	YHR146W	CRP1	YHR146W_dma2195	-0.0226	2.84e-02
YBR088C	PCNA-K164R Cl.2	YHR150W	PEX28	YHR150W_dma2194	-0.0151	3.73e-01
YBR088C	PCNA-K164R Cl.2	YHR151C	MTC6	YHR151C_dma2193	-0.0229	3.28e-01
YBR088C	PCNA-K164R Cl.2	YHR152W	SPO12	YHR152W_dma2192	-0.038	4.39e-02
YBR088C	PCNA-K164R Cl.2	YHR153C	SPO16	YHR153C_dma2191	-0.0088	3.71e-01
YBR088C	PCNA-K164R Cl.2	YHR154W	RTT107	YHR154W_dma2190	0.0116	3.57e-01
YBR088C	PCNA-K164R Cl.2	YHR155W	YSP1	YHR155W_dma2189	-0.0307	6.63e-02
YBR088C	PCNA-K164R Cl.2	YHR156C	LIN1	YHR156C_dma2188	0.0032	4.71e-01
YBR088C	PCNA-K164R Cl.2	YHR157W	REC104	YHR157W_dma2187	-0.0071	4.54e-01
YBR088C	PCNA-K164R Cl.2	YHR158C	KEL1	YHR158C_dma2186	-0.0119	3.30e-01
YBR088C	PCNA-K164R Cl.2	YHR159W	TDA11	YHR159W_dma2185	0.0011	4.91e-01
YBR088C	PCNA-K164R Cl.2	YHR161C	YAP1801	YHR161C_dma2219	-0.061	1.56e-02
YBR088C	PCNA-K164R Cl.2	YHR162W	MPC2	YHR162W_dma2218	-0.0078	3.32e-01
YBR088C	PCNA-K164R Cl.2	YHR163W	SOL3	YHR163W_dma2217	-0.0307	1.24e-01
YBR088C	PCNA-K164R Cl.2	YHR167W	THP2	YHR167W_dma2216	-0.0061	3.67e-01
YBR088C	PCNA-K164R Cl.2	YHR171W	ATG7	YHR171W_dma2215	-0.0111	3.35e-01
YBR088C	PCNA-K164R Cl.2	YHR176W	FMO1	YHR176W_dma2214	-0.0218	3.74e-01
YBR088C	PCNA-K164R Cl.2	YHR178W	STB5	YHR178W_dma2213	-0.0125	9.94e-02
YBR088C	PCNA-K164R Cl.2	YHR179W	OYE2	YHR179W_dma2212	-0.0311	1.86e-01
YBR088C	PCNA-K164R Cl.2	YHR180W	YHR180W	YHR180W_dma2211	-0.0657	5.57e-02
YBR088C	PCNA-K164R Cl.2	YHR181W	SVP26	YHR181W_dma2210	-0.0203	4.09e-01
YBR088C	PCNA-K164R Cl.2	YHR182W	YHR182W	YHR182W_dma2232	-0.0138	3.03e-01
YBR088C	PCNA-K164R Cl.2	YHR184W	SSP1	YHR184W_dma2231	-0.0354	2.80e-01
YBR088C	PCNA-K164R Cl.2	YHR185C	PFS1	YHR185C_dma2230	-0.0149	4.03e-01
YBR088C	PCNA-K164R Cl.2	YHR189W	PTH1	YHR189W_dma2229	-0.0066	3.44e-01
YBR088C	PCNA-K164R Cl.2	YHR191C	CTF8	YHR191C_dma2228	-0.0367	6.11e-02
YBR088C	PCNA-K164R Cl.2	YHR195W	NVJ1	YHR195W_dma2225	-0.0348	3.88e-02
YBR088C	PCNA-K164R Cl.2	YHR199C	AIM46	YHR199C_dma2223	0.0014	4.67e-01
YBR088C	PCNA-K164R Cl.2	YHR200W	RPN10	YHR200W_dma2222	-0.0093	4.35e-01
YBR088C	PCNA-K164R Cl.2	YHR202W	YHR202W	YHR202W_dma2244	-0.0442	2.10e-01
YBR088C	PCNA-K164R Cl.2	YHR203C	RPS4B	YHR203C_dma2243	-0.0342	2.34e-01
YBR088C	PCNA-K164R Cl.2	YHR204W	MNL1	YHR204W_dma2242	0.0209	2.54e-01
YBR088C	PCNA-K164R Cl.2	YHR206W	SKN7	YHR206W_dma2241	-0.0655	9.67e-02
YBR088C	PCNA-K164R Cl.2	YHR207C	SET5	YHR207C_dma2240	0.0387	3.69e-02
YBR088C	PCNA-K164R Cl.2	YHR209W	CRG1	YHR209W_dma2239	-0.0319	1.69e-01
YBR088C	PCNA-K164R Cl.2	YHR210C	YHR210C	YHR210C_dma2238	0.03	3.03e-01
YBR088C	PCNA-K164R Cl.2	YIL001W	YIL001W	YIL001W_dma2237	0.0158	1.12e-02
YBR088C	PCNA-K164R Cl.2	YIL002C	INP51	YIL002C_dma2236	-0.0024	4.67e-01
YBR088C	PCNA-K164R Cl.2	YIL005W	EPS1	YIL005W_dma2235	-0.0035	4.53e-01
YBR088C	PCNA-K164R Cl.2	YIL006W	YIA6	YIL006W_dma2234	-0.0202	2.77e-01
YBR088C	PCNA-K164R Cl.2	YIL007C	NAS2	YIL007C_dma2256	0.005	4.41e-01
YBR088C	PCNA-K164R Cl.2	YIL008W	URM1	YIL008W_dma2255	0.0217	1.83e-01
YBR088C	PCNA-K164R Cl.2	YIL009C-A	EST3	YIL009C-A_dma2254	0.0165	3.70e-01
YBR088C	PCNA-K164R Cl.2	YIL010W	DOT5	YIL010W_dma2253	-0.0144	3.94e-01
YBR088C	PCNA-K164R Cl.2	YIL012W	YIL012W	YIL012W_dma2251	0.0002	4.97e-01
YBR088C	PCNA-K164R Cl.2	YIL013C	PDR11	YIL013C_dma2250	-0.0292	2.96e-01
YBR088C	PCNA-K164R Cl.2	YIL014W	MNT3	YIL014W_dma2249	-0.0186	3.13e-01
YBR088C	PCNA-K164R Cl.2	YIL015C-A	YOL024W	YIL015C-A_dma2248	-0.0192	3.55e-01
YBR088C	PCNA-K164R Cl.2	YIL015W	BAR1	YIL015W_dma2247	-0.0035	2.93e-01
YBR088C	PCNA-K164R Cl.2	YIL016W	SNL1	YIL016W_dma2246	0.0116	1.31e-01
YBR088C	PCNA-K164R Cl.2	YIL017C	VID28	YIL017C_dma2268	-0.0185	3.34e-01
YBR088C	PCNA-K164R Cl.2	YIL023C	YKE4	YIL023C_dma2266	0.0285	2.55e-01
YBR088C	PCNA-K164R Cl.2	YIL024C	YIL024C	YIL024C_dma2265	-0.0103	3.78e-01
YBR088C	PCNA-K164R Cl.2	YIL025C	YIL025C	YIL025C_dma2264	-0.0362	1.32e-01
YBR088C	PCNA-K164R Cl.2	YIL028W	YIL028W	YIL028W_dma2262	-0.0043	4.59e-01
YBR088C	PCNA-K164R Cl.2	YIL029C	YIL029C	YIL029C_dma2261	-0.012	2.04e-02
YBR088C	PCNA-K164R Cl.2	YIL030C	SSM4	YIL030C_dma2260	0.0517	1.02e-01
YBR088C	PCNA-K164R Cl.2	YIL032C	YIL032C	YIL032C_dma2259	0.0042	4.73e-01
YBR088C	PCNA-K164R Cl.2	YIL034C	CAP2	YIL034C_dma2258	-0.0034	4.62e-01
YBR088C	PCNA-K164R Cl.2	YIL035C	CKA1	YIL035C_dma2280	-0.1102	4.36e-02
YBR088C	PCNA-K164R Cl.2	YIL036W	CST6	YIL036W_dma2279	0.0044	4.40e-01
YBR088C	PCNA-K164R Cl.2	YIL037C	PRM2	YIL037C_dma2278	-0.0113	3.87e-01
YBR088C	PCNA-K164R Cl.2	YIL040W	APQ12	YIL040W_dma2275	-0.0072	4.69e-01
YBR088C	PCNA-K164R Cl.2	YIL041W	GVP36	YIL041W_dma2274	-0.0265	2.06e-01
YBR088C	PCNA-K164R Cl.2	YIL042C	PKP1	YIL042C_dma2273	0.0028	4.82e-01
YBR088C	PCNA-K164R Cl.2	YIL043C	CBR1	YIL043C_dma2272	0.0106	4.05e-01
YBR088C	PCNA-K164R Cl.2	YIL044C	AGE2	YIL044C_dma2271	0.0388	2.37e-01
YBR088C	PCNA-K164R Cl.2	YIL045W	PIG2	YIL045W_dma2270	-0.0085	4.18e-01
YBR088C	PCNA-K164R Cl.2	YIL047C	SYG1	YIL047C_dma2292	-0.0085	3.56e-01
YBR088C	PCNA-K164R Cl.2	YIL050W	PCL7	YIL050W_dma2290	-0.0352	1.41e-01
YBR088C	PCNA-K164R Cl.2	YIL052C	RPL34B	YIL052C_dma2289	0.036	1.59e-05
YBR088C	PCNA-K164R Cl.2	YIL053W	RHR2	YIL053W_dma2288	0.0208	3.18e-01
YBR088C	PCNA-K164R Cl.2	YIL054W	YIL054W	YIL054W_dma2287	-0.0097	4.51e-01
YBR088C	PCNA-K164R Cl.2	YIL055C	YIL055C	YIL055C_dma2286	-0.0627	3.86e-05
YBR088C	PCNA-K164R Cl.2	YIL056W	VHR1	YIL056W_dma2285	-0.0048	4.61e-01
YBR088C	PCNA-K164R Cl.2	YIL057C	RGI2	YIL057C_dma2284	-0.0201	2.34e-01
YBR088C	PCNA-K164R Cl.2	YIL058W	YIL058W	YIL058W_dma2283	-0.0148	4.01e-01
YBR088C	PCNA-K164R Cl.2	YIL059C	YIL059C	YIL059C_dma2282	0.003	4.35e-01
YBR088C	PCNA-K164R Cl.2	YIL064W	SEE1	YIL064W_dma2326	-0.0289	2.78e-01
YBR088C	PCNA-K164R Cl.2	YIL065C	FIS1	YIL065C_dma2325	-0.0076	4.48e-01
YBR088C	PCNA-K164R Cl.2	YIL066C	RNR3	YIL066C_dma2324	0.0256	3.21e-01
YBR088C	PCNA-K164R Cl.2	YIL067C	YIL067C	YIL067C_dma2323	0.0034	4.66e-01
YBR088C	PCNA-K164R Cl.2	YIL071C	PCI8	YIL071C_dma2321	0.0031	4.68e-01
YBR088C	PCNA-K164R Cl.2	YIL072W	HOP1	YIL072W_dma2320	0.0399	1.45e-01
YBR088C	PCNA-K164R Cl.2	YIL073C	SPO22	YIL073C_dma2319	-0.005	4.50e-01
YBR088C	PCNA-K164R Cl.2	YIL074C	SER33	YIL074C_dma2318	-0.0183	2.66e-01
YBR088C	PCNA-K164R Cl.2	YIL077C	YIL077C	YIL077C_dma2339	-0.0273	2.66e-01
YBR088C	PCNA-K164R Cl.2	YIL079C	AIR1	YIL079C_dma2338	-0.0233	3.03e-01
YBR088C	PCNA-K164R Cl.2	YIL084C	SDS3	YIL084C_dma2337	-0.0891	4.45e-03
YBR088C	PCNA-K164R Cl.2	YIL085C	KTR7	YIL085C_dma5315	0.0239	1.77e-01
YBR088C	PCNA-K164R Cl.2	YIL086C	YIL086C	YIL086C_dma2336	0.0099	4.00e-01
YBR088C	PCNA-K164R Cl.2	YIL087C	AIM19	YIL087C_dma2335	0.0081	4.21e-01
YBR088C	PCNA-K164R Cl.2	YIL088C	AVT7	YIL088C_dma2334	0.0307	2.77e-01
YBR088C	PCNA-K164R Cl.2	YIL089W	YIL089W	YIL089W_dma2333	-0.0047	4.22e-01
YBR088C	PCNA-K164R Cl.2	YIL090W	ICE2	YIL090W_dma2332	0.0269	1.25e-08
YBR088C	PCNA-K164R Cl.2	YIL092W	YIL092W	YIL092W_dma2331	0.0042	4.40e-01
YBR088C	PCNA-K164R Cl.2	YIL093C	RSM25	YIL093C_dma2330	-0.0153	1.87e-01
YBR088C	PCNA-K164R Cl.2	YIL095W	PRK1	YIL095W_dma2329	-0.0406	5.34e-02
YBR088C	PCNA-K164R Cl.2	YIL096C	YIL096C	YIL096C_dma2351	0.0616	1.59e-01
YBR088C	PCNA-K164R Cl.2	YIL097W	FYV10	YIL097W_dma2350	0.0087	4.25e-01
YBR088C	PCNA-K164R Cl.2	YIL098C	FMC1	YIL098C_dma2349	-0.0707	5.12e-02
YBR088C	PCNA-K164R Cl.2	YIL099W	SGA1	YIL099W_dma2348	-0.0244	2.95e-01
YBR088C	PCNA-K164R Cl.2	YIL100W	YIL100W	YIL100W_dma2347	0.0268	1.75e-01
YBR088C	PCNA-K164R Cl.2	YIL101C	XBP1	YIL101C_dma2346	-0.0222	2.87e-01
YBR088C	PCNA-K164R Cl.2	YIL102C	YIL102C	YIL102C_dma5313	-0.007	4.47e-01
YBR088C	PCNA-K164R Cl.2	YIL103W	DPH1	YIL103W_dma2345	0.0658	2.03e-08
YBR088C	PCNA-K164R Cl.2	YIL105C	SLM1	YIL105C_dma2344	0.0013	4.88e-01
YBR088C	PCNA-K164R Cl.2	YIL107C	PFK26	YIL107C_dma2343	-0.0269	3.20e-01
YBR088C	PCNA-K164R Cl.2	YIL108W	YIL108W	YIL108W_dma2342	0.0171	3.08e-01
YBR088C	PCNA-K164R Cl.2	YIL110W	HPM1	YIL110W_dma2341	-0.0627	2.73e-02
YBR088C	PCNA-K164R Cl.2	YIL111W	COX5B	YIL111W_dma5312	-0.0369	2.17e-01
YBR088C	PCNA-K164R Cl.2	YIL112W	HOS4	YIL112W_dma2363	0.031	3.10e-01
YBR088C	PCNA-K164R Cl.2	YIL113W	SDP1	YIL113W_dma2362	0.0227	1.16e-01
YBR088C	PCNA-K164R Cl.2	YIL114C	POR2	YIL114C_dma2361	-0.0259	3.29e-01
YBR088C	PCNA-K164R Cl.2	YIL117C	PRM5	YIL117C_dma2359	-0.0169	3.29e-01
YBR088C	PCNA-K164R Cl.2	YIL119C	RPI1	YIL119C_dma2358	0.0433	3.19e-06
YBR088C	PCNA-K164R Cl.2	YIL120W	QDR1	YIL120W_dma2357	0.0022	4.69e-01
YBR088C	PCNA-K164R Cl.2	YIL122W	POG1	YIL122W_dma5311	-0.0224	2.97e-01
YBR088C	PCNA-K164R Cl.2	YIL123W	SIM1	YIL123W_dma2356	-0.0201	2.90e-01
YBR088C	PCNA-K164R Cl.2	YIL124W	AYR1	YIL124W_dma2355	0.0124	3.38e-01
YBR088C	PCNA-K164R Cl.2	YIL130W	ASG1	YIL130W_dma2353	-0.0371	2.56e-01
YBR088C	PCNA-K164R Cl.2	YIL131C	FKH1	YIL131C_dma5310	-0.0147	3.56e-01
YBR088C	PCNA-K164R Cl.2	YIL132C	CSM2	YIL132C_dma2375	-0.0812	5.81e-02
YBR088C	PCNA-K164R Cl.2	YIL133C	RPL16A	YIL133C_dma2374	0.0754	1.10e-01
YBR088C	PCNA-K164R Cl.2	YIL134W	FLX1	YIL134W_dma2373	-0.0156	3.81e-01
YBR088C	PCNA-K164R Cl.2	YIL135C	VHS2	YIL135C_dma2372	-0.0073	4.28e-01
YBR088C	PCNA-K164R Cl.2	YIL136W	OM45	YIL136W_dma5309	-0.0022	4.68e-01
YBR088C	PCNA-K164R Cl.2	YIL137C	TMA108	YIL137C_dma2371	0.0339	7.59e-02
YBR088C	PCNA-K164R Cl.2	YIL138C	TPM2	YIL138C_dma2370	-0.0129	3.21e-01
YBR088C	PCNA-K164R Cl.2	YIL139C	REV7	YIL139C_dma2369	-0.0028	4.81e-01
YBR088C	PCNA-K164R Cl.2	YIL140W	AXL2	YIL140W_dma2368	-0.0094	3.45e-01
YBR088C	PCNA-K164R Cl.2	YIL141W	YIL141W	YIL141W_dma2367	0.0052	4.41e-01
YBR088C	PCNA-K164R Cl.2	YIL145C	PAN6	YIL145C_dma2366	0.0033	4.71e-01
YBR088C	PCNA-K164R Cl.2	YIL146C	ATG32	YIL146C_dma2365	-0.1686	1.77e-03
YBR088C	PCNA-K164R Cl.2	YIL149C	MLP2	YIL149C_dma2386	-0.0391	1.99e-01
YBR088C	PCNA-K164R Cl.2	YIL151C	YIL151C	YIL151C_dma5308	0.0092	4.21e-01
YBR088C	PCNA-K164R Cl.2	YIL152W	YIL152W	YIL152W_dma2385	-0.0144	3.84e-01
YBR088C	PCNA-K164R Cl.2	YIL153W	RRD1	YIL153W_dma2384	-0.0054	4.39e-01
YBR088C	PCNA-K164R Cl.2	YIL154C	IMP2'	YIL154C_dma2383	-0.0486	1.40e-02
YBR088C	PCNA-K164R Cl.2	YIL155C	GUT2	YIL155C_dma2382	-0.021	3.00e-01
YBR088C	PCNA-K164R Cl.2	YIL156W	UBP7	YIL156W_dma2381	-0.0111	3.77e-01
YBR088C	PCNA-K164R Cl.2	YIL158W	AIM20	YIL158W_dma5307	-0.02	2.96e-01
YBR088C	PCNA-K164R Cl.2	YIL159W	BNR1	YIL159W_dma2379	-0.014	3.76e-01
YBR088C	PCNA-K164R Cl.2	YIL160C	POT1	YIL160C_dma2378	-0.0278	3.78e-01
YBR088C	PCNA-K164R Cl.2	YIL161W	YIL161W	YIL161W_dma2377	-0.0491	1.98e-01
YBR088C	PCNA-K164R Cl.2	YIL162W	SUC2	YIL162W_dma2399	-0.0384	2.55e-01
YBR088C	PCNA-K164R Cl.2	YIL163C	YIL163C	YIL163C_dma2398	-0.0465	3.47e-05
YBR088C	PCNA-K164R Cl.2	YIL164C	NIT1	YIL164C_dma2397	0.0037	4.65e-01
YBR088C	PCNA-K164R Cl.2	YIL165C	YIL165C	YIL165C_dma2396	-0.0315	3.03e-01
YBR088C	PCNA-K164R Cl.2	YIL166C	YIL166C	YIL166C_dma2395	0.0115	4.13e-01
YBR088C	PCNA-K164R Cl.2	YIL167W	SDL1	YIL167W_dma2394	0.0211	3.46e-01
YBR088C	PCNA-K164R Cl.2	YIL168W	YIL168W	YIL168W_dma2393	0.0033	4.55e-01
YBR088C	PCNA-K164R Cl.2	YIL170W	HXT12	YIL170W_dma2392	-0.0257	2.04e-01
YBR088C	PCNA-K164R Cl.2	YIL173W	VTH1	YIL173W_dma2391	-0.0369	7.92e-02
YBR088C	PCNA-K164R Cl.2	YIR001C	SGN1	YIR001C_dma2390	0.0265	2.92e-01
YBR088C	PCNA-K164R Cl.2	YIR002C	MPH1	YIR002C_dma2389	-0.1613	2.44e-05
YBR088C	PCNA-K164R Cl.2	YIR003W	AIM21	YIR003W_dma2424	-0.0339	2.24e-01
YBR088C	PCNA-K164R Cl.2	YIR005W	IST3	YIR005W_dma2423	-0.0038	4.11e-01
YBR088C	PCNA-K164R Cl.2	YIR007W	YIR007W	YIR007W_dma2422	-0.0396	2.64e-01
YBR088C	PCNA-K164R Cl.2	YIR013C	GAT4	YIR013C_dma2420	-0.0064	3.06e-01
YBR088C	PCNA-K164R Cl.2	YIR014W	YIR014W	YIR014W_dma2419	0.0023	4.83e-01
YBR088C	PCNA-K164R Cl.2	YIR016W	YIR016W	YIR016W_dma2418	-0.0233	1.70e-02
YBR088C	PCNA-K164R Cl.2	YIR017C	MET28	YIR017C_dma2417	-0.0222	2.33e-01
YBR088C	PCNA-K164R Cl.2	YIR018W	YAP5	YIR018W_dma2416	0.0053	4.31e-01
YBR088C	PCNA-K164R Cl.2	YIR019C	MUC1	YIR019C_dma2415	0.0098	4.04e-01
YBR088C	PCNA-K164R Cl.2	YIR020C	YIR020C	YIR020C_dma2414	-0.0073	2.39e-01
YBR088C	PCNA-K164R Cl.2	YIR020W-B	YOR198C	YIR020W-B_dma2436	-0.0982	5.04e-03
YBR088C	PCNA-K164R Cl.2	YIR023W	DAL81	YIR023W_dma2435	0.0845	7.73e-02
YBR088C	PCNA-K164R Cl.2	YIR024C	YIR024C	YIR024C_dma2434	0.05	7.95e-02
YBR088C	PCNA-K164R Cl.2	YIR025W	MND2	YIR025W_dma2433	0.0121	3.56e-01
YBR088C	PCNA-K164R Cl.2	YIR027C	DAL1	YIR027C_dma2432	0.0564	1.34e-01
YBR088C	PCNA-K164R Cl.2	YIR028W	DAL4	YIR028W_dma2431	-0.0152	3.65e-01
YBR088C	PCNA-K164R Cl.2	YIR029W	DAL2	YIR029W_dma2430	-0.0099	3.79e-01
YBR088C	PCNA-K164R Cl.2	YIR030C	DCG1	YIR030C_dma2429	0.011	3.42e-01
YBR088C	PCNA-K164R Cl.2	YIR031C	DAL7	YIR031C_dma2428	0.0365	1.32e-08
YBR088C	PCNA-K164R Cl.2	YIR032C	DAL3	YIR032C_dma2427	0.0148	3.78e-01
YBR088C	PCNA-K164R Cl.2	YIR033W	MGA2	YIR033W_dma2426	0.0314	8.04e-02
YBR088C	PCNA-K164R Cl.2	YIR035C	YIR035C	YIR035C_dma2447	0.0224	2.50e-01
YBR088C	PCNA-K164R Cl.2	YIR036C	IRC24	YIR036C_dma2446	-0.0106	3.96e-01
YBR088C	PCNA-K164R Cl.2	YIR037W	HYR1	YIR037W_dma2445	-0.0098	4.24e-01
YBR088C	PCNA-K164R Cl.2	YIR038C	GTT1	YIR038C_dma2444	0.0109	3.25e-01
YBR088C	PCNA-K164R Cl.2	YIR039C	YPS6	YIR039C_dma2443	0.0081	4.30e-01
YBR088C	PCNA-K164R Cl.2	YIR042C	YIR042C	YIR042C_dma2442	0.0208	2.26e-01
YBR088C	PCNA-K164R Cl.2	YIR043C	YIR043C	YIR043C_dma2441	-0.0008	4.93e-01
YBR088C	PCNA-K164R Cl.2	YJL004C	SYS1	YJL004C_dma2439	0.0384	8.24e-03
YBR088C	PCNA-K164R Cl.2	YJL007C	YJL007C	YJL007C_dma2438	0.0166	4.57e-05
YBR088C	PCNA-K164R Cl.2	YJL012C	VTC4	YJL012C_dma2460	-0.0141	2.84e-01
YBR088C	PCNA-K164R Cl.2	YJL013C	MAD3	YJL013C_dma2459	0.0331	1.18e-01
YBR088C	PCNA-K164R Cl.2	YJL016W	YJL016W	YJL016W_dma2458	0.0495	1.56e-01
YBR088C	PCNA-K164R Cl.2	YJL017W	YOR244W	YJL017W_dma2457	0.0564	1.37e-01
YBR088C	PCNA-K164R Cl.2	YJL020C	BBC1	YJL020C_dma2456	-0.013	2.75e-01
YBR088C	PCNA-K164R Cl.2	YJL021C	YOR248W	YJL021C_dma2455	0.0038	4.40e-01
YBR088C	PCNA-K164R Cl.2	YJL022W	YJL022W	YJL022W_dma2454	-0.0148	3.31e-01
YBR088C	PCNA-K164R Cl.2	YJL024C	APS3	YJL024C_dma2452	0.0039	3.62e-01
YBR088C	PCNA-K164R Cl.2	YJL027C	YJL027C	YJL027C_dma2451	0.012	3.78e-01
YBR088C	PCNA-K164R Cl.2	YJL028W	YJL028W	YJL028W_dma2450	-0.0457	1.29e-01
YBR088C	PCNA-K164R Cl.2	YJL030W	MAD2	YJL030W_dma2472	0.0276	2.25e-01
YBR088C	PCNA-K164R Cl.2	YJL036W	SNX4	YJL036W_dma2471	0.1041	1.11e-03
YBR088C	PCNA-K164R Cl.2	YJL037W	IRC18	YJL037W_dma2470	0.0231	3.40e-01
YBR088C	PCNA-K164R Cl.2	YJL038C	LOH1	YJL038C_dma2469	0.0045	4.54e-01
YBR088C	PCNA-K164R Cl.2	YJL042W	MHP1	YJL042W_dma2468	-0.0347	2.31e-01
YBR088C	PCNA-K164R Cl.2	YJL043W	YJL043W	YJL043W_dma2467	-0.0373	2.61e-01
YBR088C	PCNA-K164R Cl.2	YJL044C	GYP6	YJL044C_dma2466	0.0106	3.78e-01
YBR088C	PCNA-K164R Cl.2	YJL046W	AIM22	YJL046W_dma2464	0.0127	3.86e-01
YBR088C	PCNA-K164R Cl.2	YJL047C	RTT101	YJL047C_dma2463	-0.0053	4.59e-01
YBR088C	PCNA-K164R Cl.2	YJL048C	UBX6	YJL048C_dma2462	-0.0194	2.26e-01
YBR088C	PCNA-K164R Cl.2	YJL049W	YJL049W	YJL049W_dma2484	0.0693	4.79e-02
YBR088C	PCNA-K164R Cl.2	YJL051W	IRC8	YJL051W_dma2483	-0.062	1.26e-01
YBR088C	PCNA-K164R Cl.2	YJL053W	PEP8	YJL053W_dma2482	0.0614	7.93e-02
YBR088C	PCNA-K164R Cl.2	YJL055W	YJL055W	YJL055W_dma2481	0.0225	2.48e-02
YBR088C	PCNA-K164R Cl.2	YJL057C	IKS1	YJL057C_dma2480	-0.0106	3.65e-01
YBR088C	PCNA-K164R Cl.2	YJL058C	BIT61	YJL058C_dma2479	-0.0088	3.94e-01
YBR088C	PCNA-K164R Cl.2	YJL059W	YHC3	YJL059W_dma2478	-0.0366	1.20e-02
YBR088C	PCNA-K164R Cl.2	YJL060W	BNA3	YJL060W_dma2477	-0.0035	4.66e-01
YBR088C	PCNA-K164R Cl.2	YJL062W	LAS21	YJL062W_dma2476	0.0441	1.34e-01
YBR088C	PCNA-K164R Cl.2	YJL064W	YJL064W	YJL064W_dma2475	0.0136	3.38e-01
YBR088C	PCNA-K164R Cl.2	YJL065C	DLS1	YJL065C_dma2474	0.0195	2.67e-01
YBR088C	PCNA-K164R Cl.2	YJL066C	MPM1	YJL066C_dma2496	0.0659	3.00e-02
YBR088C	PCNA-K164R Cl.2	YJL067W	YJL067W	YJL067W_dma2495	-0.015	4.02e-01
YBR088C	PCNA-K164R Cl.2	YJL068C	YJL068C	YJL068C_dma2494	-0.0167	2.85e-01
YBR088C	PCNA-K164R Cl.2	YJL070C	YJL070C	YJL070C_dma2493	0.0104	4.10e-01
YBR088C	PCNA-K164R Cl.2	YJL073W	JEM1	YJL073W_dma2491	-0.0014	4.87e-01
YBR088C	PCNA-K164R Cl.2	YJL077C	ICS3	YJL077C_dma2490	-0.0113	4.02e-01
YBR088C	PCNA-K164R Cl.2	YJL078C	PRY3	YJL078C_dma2489	-0.0059	4.33e-01
YBR088C	PCNA-K164R Cl.2	YJL079C	PRY1	YJL079C_dma5163	0.0075	4.30e-01
YBR088C	PCNA-K164R Cl.2	YJL083W	TAX4	YJL083W_dma2488	-0.0191	2.41e-01
YBR088C	PCNA-K164R Cl.2	YJL084C	ALY2	YJL084C_dma2487	-0.0317	1.02e-02
YBR088C	PCNA-K164R Cl.2	YJL089W	SIP4	YJL089W_dma2507	0.0126	4.25e-01
YBR088C	PCNA-K164R Cl.2	YJL093C	TOK1	YJL093C_dma2506	-0.0079	4.51e-01
YBR088C	PCNA-K164R Cl.2	YJL094C	KHA1	YJL094C_dma2505	0.0064	4.52e-01
YBR088C	PCNA-K164R Cl.2	YJL095W	BCK1	YJL095W_dma2504	-0.0305	2.83e-01
YBR088C	PCNA-K164R Cl.2	YJL098W	SAP185	YJL098W_dma2503	0.0969	1.24e-03
YBR088C	PCNA-K164R Cl.2	YJL099W	CHS6	YJL099W_dma2502	-0.0076	4.01e-01
YBR088C	PCNA-K164R Cl.2	YJL100W	LSB6	YJL100W_dma2501	-0.002	4.72e-01
YBR088C	PCNA-K164R Cl.2	YJL101C	GSH1	YJL101C_dma2500	-0.0043	4.50e-01
YBR088C	PCNA-K164R Cl.2	YJL103C	GSM1	YJL103C_dma5322	-0.0053	3.70e-01
YBR088C	PCNA-K164R Cl.2	YJL105W	SET4	YJL105W_dma2499	-0.0183	3.35e-01
YBR088C	PCNA-K164R Cl.2	YJL106W	IME2	YJL106W_dma5183	-0.0171	3.90e-01
YBR088C	PCNA-K164R Cl.2	YJL107C	YJL107C	YJL107C_dma5182	0.0155	3.07e-01
YBR088C	PCNA-K164R Cl.2	YJL108C	PRM10	YJL108C_dma2498	-0.0124	2.84e-01
YBR088C	PCNA-K164R Cl.2	YJL110C	GZF3	YJL110C_dma2497	-0.0785	5.79e-02
YBR088C	PCNA-K164R Cl.2	YJL112W	MDV1	YJL112W_dma2519	-0.0178	3.26e-01
YBR088C	PCNA-K164R Cl.2	YJL115W	ASF1	YJL115W_dma2518	0.0671	1.38e-01
YBR088C	PCNA-K164R Cl.2	YJL116C	NCA3	YJL116C_dma2517	-0.0902	2.24e-02
YBR088C	PCNA-K164R Cl.2	YJL117W	PHO86	YJL117W_dma5181	-0.0247	3.27e-01
YBR088C	PCNA-K164R Cl.2	YJL120W	YJL120W	YJL120W_dma5179	-0.0105	3.52e-01
YBR088C	PCNA-K164R Cl.2	YJL121C	RPE1	YJL121C_dma2516	0.0462	1.97e-01
YBR088C	PCNA-K164R Cl.2	YJL122W	ALB1	YJL122W_dma2515	0.022	5.07e-02
YBR088C	PCNA-K164R Cl.2	YJL123C	MTC1	YJL123C_dma2514	-0.0247	5.67e-02
YBR088C	PCNA-K164R Cl.2	YJL124C	LSM1	YJL124C_dma2513	-0.0112	3.79e-01
YBR088C	PCNA-K164R Cl.2	YJL126W	NIT2	YJL126W_dma2512	0.017	1.69e-01
YBR088C	PCNA-K164R Cl.2	YJL128C	PBS2	YJL128C_dma2511	-0.0837	4.05e-03
YBR088C	PCNA-K164R Cl.2	YJL130C	URA2	YJL130C_dma2510	-0.0008	4.91e-01
YBR088C	PCNA-K164R Cl.2	YJL132W	YJL132W	YJL132W_dma2531	0.0044	4.62e-01
YBR088C	PCNA-K164R Cl.2	YJL133W	MRS3	YJL133W_dma2530	0.0312	3.15e-01
YBR088C	PCNA-K164R Cl.2	YJL134W	LCB3	YJL134W_dma2529	0.0032	4.82e-01
YBR088C	PCNA-K164R Cl.2	YJL135W	YJL135W	YJL135W_dma2528	-0.0041	4.51e-01
YBR088C	PCNA-K164R Cl.2	YJL136C	RPS21B	YJL136C_dma2527	0.0029	4.60e-01
YBR088C	PCNA-K164R Cl.2	YJL137C	GLG2	YJL137C_dma2526	0.0376	2.84e-01
YBR088C	PCNA-K164R Cl.2	YJL138C	TIF2	YJL138C_dma2525	0.0493	1.57e-01
YBR088C	PCNA-K164R Cl.2	YJL139C	YUR1	YJL139C_dma2524	0.0003	4.97e-01
YBR088C	PCNA-K164R Cl.2	YJL141C	YAK1	YJL141C_dma2523	-0.0042	4.59e-01
YBR088C	PCNA-K164R Cl.2	YJL142C	IRC9	YJL142C_dma2522	-0.0249	7.38e-21
YBR088C	PCNA-K164R Cl.2	YJL144W	YJL144W	YJL144W_dma2521	-0.0277	6.08e-02
YBR088C	PCNA-K164R Cl.2	YJL145W	SFH5	YJL145W_dma2543	0.0391	2.23e-01
YBR088C	PCNA-K164R Cl.2	YJL146W	IDS2	YJL146W_dma2542	-0.0162	4.01e-01
YBR088C	PCNA-K164R Cl.2	YJL147C	YJL147C	YJL147C_dma2541	-0.013	3.98e-01
YBR088C	PCNA-K164R Cl.2	YJL148W	RPA34	YJL148W_dma2540	-0.0806	4.32e-02
YBR088C	PCNA-K164R Cl.2	YJL149W	DAS1	YJL149W_dma2539	0.0433	2.32e-01
YBR088C	PCNA-K164R Cl.2	YJL150W	YJL150W	YJL150W_dma2538	-0.0215	2.17e-01
YBR088C	PCNA-K164R Cl.2	YJL151C	SNA3	YJL151C_dma2537	-0.0203	3.43e-01
YBR088C	PCNA-K164R Cl.2	YJL152W	YJL152W	YJL152W_dma2536	0.0073	3.52e-01
YBR088C	PCNA-K164R Cl.2	YJL153C	INO1	YJL153C_dma2535	0.01	3.60e-01
YBR088C	PCNA-K164R Cl.2	YJL154C	VPS35	YJL154C_dma2534	0.0148	3.34e-01
YBR088C	PCNA-K164R Cl.2	YJL155C	FBP26	YJL155C_dma2533	-0.0104	4.01e-01
YBR088C	PCNA-K164R Cl.2	YJL158C	CIS3	YJL158C_dma2554	-0.0008	4.82e-01
YBR088C	PCNA-K164R Cl.2	YJL159W	HSP150	YJL159W_dma2553	-0.0032	2.74e-01
YBR088C	PCNA-K164R Cl.2	YJL160C	YJL160C	YJL160C_dma2552	-0.0162	3.08e-01
YBR088C	PCNA-K164R Cl.2	YJL161W	FMP33	YJL161W_dma2551	0.0093	3.75e-01
YBR088C	PCNA-K164R Cl.2	YJL162C	JJJ2	YJL162C_dma2550	0.007	3.27e-01
YBR088C	PCNA-K164R Cl.2	YJL163C	YJL163C	YJL163C_dma2549	-0.0214	3.15e-01
YBR088C	PCNA-K164R Cl.2	YJL164C	TPK1	YJL164C_dma2548	0.0061	4.57e-01
YBR088C	PCNA-K164R Cl.2	YJL165C	HAL5	YJL165C_dma2547	0.0064	4.06e-01
YBR088C	PCNA-K164R Cl.2	YJL168C	SET2	YJL168C_dma2546	0.0239	2.13e-01
YBR088C	PCNA-K164R Cl.2	YJL169W	YJL169W	YJL169W_dma2545	0.0158	1.23e-01
YBR088C	PCNA-K164R Cl.2	YJL170C	ASG7	YJL170C_dma2567	0.0095	2.75e-01
YBR088C	PCNA-K164R Cl.2	YJL171C	YJL171C	YJL171C_dma2566	-0.0054	3.58e-01
YBR088C	PCNA-K164R Cl.2	YJL172W	CPS1	YJL172W_dma2565	0.0484	1.29e-01
YBR088C	PCNA-K164R Cl.2	YJL175W	YJL175W	YJL175W_dma2564	0.0165	3.44e-01
YBR088C	PCNA-K164R Cl.2	YJL177W	RPL17B	YJL177W_dma5188	-0.0429	1.73e-01
YBR088C	PCNA-K164R Cl.2	YJL178C	ATG27	YJL178C_dma2562	-0.0043	4.25e-01
YBR088C	PCNA-K164R Cl.2	YJL181W	YJL181W	YJL181W_dma2561	0.0038	3.11e-01
YBR088C	PCNA-K164R Cl.2	YJL182C	YJL182C	YJL182C_dma2560	-0.0104	4.13e-01
YBR088C	PCNA-K164R Cl.2	YJL183W	MNN11	YJL183W_dma2559	-0.0376	3.61e-02
YBR088C	PCNA-K164R Cl.2	YJL185C	YJL185C	YJL185C_dma2558	-0.0414	1.67e-01
YBR088C	PCNA-K164R Cl.2	YJL186W	MNN5	YJL186W_dma2557	-0.027	3.16e-01
YBR088C	PCNA-K164R Cl.2	YJL187C	SWE1	YJL187C_dma2579	-0.0025	4.87e-01
YBR088C	PCNA-K164R Cl.2	YJL188C	BUD19	YJL188C_dma2578	0.1529	5.24e-02
YBR088C	PCNA-K164R Cl.2	YJL191W	RPS14B	YJL191W_dma2576	-0.007	2.35e-01
YBR088C	PCNA-K164R Cl.2	YJL192C	SOP4	YJL192C_dma2575	-0.0006	4.87e-01
YBR088C	PCNA-K164R Cl.2	YJL193W	YJL193W	YJL193W_dma2574	0.0367	4.93e-02
YBR088C	PCNA-K164R Cl.2	YJL196C	ELO1	YJL196C_dma2573	-0.0187	3.62e-01
YBR088C	PCNA-K164R Cl.2	YJL197W	UBP12	YJL197W_dma2572	-0.025	2.71e-01
YBR088C	PCNA-K164R Cl.2	YJL198W	PHO90	YJL198W_dma2571	-0.0135	3.73e-01
YBR088C	PCNA-K164R Cl.2	YJL199C	MBB1	YJL199C_dma2570	-0.0183	3.34e-01
YBR088C	PCNA-K164R Cl.2	YJL201W	ECM25	YJL201W_dma2569	0.0209	3.51e-01
YBR088C	PCNA-K164R Cl.2	YJL204C	RCY1	YJL204C_dma2604	-0.009	2.57e-01
YBR088C	PCNA-K164R Cl.2	YJL206C	YJL206C	YJL206C_dma2603	-0.0037	4.65e-01
YBR088C	PCNA-K164R Cl.2	YJL206C-A	YPL216W	YJL206C-A_dma2602	0.0399	1.22e-01
YBR088C	PCNA-K164R Cl.2	YJL208C	NUC1	YJL208C_dma2600	-0.0117	3.98e-01
YBR088C	PCNA-K164R Cl.2	YJL210W	PEX2	YJL210W_dma2599	-0.0077	3.92e-01
YBR088C	PCNA-K164R Cl.2	YJL211C	YJL211C	YJL211C_dma2598	0.0579	2.20e-02
YBR088C	PCNA-K164R Cl.2	YJL212C	OPT1	YJL212C_dma2597	-0.0167	2.70e-01
YBR088C	PCNA-K164R Cl.2	YJL213W	YJL213W	YJL213W_dma2596	-0.0302	2.19e-01
YBR088C	PCNA-K164R Cl.2	YJL214W	HXT8	YJL214W_dma2595	-0.0318	1.99e-01
YBR088C	PCNA-K164R Cl.2	YJL215C	YJL215C	YJL215C_dma2594	0.0093	4.22e-01
YBR088C	PCNA-K164R Cl.2	YJL216C	IMA5	YJL216C_dma2616	-0.0268	1.02e-01
YBR088C	PCNA-K164R Cl.2	YJL217W	REE1	YJL217W_dma2615	-0.0332	2.49e-01
YBR088C	PCNA-K164R Cl.2	YJL218W	YJL218W	YJL218W_dma2614	-0.0441	2.12e-01
YBR088C	PCNA-K164R Cl.2	YJR001W	AVT1	YJR001W_dma2613	0.0517	1.59e-01
YBR088C	PCNA-K164R Cl.2	YJR003C	YJR003C	YJR003C_dma2612	-0.0137	4.06e-01
YBR088C	PCNA-K164R Cl.2	YJR005W	APL1	YJR005W_dma2611	0.0271	8.77e-02
YBR088C	PCNA-K164R Cl.2	YJR008W	MHO1	YJR008W_dma2610	-0.0134	1.21e-01
YBR088C	PCNA-K164R Cl.2	YJR009C	TDH2	YJR009C_dma2609	-0.0586	2.37e-03
YBR088C	PCNA-K164R Cl.2	YJR010C-A	SPC1	YJR010C-A_dma2608	-0.0234	3.07e-01
YBR088C	PCNA-K164R Cl.2	YJR010W	MET3	YJR010W_dma2607	0.0116	3.78e-01
YBR088C	PCNA-K164R Cl.2	YJR011C	YJR011C	YJR011C_dma2606	0.0526	1.75e-01
YBR088C	PCNA-K164R Cl.2	YJR014W	TMA22	YJR014W_dma2628	-0.0482	2.69e-02
YBR088C	PCNA-K164R Cl.2	YJR015W	YJR015W	YJR015W_dma2627	0.0233	3.24e-01
YBR088C	PCNA-K164R Cl.2	YJR019C	TES1	YJR019C_dma2626	0.0095	4.04e-01
YBR088C	PCNA-K164R Cl.2	YJR020W	YJR020W	YJR020W_dma2625	-0.0085	4.23e-01
YBR088C	PCNA-K164R Cl.2	YJR021C	REC107	YJR021C_dma2624	-0.0208	2.77e-01
YBR088C	PCNA-K164R Cl.2	YJR024C	MDE1	YJR024C_dma2623	0.0085	2.64e-01
YBR088C	PCNA-K164R Cl.2	YJR025C	BNA1	YJR025C_dma2622	0.0054	4.44e-01
YBR088C	PCNA-K164R Cl.2	YJR030C	YJR030C	YJR030C_dma2620	0.0308	2.45e-01
YBR088C	PCNA-K164R Cl.2	YJR031C	GEA1	YJR031C_dma2619	-0.0057	1.78e-01
YBR088C	PCNA-K164R Cl.2	YJR032W	CPR7	YJR032W_dma2618	0.0461	1.90e-03
YBR088C	PCNA-K164R Cl.2	YJR033C	RAV1	YJR033C_dma2640	0.0535	7.11e-02
YBR088C	PCNA-K164R Cl.2	YJR035W	RAD26	YJR035W_dma2639	0.0019	4.34e-01
YBR088C	PCNA-K164R Cl.2	YJR036C	HUL4	YJR036C_dma2638	0.0059	4.32e-01
YBR088C	PCNA-K164R Cl.2	YJR037W	YJR037W	YJR037W_dma2637	-0.0313	8.77e-02
YBR088C	PCNA-K164R Cl.2	YJR038C	YJR038C	YJR038C_dma2636	-0.0128	1.20e-01
YBR088C	PCNA-K164R Cl.2	YJR039W	YJR039W	YJR039W_dma5321	-0.0133	6.24e-03
YBR088C	PCNA-K164R Cl.2	YJR040W	GEF1	YJR040W_dma2635	0.0025	4.77e-01
YBR088C	PCNA-K164R Cl.2	YJR043C	POL32	YJR043C_dma2634	-0.0424	1.06e-01
YBR088C	PCNA-K164R Cl.2	YJR044C	VPS55	YJR044C_dma5320	0.0262	2.02e-01
YBR088C	PCNA-K164R Cl.2	YJR047C	ANB1	YJR047C_dma2633	0.0165	1.92e-01
YBR088C	PCNA-K164R Cl.2	YJR048W	CYC1	YJR048W_dma2632	-0.0003	4.95e-01
YBR088C	PCNA-K164R Cl.2	YJR050W	ISY1	YJR050W_dma2630	-0.0011	4.84e-01
YBR088C	PCNA-K164R Cl.2	YJR051W	OSM1	YJR051W_dma2652	0.0051	4.56e-01
YBR088C	PCNA-K164R Cl.2	YJR052W	RAD7	YJR052W_dma2651	0.0494	9.15e-05
YBR088C	PCNA-K164R Cl.2	YJR053W	BFA1	YJR053W_dma2650	0.1435	1.33e-05
YBR088C	PCNA-K164R Cl.2	YJR054W	YJR054W	YJR054W_dma2649	-0.1123	8.71e-02
YBR088C	PCNA-K164R Cl.2	YJR058C	APS2	YJR058C_dma2648	0.0068	4.22e-01
YBR088C	PCNA-K164R Cl.2	YJR059W	PTK2	YJR059W_dma2647	0.0135	3.43e-01
YBR088C	PCNA-K164R Cl.2	YJR060W	CBF1	YJR060W_dma2646	-0.0845	1.00e-01
YBR088C	PCNA-K164R Cl.2	YJR061W	YJR061W	YJR061W_dma2645	0.0124	2.17e-01
YBR088C	PCNA-K164R Cl.2	YJR062C	NTA1	YJR062C_dma2644	0.0015	4.84e-01
YBR088C	PCNA-K164R Cl.2	YJR066W	TOR1	YJR066W_dma5319	0.0221	2.80e-01
YBR088C	PCNA-K164R Cl.2	YJR069C	HAM1	YJR069C_dma2643	0.0215	2.84e-01
YBR088C	PCNA-K164R Cl.2	YJR070C	LIA1	YJR070C_dma2642	-0.0098	3.12e-01
YBR088C	PCNA-K164R Cl.2	YJR074W	MOG1	YJR074W_dma2663	0.036	3.16e-01
YBR088C	PCNA-K164R Cl.2	YJR075W	HOC1	YJR075W_dma2662	-0.0305	1.49e-01
YBR088C	PCNA-K164R Cl.2	YJR077C	MIR1	YJR077C_dma2661	0.1094	8.47e-02
YBR088C	PCNA-K164R Cl.2	YJR078W	BNA2	YJR078W_dma2660	0.0601	1.30e-02
YBR088C	PCNA-K164R Cl.2	YJR079W	YJR079W	YJR079W_dma2659	-0.0031	3.90e-01
YBR088C	PCNA-K164R Cl.2	YJR080C	AIM24	YJR080C_dma2658	-0.0036	4.65e-01
YBR088C	PCNA-K164R Cl.2	YJR082C	EAF6	YJR082C_dma2657	0.0235	1.04e-01
YBR088C	PCNA-K164R Cl.2	YJR083C	ACF4	YJR083C_dma2656	0.0246	1.92e-01
YBR088C	PCNA-K164R Cl.2	YJR084W	YJR084W	YJR084W_dma2655	0.065	2.99e-01
YBR088C	PCNA-K164R Cl.2	YJR087W	YJR087W	YJR087W_dma2654	0.0116	3.42e-01
YBR088C	PCNA-K164R Cl.2	YJR088C	EMC2	YJR088C_dma2676	-0.0095	1.03e-03
YBR088C	PCNA-K164R Cl.2	YJR091C	JSN1	YJR091C_dma2674	0.0064	4.45e-01
YBR088C	PCNA-K164R Cl.2	YJR092W	BUD4	YJR092W_dma2673	0.0213	2.56e-01
YBR088C	PCNA-K164R Cl.2	YJR094C	IME1	YJR094C_dma2672	-0.0121	2.91e-01
YBR088C	PCNA-K164R Cl.2	YJR094W-A	RPL43B	YJR094W-A_dma2671	0.0221	3.79e-01
YBR088C	PCNA-K164R Cl.2	YJR095W	SFC1	YJR095W_dma2670	-0.0412	1.94e-01
YBR088C	PCNA-K164R Cl.2	YJR096W	YJR096W	YJR096W_dma2669	0.0302	1.38e-01
YBR088C	PCNA-K164R Cl.2	YJR097W	JJJ3	YJR097W_dma2668	0.0163	2.76e-01
YBR088C	PCNA-K164R Cl.2	YJR098C	YJR098C	YJR098C_dma2667	-0.0541	7.23e-02
YBR088C	PCNA-K164R Cl.2	YJR099W	YUH1	YJR099W_dma2666	-0.0637	2.48e-01
YBR088C	PCNA-K164R Cl.2	YJR100C	AIM25	YJR100C_dma2711	0.0011	4.92e-01
YBR088C	PCNA-K164R Cl.2	YJR103W	URA8	YJR103W_dma2710	0.0086	4.48e-01
YBR088C	PCNA-K164R Cl.2	YJR106W	ECM27	YJR106W_dma2709	-0.0353	1.04e-01
YBR088C	PCNA-K164R Cl.2	YJR107W	YJR107W	YJR107W_dma2708	0.0176	1.00e-01
YBR088C	PCNA-K164R Cl.2	YJR108W	ABM1	YJR108W_dma2707	0.0101	4.31e-01
YBR088C	PCNA-K164R Cl.2	YJR110W	YMR1	YJR110W_dma2705	-0.0221	3.08e-01
YBR088C	PCNA-K164R Cl.2	YJR111C	YJR111C	YJR111C_dma2704	-0.008	4.24e-01
YBR088C	PCNA-K164R Cl.2	YJR115W	YJR115W	YJR115W_dma2703	-0.0418	5.23e-04
YBR088C	PCNA-K164R Cl.2	YJR116W	TDA4	YJR116W_dma2702	-0.0359	6.45e-02
YBR088C	PCNA-K164R Cl.2	YJR117W	STE24	YJR117W_dma2701	0.0271	1.42e-01
YBR088C	PCNA-K164R Cl.2	YJR119C	JHD2	YJR119C_dma2722	-0.1234	1.65e-07
YBR088C	PCNA-K164R Cl.2	YJR120W	YJR120W	YJR120W_dma2721	0.0779	2.64e-01
YBR088C	PCNA-K164R Cl.2	YJR124C	YJR124C	YJR124C_dma2719	-0.0583	1.48e-01
YBR088C	PCNA-K164R Cl.2	YJR125C	ENT3	YJR125C_dma2718	0.0161	2.18e-01
YBR088C	PCNA-K164R Cl.2	YJR126C	VPS70	YJR126C_dma2717	0.0327	2.09e-01
YBR088C	PCNA-K164R Cl.2	YJR127C	RSF2	YJR127C_dma2716	0.0369	5.75e-02
YBR088C	PCNA-K164R Cl.2	YJR128W	YJR128W	YJR128W_dma2715	0.008	4.36e-01
YBR088C	PCNA-K164R Cl.2	YJR129C	YJR129C	YJR129C_dma2714	-0.0233	1.87e-01
YBR088C	PCNA-K164R Cl.2	YJR130C	STR2	YJR130C_dma2713	-0.0003	4.96e-01
YBR088C	PCNA-K164R Cl.2	YJR131W	MNS1	YJR131W_dma2735	-0.009	4.50e-01
YBR088C	PCNA-K164R Cl.2	YJR133W	XPT1	YJR133W_dma2734	-0.0355	4.98e-02
YBR088C	PCNA-K164R Cl.2	YJR134C	SGM1	YJR134C_dma2733	-0.0387	2.62e-01
YBR088C	PCNA-K164R Cl.2	YJR135C	MCM22	YJR135C_dma2732	-0.0131	3.82e-01
YBR088C	PCNA-K164R Cl.2	YJR137C	MET5	YJR137C_dma2731	0.0002	4.99e-01
YBR088C	PCNA-K164R Cl.2	YJR139C	HOM6	YJR139C_dma2730	-0.1012	1.17e-01
YBR088C	PCNA-K164R Cl.2	YJR140C	HIR3	YJR140C_dma2729	0.0236	2.98e-01
YBR088C	PCNA-K164R Cl.2	YJR142W	YJR142W	YJR142W_dma2728	-0.0006	4.93e-01
YBR088C	PCNA-K164R Cl.2	YJR146W	YJR146W	YJR146W_dma2726	-0.1307	1.60e-05
YBR088C	PCNA-K164R Cl.2	YJR147W	HMS2	YJR147W_dma2725	-0.0383	2.35e-03
YBR088C	PCNA-K164R Cl.2	YJR148W	BAT2	YJR148W_dma2747	0.0305	1.94e-01
YBR088C	PCNA-K164R Cl.2	YJR149W	YJR149W	YJR149W_dma2746	0.0413	5.33e-02
YBR088C	PCNA-K164R Cl.2	YJR150C	DAN1	YJR150C_dma2745	-0.0247	2.98e-01
YBR088C	PCNA-K164R Cl.2	YJR152W	DAL5	YJR152W_dma2744	-0.0279	2.56e-03
YBR088C	PCNA-K164R Cl.2	YJR153W	PGU1	YJR153W_dma2743	-0.0143	3.15e-01
YBR088C	PCNA-K164R Cl.2	YJR154W	YJR154W	YJR154W_dma2742	0.0533	3.22e-03
YBR088C	PCNA-K164R Cl.2	YKL001C	MET14	YKL001C_dma2741	0.0072	4.04e-01
YBR088C	PCNA-K164R Cl.2	YKL005C	BYE1	YKL005C_dma2740	-0.0152	2.60e-01
YBR088C	PCNA-K164R Cl.2	YKL006W	RPL14A	YKL006W_dma2739	-0.1	6.90e-03
YBR088C	PCNA-K164R Cl.2	YKL007W	CAP1	YKL007W_dma2738	0.0036	3.94e-01
YBR088C	PCNA-K164R Cl.2	YKL008C	LAC1	YKL008C_dma2737	-0.0386	2.24e-01
YBR088C	PCNA-K164R Cl.2	YKL009W	MRT4	YKL009W_dma2759	-0.0073	4.54e-01
YBR088C	PCNA-K164R Cl.2	YKL010C	UFD4	YKL010C_dma2758	0.0259	2.86e-01
YBR088C	PCNA-K164R Cl.2	YKL015W	PUT3	YKL015W_dma2757	0.0049	4.64e-01
YBR088C	PCNA-K164R Cl.2	YKL017C	HCS1	YKL017C_dma2756	0.0028	4.76e-01
YBR088C	PCNA-K164R Cl.2	YKL020C	SPT23	YKL020C_dma2755	-0.0195	3.33e-01
YBR088C	PCNA-K164R Cl.2	YKL023W	YKL023W	YKL023W_dma2754	-0.036	2.89e-01
YBR088C	PCNA-K164R Cl.2	YKL025C	PAN3	YKL025C_dma2753	0.0343	1.47e-01
YBR088C	PCNA-K164R Cl.2	YKL026C	GPX1	YKL026C_dma2752	0.02	1.88e-01
YBR088C	PCNA-K164R Cl.2	YKL027W	YKL027W	YKL027W_dma2751	-0.02	3.30e-01
YBR088C	PCNA-K164R Cl.2	YKL029C	MAE1	YKL029C_dma2750	0.0214	3.61e-01
YBR088C	PCNA-K164R Cl.2	YKL030W	YKL030W	YKL030W_dma2749	0.0337	7.02e-02
YBR088C	PCNA-K164R Cl.2	YKL031W	YKL031W	YKL031W_dma2771	0.0019	4.79e-01
YBR088C	PCNA-K164R Cl.2	YKL032C	IXR1	YKL032C_dma2770	-0.0058	4.27e-01
YBR088C	PCNA-K164R Cl.2	YKL033W-A	YKL033W-A	YKL033W-A_dma2769	-0.0494	2.39e-03
YBR088C	PCNA-K164R Cl.2	YKL034W	TUL1	YKL034W_dma2768	-0.0126	3.73e-01
YBR088C	PCNA-K164R Cl.2	YKL037W	AIM26	YKL037W_dma2767	-0.004	4.62e-01
YBR088C	PCNA-K164R Cl.2	YKL038W	RGT1	YKL038W_dma2766	-0.0294	1.87e-01
YBR088C	PCNA-K164R Cl.2	YKL039W	PTM1	YKL039W_dma2765	-0.0609	5.20e-02
YBR088C	PCNA-K164R Cl.2	YKL040C	NFU1	YKL040C_dma2764	-0.0345	1.71e-01
YBR088C	PCNA-K164R Cl.2	YKL041W	VPS24	YKL041W_dma2763	-0.0099	4.07e-01
YBR088C	PCNA-K164R Cl.2	YKL043W	PHD1	YKL043W_dma2762	-0.0126	4.07e-01
YBR088C	PCNA-K164R Cl.2	YKL044W	YKL044W	YKL044W_dma2761	-0.0478	2.43e-01
YBR088C	PCNA-K164R Cl.2	YKL046C	DCW1	YKL046C_dma2783	-0.0583	1.55e-01
YBR088C	PCNA-K164R Cl.2	YKL047W	YKL047W	YKL047W_dma2782	-0.0192	1.78e-01
YBR088C	PCNA-K164R Cl.2	YKL048C	ELM1	YKL048C_dma2781	-0.0078	4.30e-01
YBR088C	PCNA-K164R Cl.2	YKL050C	YKL050C	YKL050C_dma2780	-0.0148	3.62e-01
YBR088C	PCNA-K164R Cl.2	YKL051W	SFK1	YKL051W_dma2779	0.0071	3.93e-01
YBR088C	PCNA-K164R Cl.2	YKL053C-A	MDM35	YKL053C-A_dma2778	0.0035	4.75e-01
YBR088C	PCNA-K164R Cl.2	YKL053W	YKL053W	YKL053W_dma2777	0.0197	1.73e-01
YBR088C	PCNA-K164R Cl.2	YKL055C	OAR1	YKL055C_dma2776	0.0609	1.93e-01
YBR088C	PCNA-K164R Cl.2	YKL056C	TMA19	YKL056C_dma2775	-0.0145	1.94e-01
YBR088C	PCNA-K164R Cl.2	YKL061W	BLI1	YKL061W_dma2774	0.0241	2.55e-01
YBR088C	PCNA-K164R Cl.2	YKL062W	MSN4	YKL062W_dma2773	0.0193	2.82e-01
YBR088C	PCNA-K164R Cl.2	YKL063C	YKL063C	YKL063C_dma2808	-0.0044	4.60e-01
YBR088C	PCNA-K164R Cl.2	YKL064W	MNR2	YKL064W_dma2807	-0.0225	3.12e-01
YBR088C	PCNA-K164R Cl.2	YKL065C	YET1	YKL065C_dma2806	-0.0072	4.44e-01
YBR088C	PCNA-K164R Cl.2	YKL066W	YKL066W	YKL066W_dma2805	0.0131	3.21e-01
YBR088C	PCNA-K164R Cl.2	YKL067W	YNK1	YKL067W_dma2804	0.0767	1.70e-02
YBR088C	PCNA-K164R Cl.2	YKL068W	NUP100	YKL068W_dma2803	-0.0016	4.79e-01
YBR088C	PCNA-K164R Cl.2	YKL069W	YKL069W	YKL069W_dma2802	0.0166	3.60e-01
YBR088C	PCNA-K164R Cl.2	YKL070W	YKL070W	YKL070W_dma2801	0.0048	4.65e-01
YBR088C	PCNA-K164R Cl.2	YKL071W	YKL071W	YKL071W_dma2800	0.0027	4.21e-01
YBR088C	PCNA-K164R Cl.2	YKL072W	STB6	YKL072W_dma2799	0.005	4.14e-01
YBR088C	PCNA-K164R Cl.2	YKL074C	MUD2	YKL074C_dma2820	0.0214	2.51e-01
YBR088C	PCNA-K164R Cl.2	YKL075C	YKL075C	YKL075C_dma2819	0.0235	7.54e-02
YBR088C	PCNA-K164R Cl.2	YKL076C	PSY1	YKL076C_dma2818	-0.0068	4.34e-01
YBR088C	PCNA-K164R Cl.2	YKL077W	YKL077W	YKL077W_dma2817	-0.0873	9.95e-07
YBR088C	PCNA-K164R Cl.2	YKL079W	SMY1	YKL079W_dma2816	0.0139	3.82e-01
YBR088C	PCNA-K164R Cl.2	YKL081W	TEF4	YKL081W_dma2815	0.0683	6.93e-17
YBR088C	PCNA-K164R Cl.2	YKL084W	HOT13	YKL084W_dma2814	0	5.00e-01
YBR088C	PCNA-K164R Cl.2	YKL085W	MDH1	YKL085W_dma2813	-0.0157	3.68e-01
YBR088C	PCNA-K164R Cl.2	YKL086W	SRX1	YKL086W_dma2812	0.0199	3.01e-01
YBR088C	PCNA-K164R Cl.2	YKL087C	CYT2	YKL087C_dma5201	0.0568	2.03e-01
YBR088C	PCNA-K164R Cl.2	YKL090W	CUE2	YKL090W_dma2811	-0.009	3.82e-01
YBR088C	PCNA-K164R Cl.2	YKL091C	YKL091C	YKL091C_dma2810	-0.0031	4.52e-01
YBR088C	PCNA-K164R Cl.2	YKL092C	BUD2	YKL092C_dma2832	-0.0053	4.67e-01
YBR088C	PCNA-K164R Cl.2	YKL093W	MBR1	YKL093W_dma2831	-0.009	2.89e-01
YBR088C	PCNA-K164R Cl.2	YKL094W	YJU3	YKL094W_dma2830	0.0386	1.40e-01
YBR088C	PCNA-K164R Cl.2	YKL096W	CWP1	YKL096W_dma2829	-0.0218	7.85e-03
YBR088C	PCNA-K164R Cl.2	YKL096W-A	CWP2	YKL096W-A_dma2828	-0.0184	3.35e-02
YBR088C	PCNA-K164R Cl.2	YKL097C	YKL097C	YKL097C_dma2827	0.0289	2.27e-01
YBR088C	PCNA-K164R Cl.2	YKL098W	MTC2	YKL098W_dma2826	0.0159	3.75e-01
YBR088C	PCNA-K164R Cl.2	YKL100C	YKL100C	YKL100C_dma2825	0.0107	3.31e-01
YBR088C	PCNA-K164R Cl.2	YKL101W	HSL1	YKL101W_dma2824	-0.0851	2.52e-08
YBR088C	PCNA-K164R Cl.2	YKL102C	YKL102C	YKL102C_dma2823	0.0026	4.69e-01
YBR088C	PCNA-K164R Cl.2	YKL103C	APE1	YKL103C_dma2822	0.0133	3.81e-01
YBR088C	PCNA-K164R Cl.2	YKL105C	YKL105C	YKL105C_dma2844	0.0046	4.70e-01
YBR088C	PCNA-K164R Cl.2	YKL106W	AAT1	YKL106W_dma2843	0.0688	1.06e-01
YBR088C	PCNA-K164R Cl.2	YKL107W	YKL107W	YKL107W_dma2842	0.0433	2.33e-01
YBR088C	PCNA-K164R Cl.2	YKL109W	HAP4	YKL109W_dma2841	-0.0734	6.90e-03
YBR088C	PCNA-K164R Cl.2	YKL110C	KTI12	YKL110C_dma2840	0.0092	2.06e-01
YBR088C	PCNA-K164R Cl.2	YKL113C	RAD27	YKL113C_dma2839	-0.0061	4.17e-01
YBR088C	PCNA-K164R Cl.2	YKL114C	APN1	YKL114C_dma2838	-0.0936	2.55e-02
YBR088C	PCNA-K164R Cl.2	YKL115C	YKL115C	YKL115C_dma2837	0.0142	3.27e-01
YBR088C	PCNA-K164R Cl.2	YKL116C	PRR1	YKL116C_dma2836	-0.005	4.64e-01
YBR088C	PCNA-K164R Cl.2	YKL117W	SBA1	YKL117W_dma2835	-0.0122	3.69e-01
YBR088C	PCNA-K164R Cl.2	YKL120W	OAC1	YKL120W_dma2834	-0.0048	9.34e-02
YBR088C	PCNA-K164R Cl.2	YKL121W	DGR2	YKL121W_dma2856	0.0013	4.79e-01
YBR088C	PCNA-K164R Cl.2	YKL123W	YKL123W	YKL123W_dma2855	0.0142	4.10e-01
YBR088C	PCNA-K164R Cl.2	YKL124W	SSH4	YKL124W_dma2854	0.0041	4.77e-01
YBR088C	PCNA-K164R Cl.2	YKL127W	PGM1	YKL127W_dma2853	-0.0141	4.19e-01
YBR088C	PCNA-K164R Cl.2	YKL128C	PMU1	YKL128C_dma2852	-0.0128	3.58e-01
YBR088C	PCNA-K164R Cl.2	YKL129C	MYO3	YKL129C_dma2851	-0.0088	2.83e-01
YBR088C	PCNA-K164R Cl.2	YKL130C	SHE2	YKL130C_dma2850	-0.0524	2.14e-01
YBR088C	PCNA-K164R Cl.2	YKL131W	YKL131W	YKL131W_dma2849	-0.0309	1.41e-01
YBR088C	PCNA-K164R Cl.2	YKL132C	RMA1	YKL132C_dma2848	-0.0194	4.84e-02
YBR088C	PCNA-K164R Cl.2	YKL133C	YKL133C	YKL133C_dma2847	-0.0206	1.20e-01
YBR088C	PCNA-K164R Cl.2	YKL136W	YKL136W	YKL136W_dma2846	0.0093	3.93e-01
YBR088C	PCNA-K164R Cl.2	YKL137W	CMC1	YKL137W_dma2868	0.0398	7.14e-02
YBR088C	PCNA-K164R Cl.2	YKL140W	TGL1	YKL140W_dma2866	0.0119	3.80e-01
YBR088C	PCNA-K164R Cl.2	YKL142W	MRP8	YKL142W_dma2865	0.0152	3.51e-01
YBR088C	PCNA-K164R Cl.2	YKL146W	AVT3	YKL146W_dma2864	-0.0328	9.26e-02
YBR088C	PCNA-K164R Cl.2	YKL147C	YKL147C	YKL147C_dma2863	-0.0102	3.82e-01
YBR088C	PCNA-K164R Cl.2	YKL148C	SDH1	YKL148C_dma2862	-0.0267	3.34e-01
YBR088C	PCNA-K164R Cl.2	YKL149C	DBR1	YKL149C_dma2861	-0.038	1.59e-02
YBR088C	PCNA-K164R Cl.2	YKL150W	MCR1	YKL150W_dma2860	-0.0346	2.88e-01
YBR088C	PCNA-K164R Cl.2	YKL151C	YKL151C	YKL151C_dma2859	0.0285	9.31e-03
YBR088C	PCNA-K164R Cl.2	YKL156W	RPS27A	YKL156W_dma2858	0.0058	4.12e-01
YBR088C	PCNA-K164R Cl.2	YKL157W	APE2	YKL157W_dma2880	-0.0116	4.21e-01
YBR088C	PCNA-K164R Cl.2	YKL158W	YPR191W	YKL158W_dma2879	-0.0033	4.80e-01
YBR088C	PCNA-K164R Cl.2	YKL159C	RCN1	YKL159C_dma2878	0.0221	2.58e-01
YBR088C	PCNA-K164R Cl.2	YKL160W	ELF1	YKL160W_dma2877	-0.0459	2.39e-01
YBR088C	PCNA-K164R Cl.2	YKL161C	KDX1	YKL161C_dma2876	-0.0341	3.06e-02
YBR088C	PCNA-K164R Cl.2	YKL162C	YKL162C	YKL162C_dma2875	-0.0185	1.73e-08
YBR088C	PCNA-K164R Cl.2	YKL163W	PIR3	YKL163W_dma2874	0.0311	1.77e-01
YBR088C	PCNA-K164R Cl.2	YKL164C	PIR1	YKL164C_dma2873	-0.0145	1.25e-01
YBR088C	PCNA-K164R Cl.2	YKL166C	TPK3	YKL166C_dma2872	-0.0631	1.15e-01
YBR088C	PCNA-K164R Cl.2	YKL167C	MRP49	YKL167C_dma2871	-0.019	3.73e-01
YBR088C	PCNA-K164R Cl.2	YKL168C	KKQ8	YKL168C_dma2870	0.012	3.45e-01
YBR088C	PCNA-K164R Cl.2	YKL171W	NNK1	YKL171W_dma2891	0.0781	8.73e-02
YBR088C	PCNA-K164R Cl.2	YKL174C	TPO5	YKL174C_dma2890	-0.0261	1.98e-01
YBR088C	PCNA-K164R Cl.2	YKL175W	ZRT3	YKL175W_dma2889	0.0061	3.60e-01
YBR088C	PCNA-K164R Cl.2	YKL176C	LST4	YKL176C_dma2888	-0.0062	4.53e-01
YBR088C	PCNA-K164R Cl.2	YKL177W	YKL177W	YKL177W_dma2887	0.0451	1.76e-01
YBR088C	PCNA-K164R Cl.2	YKL178C	STE3	YKL178C_dma2886	-0.0048	4.56e-01
YBR088C	PCNA-K164R Cl.2	YKL179C	COY1	YKL179C_dma2885	0.0314	7.20e-02
YBR088C	PCNA-K164R Cl.2	YKL183W	LOT5	YKL183W_dma2884	-0.0325	1.11e-01
YBR088C	PCNA-K164R Cl.2	YKL184W	SPE1	YKL184W_dma2883	-0.0324	3.09e-01
YBR088C	PCNA-K164R Cl.2	YKL185W	ASH1	YKL185W_dma2882	-0.0358	1.74e-02
YBR088C	PCNA-K164R Cl.2	YKL187C	YKL187C	YKL187C_dma2881	-0.0364	1.83e-01
YBR088C	PCNA-K164R Cl.2	YKL188C	PXA2	YKL188C_dma2903	-0.0364	3.10e-01
YBR088C	PCNA-K164R Cl.2	YKL190W	CNB1	YKL190W_dma2902	0.0176	3.84e-01
YBR088C	PCNA-K164R Cl.2	YKL191W	DPH2	YKL191W_dma2901	-0.0029	4.84e-01
YBR088C	PCNA-K164R Cl.2	YKL197C	PEX1	YKL197C_dma2900	0.0359	2.84e-01
YBR088C	PCNA-K164R Cl.2	YKL198C	PTK1	YKL198C_dma2899	-0.0078	4.39e-01
YBR088C	PCNA-K164R Cl.2	YKL199C	YBL108W	YKL199C_dma2898	0.0062	4.44e-01
YBR088C	PCNA-K164R Cl.2	YKL200C	YBL107C	YKL200C_dma2897	-0.0263	2.64e-01
YBR088C	PCNA-K164R Cl.2	YKL201C	MNN4	YKL201C_dma2896	0.0473	8.66e-02
YBR088C	PCNA-K164R Cl.2	YKL202W	YKL202W	YKL202W_dma2895	-0.001	4.93e-01
YBR088C	PCNA-K164R Cl.2	YKL205W	LOS1	YKL205W_dma2893	-0.0234	3.72e-01
YBR088C	PCNA-K164R Cl.2	YKL206C	ADD66	YKL206C_dma2915	-0.0128	4.19e-01
YBR088C	PCNA-K164R Cl.2	YKL207W	EMC3	YKL207W_dma2914	-0.033	1.85e-01
YBR088C	PCNA-K164R Cl.2	YKL208W	CBT1	YKL208W_dma2913	0.0117	4.49e-01
YBR088C	PCNA-K164R Cl.2	YKL211C	TRP3	YKL211C_dma2912	-0.0119	4.10e-01
YBR088C	PCNA-K164R Cl.2	YKL212W	SAC1	YKL212W_dma2911	0.0461	3.80e-01
YBR088C	PCNA-K164R Cl.2	YKL213C	DOA1	YKL213C_dma2910	-0.031	1.65e-01
YBR088C	PCNA-K164R Cl.2	YKL214C	YRA2	YKL214C_dma2909	-0.0056	4.86e-01
YBR088C	PCNA-K164R Cl.2	YKL215C	OXP1	YKL215C_dma2908	-0.0081	3.75e-01
YBR088C	PCNA-K164R Cl.2	YKL216W	URA1	YKL216W_dma2907	-0.0156	3.71e-01
YBR088C	PCNA-K164R Cl.2	YKL217W	JEN1	YKL217W_dma2906	-0.0061	3.39e-01
YBR088C	PCNA-K164R Cl.2	YKL218C	SRY1	YKL218C_dma2905	-0.0326	1.86e-01
YBR088C	PCNA-K164R Cl.2	YKL220C	FRE2	YKL220C_dma2927	-0.0124	4.35e-01
YBR088C	PCNA-K164R Cl.2	YKL221W	MCH2	YKL221W_dma2926	-0.0033	4.71e-01
YBR088C	PCNA-K164R Cl.2	YKL222C	YKL222C	YKL222C_dma2925	0.0053	4.59e-01
YBR088C	PCNA-K164R Cl.2	YKR003W	OSH6	YKR003W_dma2923	0.0201	3.13e-01
YBR088C	PCNA-K164R Cl.2	YKR005C	YKR005C	YKR005C_dma2922	0.0674	1.63e-03
YBR088C	PCNA-K164R Cl.2	YKR007W	MEH1	YKR007W_dma2921	-0.0636	1.41e-01
YBR088C	PCNA-K164R Cl.2	YKR009C	FOX2	YKR009C_dma2920	-0.0108	3.87e-01
YBR088C	PCNA-K164R Cl.2	YKR010C	TOF2	YKR010C_dma2919	-0.0149	3.07e-01
YBR088C	PCNA-K164R Cl.2	YKR011C	YKR011C	YKR011C_dma2918	0.0076	4.35e-01
YBR088C	PCNA-K164R Cl.2	YKR012C	YKR012C	YKR012C_dma2917	-0.0432	1.55e-01
YBR088C	PCNA-K164R Cl.2	YKR013W	PRY2	YKR013W_dma2939	0.0235	3.08e-01
YBR088C	PCNA-K164R Cl.2	YKR014C	YPT52	YKR014C_dma2938	-0.0025	4.75e-01
YBR088C	PCNA-K164R Cl.2	YKR015C	YKR015C	YKR015C_dma2937	-0.0304	3.21e-01
YBR088C	PCNA-K164R Cl.2	YKR016W	FCJ1	YKR016W_dma2936	0.0317	2.53e-01
YBR088C	PCNA-K164R Cl.2	YKR017C	YKR017C	YKR017C_dma2935	0.0032	4.71e-01
YBR088C	PCNA-K164R Cl.2	YKR018C	YKR018C	YKR018C_dma2934	0.0295	1.91e-01
YBR088C	PCNA-K164R Cl.2	YKR019C	IRS4	YKR019C_dma2933	-0.0091	3.95e-01
YBR088C	PCNA-K164R Cl.2	YKR020W	VPS51	YKR020W_dma2932	-0.0229	2.33e-01
YBR088C	PCNA-K164R Cl.2	YKR021W	ALY1	YKR021W_dma2931	0.0183	3.83e-01
YBR088C	PCNA-K164R Cl.2	YKR023W	YKR023W	YKR023W_dma2930	0.0322	3.02e-01
YBR088C	PCNA-K164R Cl.2	YKR024C	DBP7	YKR024C_dma2929	-0.0153	4.18e-01
YBR088C	PCNA-K164R Cl.2	YKR026C	GCN3	YKR026C_dma2951	-0.0032	4.62e-01
YBR088C	PCNA-K164R Cl.2	YKR027W	BCH2	YKR027W_dma2950	0.0672	8.03e-02
YBR088C	PCNA-K164R Cl.2	YKR028W	SAP190	YKR028W_dma2949	0.0362	1.83e-01
YBR088C	PCNA-K164R Cl.2	YKR029C	SET3	YKR029C_dma2948	0.0018	4.78e-01
YBR088C	PCNA-K164R Cl.2	YKR030W	GMH1	YKR030W_dma2947	0.0098	3.20e-01
YBR088C	PCNA-K164R Cl.2	YKR031C	SPO14	YKR031C_dma2946	-0.0217	4.53e-03
YBR088C	PCNA-K164R Cl.2	YKR032W	YKR032W	YKR032W_dma2945	0.0163	2.35e-01
YBR088C	PCNA-K164R Cl.2	YKR033C	YKR033C	YKR033C_dma2944	-0.003	4.76e-01
YBR088C	PCNA-K164R Cl.2	YKR034W	DAL80	YKR034W_dma2943	0.0139	3.37e-01
YBR088C	PCNA-K164R Cl.2	YKR035C	OPI8	YKR035C_dma2942	-0.0526	9.91e-02
YBR088C	PCNA-K164R Cl.2	YKR035W-A	DID2	YKR035W-A_dma2941	0.0001	4.99e-01
YBR088C	PCNA-K164R Cl.2	YKR036C	CAF4	YKR036C_dma2963	-0.0137	3.62e-01
YBR088C	PCNA-K164R Cl.2	YKR039W	GAP1	YKR039W_dma2962	-0.0263	2.38e-01
YBR088C	PCNA-K164R Cl.2	YKR040C	YKR040C	YKR040C_dma2961	0.0034	4.68e-01
YBR088C	PCNA-K164R Cl.2	YKR041W	YKR041W	YKR041W_dma2960	-0.0108	4.08e-01
YBR088C	PCNA-K164R Cl.2	YKR042W	UTH1	YKR042W_dma2959	-0.0163	3.40e-01
YBR088C	PCNA-K164R Cl.2	YKR043C	SHB17	YKR043C_dma2958	0.1555	8.38e-08
YBR088C	PCNA-K164R Cl.2	YKR044W	UIP5	YKR044W_dma2957	-0.0429	2.53e-01
YBR088C	PCNA-K164R Cl.2	YKR045C	YKR045C	YKR045C_dma2956	-0.0173	3.86e-01
YBR088C	PCNA-K164R Cl.2	YKR046C	PET10	YKR046C_dma2955	0.0062	3.83e-01
YBR088C	PCNA-K164R Cl.2	YKR047W	YKR047W	YKR047W_dma2954	0.004	4.78e-01
YBR088C	PCNA-K164R Cl.2	YKR048C	NAP1	YKR048C_dma2953	0.0308	1.21e-01
YBR088C	PCNA-K164R Cl.2	YKR049C	FMP46	YKR049C_dma2988	0.0238	2.67e-01
YBR088C	PCNA-K164R Cl.2	YKR050W	TRK2	YKR050W_dma2987	-0.0225	3.82e-01
YBR088C	PCNA-K164R Cl.2	YKR051W	YKR051W	YKR051W_dma2986	0.0849	2.05e-23
YBR088C	PCNA-K164R Cl.2	YKR052C	MRS4	YKR052C_dma2985	-0.0098	4.13e-01
YBR088C	PCNA-K164R Cl.2	YKR053C	YSR3	YKR053C_dma2984	0.0168	2.45e-01
YBR088C	PCNA-K164R Cl.2	YKR054C	DYN1	YKR054C_dma2983	-0.0282	2.49e-01
YBR088C	PCNA-K164R Cl.2	YKR055W	RHO4	YKR055W_dma2982	-0.0046	3.76e-01
YBR088C	PCNA-K164R Cl.2	YKR056W	TRM2	YKR056W_dma2981	0.0264	3.28e-01
YBR088C	PCNA-K164R Cl.2	YKR057W	RPS21A	YKR057W_dma2980	-0.0054	4.51e-01
YBR088C	PCNA-K164R Cl.2	YKR058W	GLG1	YKR058W_dma2979	-0.0156	3.12e-01
YBR088C	PCNA-K164R Cl.2	YKR059W	TIF1	YKR059W_dma2978	0.0062	4.55e-01
YBR088C	PCNA-K164R Cl.2	YKR060W	UTP30	YKR060W_dma3000	-0.0213	3.27e-01
YBR088C	PCNA-K164R Cl.2	YKR061W	KTR2	YKR061W_dma2999	-0.0314	2.24e-01
YBR088C	PCNA-K164R Cl.2	YKR064W	OAF3	YKR064W_dma2998	0.0133	1.80e-01
YBR088C	PCNA-K164R Cl.2	YKR065C	PAM17	YKR065C_dma2997	-0.0015	4.63e-01
YBR088C	PCNA-K164R Cl.2	YKR066C	CCP1	YKR066C_dma2996	0.0056	4.51e-01
YBR088C	PCNA-K164R Cl.2	YKR067W	GPT2	YKR067W_dma2995	0.0431	1.32e-01
YBR088C	PCNA-K164R Cl.2	YKR069W	MET1	YKR069W_dma2994	0.0085	3.78e-01
YBR088C	PCNA-K164R Cl.2	YKR070W	YKR070W	YKR070W_dma2993	-0.0181	3.32e-01
YBR088C	PCNA-K164R Cl.2	YKR072C	SIS2	YKR072C_dma2992	0.0202	3.39e-01
YBR088C	PCNA-K164R Cl.2	YKR074W	AIM29	YKR074W_dma2991	-0.0261	1.12e-02
YBR088C	PCNA-K164R Cl.2	YKR076W	ECM4	YKR076W_dma2990	-0.0026	4.75e-01
YBR088C	PCNA-K164R Cl.2	YKR077W	MSA2	YKR077W_dma3012	0.0236	2.85e-01
YBR088C	PCNA-K164R Cl.2	YKR078W	YKR078W	YKR078W_dma3011	0.0167	3.27e-01
YBR088C	PCNA-K164R Cl.2	YKR080W	MTD1	YKR080W_dma3010	0.0444	8.27e-02
YBR088C	PCNA-K164R Cl.2	YKR082W	NUP133	YKR082W_dma3009	0.09	1.26e-04
YBR088C	PCNA-K164R Cl.2	YKR084C	HBS1	YKR084C_dma3008	0.0068	4.53e-01
YBR088C	PCNA-K164R Cl.2	YKR087C	OMA1	YKR087C_dma3007	0.0183	3.95e-01
YBR088C	PCNA-K164R Cl.2	YKR088C	TVP38	YKR088C_dma3006	0.0366	2.23e-01
YBR088C	PCNA-K164R Cl.2	YKR089C	TGL4	YKR089C_dma3005	0.0008	4.86e-01
YBR088C	PCNA-K164R Cl.2	YKR090W	PXL1	YKR090W_dma3004	0.0122	3.61e-01
YBR088C	PCNA-K164R Cl.2	YKR091W	SRL3	YKR091W_dma3003	0.05	2.52e-01
YBR088C	PCNA-K164R Cl.2	YKR092C	SRP40	YKR092C_dma3002	0.0141	2.93e-01
YBR088C	PCNA-K164R Cl.2	YKR093W	PTR2	YKR093W_dma3024	0.0064	4.13e-01
YBR088C	PCNA-K164R Cl.2	YKR094C	RPL40B	YKR094C_dma3023	-0.0135	4.11e-01
YBR088C	PCNA-K164R Cl.2	YKR095W	MLP1	YKR095W_dma3022	-0.0151	4.00e-01
YBR088C	PCNA-K164R Cl.2	YKR096W	YKR096W	YKR096W_dma3021	0.021	2.80e-01
YBR088C	PCNA-K164R Cl.2	YKR097W	PCK1	YKR097W_dma3020	0.006	4.55e-01
YBR088C	PCNA-K164R Cl.2	YKR098C	UBP11	YKR098C_dma3019	0.0079	4.48e-01
YBR088C	PCNA-K164R Cl.2	YKR099W	BAS1	YKR099W_dma3018	-0.1152	1.96e-09
YBR088C	PCNA-K164R Cl.2	YKR100C	SKG1	YKR100C_dma3017	0.0301	1.32e-01
YBR088C	PCNA-K164R Cl.2	YKR102W	FLO10	YKR102W_dma3015	-0.018	3.56e-01
YBR088C	PCNA-K164R Cl.2	YKR103W	NFT1	YKR103W_dma3014	0.0076	4.26e-01
YBR088C	PCNA-K164R Cl.2	YKR104W	YKR104W	YKR104W_dma5218	-0.0482	3.70e-02
YBR088C	PCNA-K164R Cl.2	YKR105C	VBA5	YKR105C_dma3036	0.0307	5.27e-02
YBR088C	PCNA-K164R Cl.2	YKR106W	GEX2	YKR106W_dma3035	0.0281	2.70e-01
YBR088C	PCNA-K164R Cl.2	YLL001W	DNM1	YLL001W_dma3034	0.0176	3.64e-01
YBR088C	PCNA-K164R Cl.2	YLL002W	RTT109	YLL002W_dma3033	-0.026	2.54e-01
YBR088C	PCNA-K164R Cl.2	YLL005C	SPO75	YLL005C_dma3032	-0.0287	2.66e-01
YBR088C	PCNA-K164R Cl.2	YLL006W	MMM1	YLL006W_dma3031	0.0108	3.68e-01
YBR088C	PCNA-K164R Cl.2	YLL010C	PSR1	YLL010C_dma3028	0.0123	3.68e-01
YBR088C	PCNA-K164R Cl.2	YLL012W	YEH1	YLL012W_dma3027	0.0005	4.92e-01
YBR088C	PCNA-K164R Cl.2	YLL013C	PUF3	YLL013C_dma3026	0.0351	9.38e-02
YBR088C	PCNA-K164R Cl.2	YLL014W	EMC6	YLL014W_dma3048	-0.0731	8.66e-02
YBR088C	PCNA-K164R Cl.2	YLL015W	BPT1	YLL015W_dma3047	-0.0016	4.86e-01
YBR088C	PCNA-K164R Cl.2	YLL016W	YBR103W	YLL016W_dma3046	0.0062	4.40e-01
YBR088C	PCNA-K164R Cl.2	YLL017W	YBR104W	YLL017W_dma3045	-0.0214	8.65e-04
YBR088C	PCNA-K164R Cl.2	YLL019C	KNS1	YLL019C_dma3044	0.0214	2.60e-01
YBR088C	PCNA-K164R Cl.2	YLL020C	YLL020C	YLL020C_dma3043	0.0079	2.86e-01
YBR088C	PCNA-K164R Cl.2	YLL021W	SPA2	YLL021W_dma3042	-0.0029	4.74e-01
YBR088C	PCNA-K164R Cl.2	YLL023C	POM33	YLL023C_dma3041	-0.0073	4.71e-01
YBR088C	PCNA-K164R Cl.2	YLL024C	SSA2	YLL024C_dma3040	0.0091	3.57e-01
YBR088C	PCNA-K164R Cl.2	YLL025W	PAU17	YLL025W_dma3039	0.0453	2.34e-02
YBR088C	PCNA-K164R Cl.2	YLL026W	HSP104	YLL026W_dma3038	0.0114	3.19e-01
YBR088C	PCNA-K164R Cl.2	YLL028W	TPO1	YLL028W_dma3060	-0.0148	3.68e-01
YBR088C	PCNA-K164R Cl.2	YLL029W	FRA1	YLL029W_dma3059	-0.0198	4.19e-01
YBR088C	PCNA-K164R Cl.2	YLL032C	YLL032C	YLL032C_dma3058	-0.0579	1.74e-01
YBR088C	PCNA-K164R Cl.2	YLL038C	ENT4	YLL038C_dma3057	0.0043	4.60e-01
YBR088C	PCNA-K164R Cl.2	YLL039C	UBI4	YLL039C_dma3056	-0.006	3.87e-01
YBR088C	PCNA-K164R Cl.2	YLL040C	VPS13	YLL040C_dma3055	-0.0694	5.36e-04
YBR088C	PCNA-K164R Cl.2	YLL041C	SDH2	YLL041C_dma3054	-0.061	1.13e-01
YBR088C	PCNA-K164R Cl.2	YLL042C	ATG10	YLL042C_dma3053	-0.0065	3.76e-01
YBR088C	PCNA-K164R Cl.2	YLL043W	FPS1	YLL043W_dma3052	0.01	4.07e-01
YBR088C	PCNA-K164R Cl.2	YLL045C	RPL8B	YLL045C_dma3050	-0.0366	3.40e-01
YBR088C	PCNA-K164R Cl.2	YLL046C	RNP1	YLL046C_dma3095	0.0326	3.20e-01
YBR088C	PCNA-K164R Cl.2	YLL047W	YLL047W	YLL047W_dma3094	0.0121	3.73e-01
YBR088C	PCNA-K164R Cl.2	YLL048C	YBT1	YLL048C_dma3093	0.0062	4.27e-01
YBR088C	PCNA-K164R Cl.2	YLL049W	LDB18	YLL049W_dma3092	-0.066	2.56e-01
YBR088C	PCNA-K164R Cl.2	YLL051C	FRE6	YLL051C_dma3091	0.0054	4.59e-01
YBR088C	PCNA-K164R Cl.2	YLL052C	AQY2	YLL052C_dma3090	0.0109	3.90e-01
YBR088C	PCNA-K164R Cl.2	YLL053C	YLL053C	YLL053C_dma3089	0.0129	3.64e-01
YBR088C	PCNA-K164R Cl.2	YLL054C	YLL054C	YLL054C_dma3088	0.0353	3.61e-03
YBR088C	PCNA-K164R Cl.2	YLL055W	YCT1	YLL055W_dma3087	-0.0059	3.91e-01
YBR088C	PCNA-K164R Cl.2	YLL056C	YLL056C	YLL056C_dma3086	-0.0113	3.19e-01
YBR088C	PCNA-K164R Cl.2	YLL057C	JLP1	YLL057C_dma3085	-0.0257	3.01e-01
YBR088C	PCNA-K164R Cl.2	YLL058W	YLL058W	YLL058W_dma3107	0.0006	4.96e-01
YBR088C	PCNA-K164R Cl.2	YLL059C	YLL059C	YLL059C_dma3106	-0.1089	5.00e-02
YBR088C	PCNA-K164R Cl.2	YLL060C	GTT2	YLL060C_dma3105	-0.0197	3.22e-01
YBR088C	PCNA-K164R Cl.2	YLL061W	MMP1	YLL061W_dma3104	-0.0133	3.53e-01
YBR088C	PCNA-K164R Cl.2	YLL062C	MHT1	YLL062C_dma3103	0.0163	3.13e-01
YBR088C	PCNA-K164R Cl.2	YLL063C	AYT1	YLL063C_dma3102	0.0228	2.65e-01
YBR088C	PCNA-K164R Cl.2	YLR001C	YLR001C	YLR001C_dma3101	-0.0151	3.71e-01
YBR088C	PCNA-K164R Cl.2	YLR003C	CMS1	YLR003C_dma3100	-0.0138	3.60e-01
YBR088C	PCNA-K164R Cl.2	YLR004C	THI73	YLR004C_dma3099	-0.0114	3.95e-01
YBR088C	PCNA-K164R Cl.2	YLR006C	SSK1	YLR006C_dma3098	-0.0121	3.86e-01
YBR088C	PCNA-K164R Cl.2	YLR011W	LOT6	YLR011W_dma3097	-0.023	2.20e-01
YBR088C	PCNA-K164R Cl.2	YLR012C	YLR012C	YLR012C_dma3119	-0.0676	2.17e-01
YBR088C	PCNA-K164R Cl.2	YLR013W	GAT3	YLR013W_dma3118	-0.0525	1.69e-10
YBR088C	PCNA-K164R Cl.2	YLR014C	PPR1	YLR014C_dma3117	-0.0184	2.39e-01
YBR088C	PCNA-K164R Cl.2	YLR016C	PML1	YLR016C_dma3115	-0.0158	2.97e-01
YBR088C	PCNA-K164R Cl.2	YLR017W	MEU1	YLR017W_dma3114	0.0215	6.88e-02
YBR088C	PCNA-K164R Cl.2	YLR018C	POM34	YLR018C_dma3113	-0.0102	3.13e-01
YBR088C	PCNA-K164R Cl.2	YLR019W	PSR2	YLR019W_dma3112	-0.0527	9.68e-11
YBR088C	PCNA-K164R Cl.2	YLR020C	YEH2	YLR020C_dma3111	0.0005	4.95e-01
YBR088C	PCNA-K164R Cl.2	YLR021W	IRC25	YLR021W_dma3110	0.0038	4.68e-01
YBR088C	PCNA-K164R Cl.2	YLR023C	IZH3	YLR023C_dma3109	-0.0064	4.21e-01
YBR088C	PCNA-K164R Cl.2	YLR024C	UBR2	YLR024C_dma3131	0.0014	4.84e-01
YBR088C	PCNA-K164R Cl.2	YLR028C	ADE16	YLR028C_dma3130	0.0096	4.54e-01
YBR088C	PCNA-K164R Cl.2	YLR030W	YLR030W	YLR030W_dma3129	-0.0119	3.94e-01
YBR088C	PCNA-K164R Cl.2	YLR031W	YLR031W	YLR031W_dma3128	0.0109	2.20e-01
YBR088C	PCNA-K164R Cl.2	YLR032W	RAD5	YLR032W_dma3127	0.0457	1.27e-01
YBR088C	PCNA-K164R Cl.2	YLR034C	SMF3	YLR034C_dma3126	0.0107	3.81e-01
YBR088C	PCNA-K164R Cl.2	YLR035C	MLH2	YLR035C_dma3125	-0.0055	4.22e-01
YBR088C	PCNA-K164R Cl.2	YLR036C	YLR036C	YLR036C_dma3124	0.0125	3.85e-01
YBR088C	PCNA-K164R Cl.2	YLR037C	PAU23	YLR037C_dma3123	0.0072	3.35e-01
YBR088C	PCNA-K164R Cl.2	YLR038C	COX12	YLR038C_dma3122	-0.0018	4.87e-01
YBR088C	PCNA-K164R Cl.2	YLR039C	RIC1	YLR039C_dma3121	-0.0181	3.64e-01
YBR088C	PCNA-K164R Cl.2	YLR040C	YLR040C	YLR040C_dma3143	0.0172	2.73e-01
YBR088C	PCNA-K164R Cl.2	YLR041W	YLR041W	YLR041W_dma3142	-0.003	4.60e-01
YBR088C	PCNA-K164R Cl.2	YLR042C	YLR042C	YLR042C_dma3141	0.017	2.62e-01
YBR088C	PCNA-K164R Cl.2	YLR043C	TRX1	YLR043C_dma3140	0.0002	4.98e-01
YBR088C	PCNA-K164R Cl.2	YLR044C	PDC1	YLR044C_dma3139	-0.0015	4.72e-01
YBR088C	PCNA-K164R Cl.2	YLR046C	YLR046C	YLR046C_dma3138	-0.0253	2.99e-01
YBR088C	PCNA-K164R Cl.2	YLR047C	FRE8	YLR047C_dma3137	-0.0219	3.26e-01
YBR088C	PCNA-K164R Cl.2	YLR048W	RPS0B	YLR048W_dma3136	-0.0232	3.61e-01
YBR088C	PCNA-K164R Cl.2	YLR049C	YLR049C	YLR049C_dma3135	0.0023	4.61e-01
YBR088C	PCNA-K164R Cl.2	YLR050C	YLR050C	YLR050C_dma3134	0.02	2.06e-01
YBR088C	PCNA-K164R Cl.2	YLR053C	YLR053C	YLR053C_dma3133	0.0071	4.53e-01
YBR088C	PCNA-K164R Cl.2	YLR054C	OSW2	YLR054C_dma3155	-0.053	4.67e-43
YBR088C	PCNA-K164R Cl.2	YLR056W	ERG3	YLR056W_dma3153	0.0529	1.00e-01
YBR088C	PCNA-K164R Cl.2	YLR057W	MNL2	YLR057W_dma3152	-0.0179	1.72e-01
YBR088C	PCNA-K164R Cl.2	YLR058C	SHM2	YLR058C_dma3151	-0.0039	4.68e-01
YBR088C	PCNA-K164R Cl.2	YLR059C	REX2	YLR059C_dma3150	-0.0211	3.24e-01
YBR088C	PCNA-K164R Cl.2	YLR061W	RPL22A	YLR061W_dma3149	0.0418	2.69e-01
YBR088C	PCNA-K164R Cl.2	YLR063W	YLR063W	YLR063W_dma3147	0.0459	2.65e-03
YBR088C	PCNA-K164R Cl.2	YLR064W	PER33	YLR064W_dma3146	0.0324	1.30e-01
YBR088C	PCNA-K164R Cl.2	YLR065C	ENV10	YLR065C_dma3145	-0.0462	3.48e-02
YBR088C	PCNA-K164R Cl.2	YLR070C	XYL2	YLR070C_dma3167	-0.0681	6.83e-02
YBR088C	PCNA-K164R Cl.2	YLR072W	YLR072W	YLR072W_dma3166	0.0263	7.74e-02
YBR088C	PCNA-K164R Cl.2	YLR073C	RFU1	YLR073C_dma3165	-0.0308	1.25e-01
YBR088C	PCNA-K164R Cl.2	YLR077W	FMP25	YLR077W_dma3164	-0.0303	2.11e-01
YBR088C	PCNA-K164R Cl.2	YLR079W	SIC1	YLR079W_dma3163	-0.0715	2.30e-03
YBR088C	PCNA-K164R Cl.2	YLR080W	EMP46	YLR080W_dma3162	0.0188	2.94e-01
YBR088C	PCNA-K164R Cl.2	YLR081W	GAL2	YLR081W_dma3161	0.0213	3.03e-01
YBR088C	PCNA-K164R Cl.2	YLR082C	SRL2	YLR082C_dma3160	0.0218	2.99e-01
YBR088C	PCNA-K164R Cl.2	YLR083C	EMP70	YLR083C_dma3159	-0.0024	4.84e-01
YBR088C	PCNA-K164R Cl.2	YLR084C	RAX2	YLR084C_dma3158	-0.0227	2.13e-03
YBR088C	PCNA-K164R Cl.2	YLR085C	ARP6	YLR085C_dma3157	-0.0306	3.17e-01
YBR088C	PCNA-K164R Cl.2	YLR087C	CSF1	YLR087C_dma3192	0.0525	2.56e-01
YBR088C	PCNA-K164R Cl.2	YLR089C	ALT1	YLR089C_dma3191	-0.1507	5.92e-09
YBR088C	PCNA-K164R Cl.2	YLR090W	XDJ1	YLR090W_dma3190	0.003	4.80e-01
YBR088C	PCNA-K164R Cl.2	YLR092W	SUL2	YLR092W_dma3188	0.0346	3.11e-01
YBR088C	PCNA-K164R Cl.2	YLR093C	NYV1	YLR093C_dma3187	0.0136	3.86e-01
YBR088C	PCNA-K164R Cl.2	YLR094C	GIS3	YLR094C_dma3186	0.0084	4.31e-01
YBR088C	PCNA-K164R Cl.2	YLR095C	IOC2	YLR095C_dma3185	-0.0322	1.46e-01
YBR088C	PCNA-K164R Cl.2	YLR096W	KIN2	YLR096W_dma3184	-0.0358	1.68e-01
YBR088C	PCNA-K164R Cl.2	YLR097C	HRT3	YLR097C_dma3183	0.0076	4.23e-01
YBR088C	PCNA-K164R Cl.2	YLR098C	CHA4	YLR098C_dma3182	-0.0002	4.99e-01
YBR088C	PCNA-K164R Cl.2	YLR099C	ICT1	YLR099C_dma3204	0.0003	4.95e-01
YBR088C	PCNA-K164R Cl.2	YLR102C	APC9	YLR102C_dma3203	0.0268	2.19e-02
YBR088C	PCNA-K164R Cl.2	YLR104W	LCL2	YLR104W_dma3202	0.002	4.60e-01
YBR088C	PCNA-K164R Cl.2	YLR107W	REX3	YLR107W_dma3201	0.0356	1.84e-01
YBR088C	PCNA-K164R Cl.2	YLR108C	YLR108C	YLR108C_dma3200	-0.0787	1.32e-01
YBR088C	PCNA-K164R Cl.2	YLR109W	AHP1	YLR109W_dma3199	0.0294	2.20e-01
YBR088C	PCNA-K164R Cl.2	YLR110C	CCW12	YLR110C_dma3198	0.0039	4.07e-01
YBR088C	PCNA-K164R Cl.2	YLR111W	YLR111W	YLR111W_dma3197	0.0161	2.96e-01
YBR088C	PCNA-K164R Cl.2	YLR112W	YLR112W	YLR112W_dma3196	-0.0028	4.69e-01
YBR088C	PCNA-K164R Cl.2	YLR113W	HOG1	YLR113W_dma3195	-0.0239	2.88e-01
YBR088C	PCNA-K164R Cl.2	YLR114C	AVL9	YLR114C_dma3194	0.0156	3.93e-02
YBR088C	PCNA-K164R Cl.2	YLR118C	YLR118C	YLR118C_dma3216	-0.0176	1.24e-01
YBR088C	PCNA-K164R Cl.2	YLR119W	SRN2	YLR119W_dma3215	-0.0196	1.21e-06
YBR088C	PCNA-K164R Cl.2	YLR120C	YPS1	YLR120C_dma3214	0.0576	7.08e-03
YBR088C	PCNA-K164R Cl.2	YLR121C	YPS3	YLR121C_dma3213	-0.0184	3.72e-01
YBR088C	PCNA-K164R Cl.2	YLR122C	YLR122C	YLR122C_dma3212	0.0291	2.67e-01
YBR088C	PCNA-K164R Cl.2	YLR123C	YLR123C	YLR123C_dma3211	-0.0252	3.07e-01
YBR088C	PCNA-K164R Cl.2	YLR124W	YLR124W	YLR124W_dma3210	0.0052	4.40e-01
YBR088C	PCNA-K164R Cl.2	YLR125W	YLR125W	YLR125W_dma3209	0.0101	4.32e-01
YBR088C	PCNA-K164R Cl.2	YLR126C	YLR126C	YLR126C_dma3208	0.0088	2.29e-01
YBR088C	PCNA-K164R Cl.2	YLR128W	DCN1	YLR128W_dma3207	-0.0078	4.24e-01
[truncated: 1,397 more rows]
