# Supplementary material for: Genetic Interactions Implicating Postreplicative Repair in Okazaki Fragment Processing
Source: PLoS Genet. 2015 Nov 6;11(11):e1005659. doi: 10.1371/journal.pgen.1005659 (PMC4636136; doi:10.1371/journal.pgen.1005659)
Supplement: S4 Table — (XLSX) [file pgen.1005659.s008.xlsx]

## Sheet: PCNA-K164R Cl.1
Query systematic name	Query standard name	Array systematic name	Array standard name	Array strain	Epsilon score	p-value
YBR088C	PCNA-K164R Cl.1	YJR011C	YJR011C	YJR011C_dma2606	-0.3077	6.46e-03
YBR088C	PCNA-K164R Cl.1	YER095W	RAD51	YER095W_dma1402	-0.2747	5.39e-46
YBR088C	PCNA-K164R Cl.1	YDR004W	RAD57	YDR004W_dma838	-0.2692	1.55e-08
YBR088C	PCNA-K164R Cl.1	YAR029W	YAR029W	YAR029W_dma82	-0.2662	3.32e-03
YBR088C	PCNA-K164R Cl.1	YDR076W	RAD55	YDR076W_dma885	-0.2634	5.56e-07
YBR088C	PCNA-K164R Cl.1	YML028W	TSA1	YML028W_dma3534	-0.2481	7.51e-11
YBR088C	PCNA-K164R Cl.1	YGL163C	RAD54	YGL163C_dma1715	-0.2476	2.76e-09
YBR088C	PCNA-K164R Cl.1	YER173W	RAD24	YER173W_dma1457	-0.2282	8.71e-55
YBR088C	PCNA-K164R Cl.1	YHL033C	RPL8A	YHL033C_dma2075	-0.2262	2.18e-02
YBR088C	PCNA-K164R Cl.1	YOR368W	RAD17	YOR368W_dma4760	-0.2147	2.79e-145
YBR088C	PCNA-K164R Cl.1	YOR144C	ELG1	YOR144C_dma4571	-0.2074	8.23e-18
YBR088C	PCNA-K164R Cl.1	YPL194W	DDC1	YPL194W_dma4924	-0.1871	2.11e-05
YBR088C	PCNA-K164R Cl.1	YDR359C	EAF1	YDR359C_dma1102	-0.1636	3.48e-04
YBR088C	PCNA-K164R Cl.1	YML032C	RAD52	YML032C_dma3531	-0.1571	4.95e-07
YBR088C	PCNA-K164R Cl.1	YMR198W	CIK1	YMR198W_dma3800	-0.1511	0.00e+00
YBR088C	PCNA-K164R Cl.1	YGL007W	BRP1	YGL007W_dma1585	-0.1435	1.14e-12
YBR088C	PCNA-K164R Cl.1	YGL212W	VAM7	YGL212W_dma1732	-0.1391	5.33e-04
YBR088C	PCNA-K164R Cl.1	YLR131C	ACE2	YLR131C_dma3228	-0.1367	2.14e-02
YBR088C	PCNA-K164R Cl.1	YML020W	YML020W	YML020W_dma3539	-0.1253	6.69e-03
YBR088C	PCNA-K164R Cl.1	YML007W	YAP1	YML007W_dma3505	-0.12	7.58e-03
YBR088C	PCNA-K164R Cl.1	YIR002C	MPH1	YIR002C_dma2389	-0.1174	9.41e-03
YBR088C	PCNA-K164R Cl.1	YOR033C	EXO1	YOR033C_dma4459	-0.1108	1.94e-02
YBR088C	PCNA-K164R Cl.1	YOL067C	RTG1	YOL067C_dma4346	-0.1105	9.15e-04
YBR088C	PCNA-K164R Cl.1	YDL062W	YDL062W	YDL062W_dma656	-0.106	2.11e-02
YBR088C	PCNA-K164R Cl.1	YPR045C	THP3	YPR045C_dma5041	-0.1034	1.60e-02
YBR088C	PCNA-K164R Cl.1	YJR074W	MOG1	YJR074W_dma2663	-0.103	1.92e-02
YBR088C	PCNA-K164R Cl.1	YGR146C	ECL1	YGR146C_dma1906	-0.0993	9.23e-08
YBR088C	PCNA-K164R Cl.1	YKL114C	APN1	YKL114C_dma2838	-0.0926	3.50e-05
YBR088C	PCNA-K164R Cl.1	YNL091W	NST1	YNL091W_dma4002	-0.092	1.98e-02
YBR088C	PCNA-K164R Cl.1	YPL069C	BTS1	YPL069C_dma4817	-0.0913	8.58e-29
YBR088C	PCNA-K164R Cl.1	YCL060C	YJL221C	YCL060C_dma523	-0.0897	8.24e-05
YBR088C	PCNA-K164R Cl.1	YIL097W	FYV10	YIL097W_dma2350	-0.0894	2.27e-02
YBR088C	PCNA-K164R Cl.1	YLR353W	BUD8	YLR353W_dma3390	-0.0875	8.40e-04
YBR088C	PCNA-K164R Cl.1	YOR017W	PET127	YOR017W_dma4451	-0.0869	1.79e-02
YBR088C	PCNA-K164R Cl.1	YDL117W	CYK3	YDL117W_dma705	-0.0868	7.18e-03
YBR088C	PCNA-K164R Cl.1	YNL072W	RNH201	YNL072W_dma3993	-0.0827	3.43e-02
YBR088C	PCNA-K164R Cl.1	YHR184W	SSP1	YHR184W_dma2231	-0.0821	2.02e-10
YBR088C	PCNA-K164R Cl.1	YOL052C	SPE2	YOL052C_dma4338	-0.0815	9.13e-10
YBR088C	PCNA-K164R Cl.1	YOR037W	CYC2	YOR037W_dma4456	-0.0811	2.32e-06

## Sheet: PCNA-K164R Cl.2
Query systematic name	Query standard name	Array systematic name	Array standard name	Array strain	Epsilon score	p-value
YBR088C	PCNA-K164R Cl.2	YGL163C	RAD54	YGL163C_dma1715	-0.4341	1.61e-27
YBR088C	PCNA-K164R Cl.2	YER095W	RAD51	YER095W_dma1402	-0.3619	3.19e-19
YBR088C	PCNA-K164R Cl.2	YPL194W	DDC1	YPL194W_dma4924	-0.2793	4.41e-11
YBR088C	PCNA-K164R Cl.2	YML032C	RAD52	YML032C_dma3531	-0.2685	1.31e-08
YBR088C	PCNA-K164R Cl.2	YOR368W	RAD17	YOR368W_dma4760	-0.2527	4.97e-08
YBR088C	PCNA-K164R Cl.2	YER173W	RAD24	YER173W_dma1457	-0.2377	5.76e-81
YBR088C	PCNA-K164R Cl.2	YDR076W	RAD55	YDR076W_dma885	-0.2196	1.36e-46
YBR088C	PCNA-K164R Cl.2	YPL055C	LGE1	YPL055C_dma4805	-0.2086	1.04e-34
YBR088C	PCNA-K164R Cl.2	YML020W	YML020W	YML020W_dma3539	-0.18	6.03e-07
YBR088C	PCNA-K164R Cl.2	YDR004W	RAD57	YDR004W_dma838	-0.1691	1.75e-05
YBR088C	PCNA-K164R Cl.2	YIL146C	ATG32	YIL146C_dma2365	-0.1686	1.77e-03
YBR088C	PCNA-K164R Cl.2	YML028W	TSA1	YML028W_dma3534	-0.1668	3.09e-03
YBR088C	PCNA-K164R Cl.2	YIR002C	MPH1	YIR002C_dma2389	-0.1613	2.44e-05
YBR088C	PCNA-K164R Cl.2	YDR274C	YDR274C	YDR274C_dma1026	-0.1603	7.36e-49
YBR088C	PCNA-K164R Cl.2	YAL015C	NTG1	YAL015C_dma14	-0.1576	9.89e-03
YBR088C	PCNA-K164R Cl.2	YLR278C	YLR278C	YLR278C_dma3316	-0.1555	1.42e-02
YBR088C	PCNA-K164R Cl.2	YLR089C	ALT1	YLR089C_dma3191	-0.1507	5.92e-09
YBR088C	PCNA-K164R Cl.2	YHL020C	OPI1	YHL020C_dma2042	-0.1506	1.26e-02
YBR088C	PCNA-K164R Cl.2	YOR182C	RPS30B	YOR182C_dma4575	-0.1471	4.92e-02
YBR088C	PCNA-K164R Cl.2	YDR123C	INO2	YDR123C_dma920	-0.1459	3.98e-02
YBR088C	PCNA-K164R Cl.2	YPR151C	SUE1	YPR151C_dma5354	-0.1454	2.64e-32
YBR088C	PCNA-K164R Cl.2	YMR039C	SUB1	YMR039C_dma3653	-0.1441	2.83e-03
YBR088C	PCNA-K164R Cl.2	YMR123W	PKR1	YMR123W_dma3715	-0.1411	7.13e-03
YBR088C	PCNA-K164R Cl.2	YGL244W	RTF1	YGL244W_dma1775	-0.1374	1.61e-02
YBR088C	PCNA-K164R Cl.2	YPL001W	HAT1	YPL001W_dma4769	-0.1358	2.53e-07
YBR088C	PCNA-K164R Cl.2	YDR217C	RAD9	YDR217C_dma995	-0.132	6.09e-03
YBR088C	PCNA-K164R Cl.2	YJR146W	YJR146W	YJR146W_dma2726	-0.1307	1.60e-05
YBR088C	PCNA-K164R Cl.2	YDL192W	ARF1	YDL192W_dma784	-0.1279	2.60e-02
YBR088C	PCNA-K164R Cl.2	YMR157C	AIM36	YMR157C_dma3747	-0.1277	1.13e-03
YBR088C	PCNA-K164R Cl.2	YJR119C	JHD2	YJR119C_dma2722	-0.1234	1.65e-07
YBR088C	PCNA-K164R Cl.2	YDR402C	DIT2	YDR402C_dma1119	-0.118	5.12e-03
YBR088C	PCNA-K164R Cl.2	YKR099W	BAS1	YKR099W_dma3018	-0.1152	1.96e-09
YBR088C	PCNA-K164R Cl.2	YMR307W	GAS1	YMR307W_dma3905	-0.1148	7.44e-21
YBR088C	PCNA-K164R Cl.2	YNL097C	PHO23	YNL097C_dma4020	-0.1111	1.61e-03
YBR088C	PCNA-K164R Cl.2	YIL035C	CKA1	YIL035C_dma2280	-0.1102	4.36e-02
YBR088C	PCNA-K164R Cl.2	YDL180W	YDL180W	YDL180W_dma750	-0.108	7.49e-07
YBR088C	PCNA-K164R Cl.2	YMR174C	PAI3	YMR174C_dma3775	-0.1041	3.38e-02
YBR088C	PCNA-K164R Cl.2	YGL256W	ADH4	YGL256W_dma1766	-0.102	1.85e-03
YBR088C	PCNA-K164R Cl.2	YKL006W	RPL14A	YKL006W_dma2739	-0.1	6.90e-03
YBR088C	PCNA-K164R Cl.2	YMR182C	RGM1	YMR182C_dma3790	-0.0995	1.81e-06
YBR088C	PCNA-K164R Cl.2	YPR135W	CTF4	YPR135W_dma5136	-0.0995	4.26e-02
YBR088C	PCNA-K164R Cl.2	YPL174C	NIP100	YPL174C_dma4918	-0.0993	2.32e-03
YBR088C	PCNA-K164R Cl.2	YDL082W	RPL13A	YDL082W_dma680	-0.0982	8.26e-07
YBR088C	PCNA-K164R Cl.2	YIR020W-B	YOR198C	YIR020W-B_dma2436	-0.0982	5.04e-03
YBR088C	PCNA-K164R Cl.2	YDR149C	YDR149C	YDR149C_dma947	-0.0973	2.29e-02
YBR088C	PCNA-K164R Cl.2	YLR434C	YLR434C	YLR434C_dma3487	-0.0969	6.11e-03
YBR088C	PCNA-K164R Cl.2	YKL114C	APN1	YKL114C_dma2838	-0.0936	2.55e-02
YBR088C	PCNA-K164R Cl.2	YJL116C	NCA3	YJL116C_dma2517	-0.0902	2.24e-02
YBR088C	PCNA-K164R Cl.2	YPL057C	SUR1	YPL057C_dma4803	-0.0896	6.04e-05
YBR088C	PCNA-K164R Cl.2	YIL084C	SDS3	YIL084C_dma2337	-0.0891	4.45e-03
YBR088C	PCNA-K164R Cl.2	YDR401W	YDR401W	YDR401W_dma1120	-0.0882	3.61e-03
YBR088C	PCNA-K164R Cl.2	YKL077W	YKL077W	YKL077W_dma2817	-0.0873	9.95e-07
YBR088C	PCNA-K164R Cl.2	YNL099C	OCA1	YNL099C_dma4018	-0.0865	1.33e-02
YBR088C	PCNA-K164R Cl.2	YAR050W	FLO1	YAR050W_dma95	-0.0855	1.04e-13
YBR088C	PCNA-K164R Cl.2	YKL101W	HSL1	YKL101W_dma2824	-0.0851	2.52e-08
YBR088C	PCNA-K164R Cl.2	YNR005C	YNR005C	YNR005C_dma4212	-0.0839	1.25e-04
YBR088C	PCNA-K164R Cl.2	YJL128C	PBS2	YJL128C_dma2511	-0.0837	4.05e-03
YBR088C	PCNA-K164R Cl.2	YPR083W	MDM36	YPR083W_dma5357	-0.0832	1.69e-03
YBR088C	PCNA-K164R Cl.2	YER166W	DNF1	YER166W_dma1460	-0.0829	2.26e-03
YBR088C	PCNA-K164R Cl.2	YGL042C	YGL042C	YGL042C_dma5186	-0.0822	2.49e-21
YBR088C	PCNA-K164R Cl.2	YCL060C	YJL221C	YCL060C_dma523	-0.0815	3.71e-02
YBR088C	PCNA-K164R Cl.2	YJL148W	RPA34	YJL148W_dma2540	-0.0806	4.32e-02
