# Supplementary material for: Genetic Interactions Implicating Postreplicative Repair in Okazaki Fragment Processing
Source: PLoS Genet. 2015 Nov 6;11(11):e1005659. doi: 10.1371/journal.pgen.1005659 (PMC4636136; doi:10.1371/journal.pgen.1005659)
Supplement: S6 Table — (XLSX) [file pgen.1005659.s010.xlsx]

## Sheet: Sheet1
BIOLOGICAL_PROCESS
GO_term	set	expected	enrichment	background	p_fisher(1side)	fdr	Name	Description
GO:0006281	23 of 29 (79.3%)	2.04	11.27	148 of 2104 (7.0%)	1.89e-22	6.1e-19	DNA repair	"The process of restoring DNA after damage. Genomes are subject to damage by chemical and physical agents in the environment (e.g. UV and ionizing radiations, chemical mutagens, fungal and bacterial toxins, etc.) and by free radicals or alkylating agents endogenously generated in metabolism. DNA is also damaged because of errors during its replication. A variety of different DNA repair pathways h…	RFC5(YBR087W);POL30(YBR088C);MMS4(YBR098W);MCM7(YBR202W);MRC1(YCL061C);POL3(YDL102W);RAD55(YDR076W);XRS2(YDR369C);MUS81(YDR386W);RAD54(YGL163C);SRS2(YJL092W);POL32(YJR043C);RAD27(YKL113C);RAD5(YLR032W);MMS22(YLR320W);CSM3(YMR048W);CTF18(YMR078C);MRE11(YMR224C);POL1(YNL102W);RAD50(YNL250W);ELG1(YOR144C);CHL1(YPL008W);CTF4(YPR135W)
GO:0006974	23 of 29 (79.3%)	2.29	10.05	166 of 2104 (7.9%)	3.09e-21	4.98e-18	response to DNA damage stimulus	"Any process that results in a change in state or activity of a cell (in terms of movement, secretion, enzyme production, gene expression, etc.) as a result of a stimulus indicating damage to its DNA from environmental insults or errors during metabolism." [GOC:go_curators]	RFC5(YBR087W);POL30(YBR088C);MMS4(YBR098W);MCM7(YBR202W);MRC1(YCL061C);POL3(YDL102W);RAD55(YDR076W);XRS2(YDR369C);MUS81(YDR386W);RAD54(YGL163C);SRS2(YJL092W);POL32(YJR043C);RAD27(YKL113C);RAD5(YLR032W);MMS22(YLR320W);CSM3(YMR048W);CTF18(YMR078C);MRE11(YMR224C);POL1(YNL102W);RAD50(YNL250W);ELG1(YOR144C);CHL1(YPL008W);CTF4(YPR135W)
GO:0006259	24 of 29 (82.8%)	3.45	6.96	250 of 2104 (11.9%)	1.57e-18	1.68e-15	DNA metabolic process	"Any cellular metabolic process involving deoxyribonucleic acid. This is one of the two main types of nucleic acid, consisting of a long, unbranched macromolecule formed from one, or more commonly, two, strands of linked deoxyribonucleotides." [ISBN:0198506732]	POL12(YBL035C);RFC5(YBR087W);POL30(YBR088C);MMS4(YBR098W);MCM7(YBR202W);MRC1(YCL061C);POL3(YDL102W);RAD55(YDR076W);XRS2(YDR369C);MUS81(YDR386W);RAD54(YGL163C);SRS2(YJL092W);POL32(YJR043C);RAD27(YKL113C);RAD5(YLR032W);MMS22(YLR320W);CSM3(YMR048W);CTF18(YMR078C);MRE11(YMR224C);POL1(YNL102W);RAD50(YNL250W);ELG1(YOR144C);CHL1(YPL008W);CTF4(YPR135W)
GO:0033554	23 of 29 (79.3%)	3.54	6.49	257 of 2104 (12.2%)	9.76e-17	7.87e-14	cellular response to stress	"Any process that results in a change in state or activity of a cell (in terms of movement, secretion, enzyme production, gene expression, etc.) as a result of a stimulus indicating the organism is under stress. The stress is usually, but not necessarily, exogenous (e.g. temperature, humidity, ionizing radiation)." [GOC:mah]	RFC5(YBR087W);POL30(YBR088C);MMS4(YBR098W);MCM7(YBR202W);MRC1(YCL061C);POL3(YDL102W);RAD55(YDR076W);XRS2(YDR369C);MUS81(YDR386W);RAD54(YGL163C);SRS2(YJL092W);POL32(YJR043C);RAD27(YKL113C);RAD5(YLR032W);MMS22(YLR320W);CSM3(YMR048W);CTF18(YMR078C);MRE11(YMR224C);POL1(YNL102W);RAD50(YNL250W);ELG1(YOR144C);CHL1(YPL008W);CTF4(YPR135W)
GO:0006310	16 of 29 (55.2%)	1.17	13.66	85 of 2104 (4.0%)	5.31e-16	3.43e-13	DNA recombination	"Any process in which a new genotype is formed by reassortment of genes resulting in gene combinations different from those that were present in the parents. In eukaryotes genetic recombination can occur by chromosome assortment, intrachromosomal recombination, or nonreciprocal interchromosomal recombination. Intrachromosomal recombination occurs by crossing over. In bacteria it may occur by gene…	MMS4(YBR098W);MCM7(YBR202W);RAD55(YDR076W);XRS2(YDR369C);MUS81(YDR386W);RAD54(YGL163C);POL32(YJR043C);RAD27(YKL113C);MMS22(YLR320W);CTF18(YMR078C);MRE11(YMR224C);POL1(YNL102W);RAD50(YNL250W);ELG1(YOR144C);CHL1(YPL008W);CTF4(YPR135W)
GO:0006302	14 of 29 (48.3%)	0.84	16.65	61 of 2104 (2.9%)	3.47e-15	1.6e-12	double-strand break repair	"The repair of double-strand breaks in DNA via homologous and nonhomologous mechanisms to reform a continuous DNA helix." [GOC:elh]	MCM7(YBR202W);RAD55(YDR076W);XRS2(YDR369C);RAD54(YGL163C);SRS2(YJL092W);POL32(YJR043C);RAD27(YKL113C);RAD5(YLR032W);MMS22(YLR320W);CTF18(YMR078C);MRE11(YMR224C);RAD50(YNL250W);ELG1(YOR144C);CTF4(YPR135W)
GO:0006950	23 of 29 (79.3%)	4.13	5.56	300 of 2104 (14.3%)	3.48e-15	1.6e-12	response to stress	"Any process that results in a change in state or activity of a cell or an organism (in terms of movement, secretion, enzyme production, gene expression, etc.) as a result of a disturbance in organismal or cellular homeostasis, usually, but not necessarily, exogenous (e.g. temperature, humidity, ionizing radiation)." [GOC:mah]	RFC5(YBR087W);POL30(YBR088C);MMS4(YBR098W);MCM7(YBR202W);MRC1(YCL061C);POL3(YDL102W);RAD55(YDR076W);XRS2(YDR369C);MUS81(YDR386W);RAD54(YGL163C);SRS2(YJL092W);POL32(YJR043C);RAD27(YKL113C);RAD5(YLR032W);MMS22(YLR320W);CSM3(YMR048W);CTF18(YMR078C);MRE11(YMR224C);POL1(YNL102W);RAD50(YNL250W);ELG1(YOR144C);CHL1(YPL008W);CTF4(YPR135W)
GO:0006261	15 of 29 (51.7%)	1.13	13.27	82 of 2104 (3.9%)	9.88e-15	3.98e-12	DNA-dependent DNA replication	"A DNA replication process that uses parental DNA as a template for the DNA-dependent DNA polymerases that synthesize the new strands." [GOC:mah, ISBN:0198506732]	POL12(YBL035C);RFC5(YBR087W);POL30(YBR088C);MCM7(YBR202W);MRC1(YCL061C);POL3(YDL102W);POL32(YJR043C);RAD27(YKL113C);MMS22(YLR320W);CSM3(YMR048W);CTF18(YMR078C);POL1(YNL102W);ELG1(YOR144C);CHL1(YPL008W);CTF4(YPR135W)
GO:0051716	23 of 29 (79.3%)	4.85	4.74	352 of 2104 (16.7%)	1.33e-13	4.75e-11	cellular response to stimulus	"Any process that results in a change in state or activity of a cell (in terms of movement, secretion, enzyme production, gene expression, etc.) as a result of a stimulus. The process begins with detection of the stimulus by a cell and ends with a change in state or activity or the cell." [GOC:bf, GOC:jl]	RFC5(YBR087W);POL30(YBR088C);MMS4(YBR098W);MCM7(YBR202W);MRC1(YCL061C);POL3(YDL102W);RAD55(YDR076W);XRS2(YDR369C);MUS81(YDR386W);RAD54(YGL163C);SRS2(YJL092W);POL32(YJR043C);RAD27(YKL113C);RAD5(YLR032W);MMS22(YLR320W);CSM3(YMR048W);CTF18(YMR078C);MRE11(YMR224C);POL1(YNL102W);RAD50(YNL250W);ELG1(YOR144C);CHL1(YPL008W);CTF4(YPR135W)
GO:0022403	20 of 29 (69.0%)	3.31	6.05	240 of 2104 (11.4%)	2.6e-13	8.39e-11	cell cycle phase	"A cell cycle process comprising the steps by which a cell progresses through one of the biochemical and morphological phases and events that occur during successive cell replication or nuclear replication events." [GOC:dph, GOC:isa_complete, GOC:tb]	POL30(YBR088C);MMS4(YBR098W);MCM7(YBR202W);MRC1(YCL061C);POL3(YDL102W);RAD55(YDR076W);XRS2(YDR369C);MUS81(YDR386W);CDC20(YGL116W);HSL1(YKL101W);MMS22(YLR320W);CSM3(YMR048W);CTF18(YMR078C);MRE11(YMR224C);POL1(YNL102W);RAD50(YNL250W);ELG1(YOR144C);CHL1(YPL008W);CLB2(YPR119W);CTF4(YPR135W)
GO:0006260	15 of 29 (51.7%)	1.41	10.67	102 of 2104 (4.8%)	3.04e-13	8.89e-11	DNA replication	"The cellular metabolic process in which a cell duplicates one or more molecules of DNA. DNA replication begins when specific sequences, known as origins of replication, are recognized and bound by initiation proteins, and ends when the original DNA molecule has been completely duplicated and the copies topologically separated. The unit of replication usually corresponds to the genome of the cell…	POL12(YBL035C);RFC5(YBR087W);POL30(YBR088C);MCM7(YBR202W);MRC1(YCL061C);POL3(YDL102W);POL32(YJR043C);RAD27(YKL113C);MMS22(YLR320W);CSM3(YMR048W);CTF18(YMR078C);POL1(YNL102W);ELG1(YOR144C);CHL1(YPL008W);CTF4(YPR135W)
GO:0000725	11 of 29 (37.9%)	0.52	21.00	38 of 2104 (1.8%)	3.85e-13	1.03e-10	recombinational repair	"A DNA repair process that involves the exchange, reciprocal or nonreciprocal, of genetic material between the broken DNA molecule and a homologous region of DNA." [GOC:elh]	MCM7(YBR202W);RAD55(YDR076W);XRS2(YDR369C);RAD54(YGL163C);POL32(YJR043C);MMS22(YLR320W);CTF18(YMR078C);MRE11(YMR224C);RAD50(YNL250W);ELG1(YOR144C);CTF4(YPR135W)
GO:0022402	21 of 29 (72.4%)	4.12	5.10	299 of 2104 (14.2%)	1.25e-12	3.09e-10	cell cycle process	"A cellular process that is involved in the progression of biochemical and morphological phases and events that occur in a cell during successive cell replication or nuclear replication events." [GOC:isa_complete]	RFC5(YBR087W);POL30(YBR088C);MMS4(YBR098W);MCM7(YBR202W);MRC1(YCL061C);POL3(YDL102W);RAD55(YDR076W);XRS2(YDR369C);MUS81(YDR386W);CDC20(YGL116W);HSL1(YKL101W);MMS22(YLR320W);CSM3(YMR048W);CTF18(YMR078C);MRE11(YMR224C);POL1(YNL102W);RAD50(YNL250W);ELG1(YOR144C);CHL1(YPL008W);CLB2(YPR119W);CTF4(YPR135W)
GO:0000724	10 of 29 (34.5%)	0.45	21.99	33 of 2104 (1.6%)	3.34e-12	7.69e-10	double-strand break repair via homologous recombination	"The error-free repair of a double-strand break in DNA in which the broken DNA molecule is repaired using homologous sequences. A strand in the broken DNA searches for a homologous region in an intact chromosome to serve as the template for DNA synthesis. The restoration of two intact DNA molecules results in the exchange, reciprocal or nonreciprocal, of genetic material between the intact DNA mo…	MCM7(YBR202W);RAD55(YDR076W);XRS2(YDR369C);RAD54(YGL163C);POL32(YJR043C);CTF18(YMR078C);MRE11(YMR224C);RAD50(YNL250W);ELG1(YOR144C);CTF4(YPR135W)
GO:0050896	23 of 29 (79.3%)	5.71	4.03	414 of 2104 (19.7%)	5.04e-12	1.08e-09	response to stimulus	"Any process that results in a change in state or activity of a cell or an organism (in terms of movement, secretion, enzyme production, gene expression, etc.) as a result of a stimulus. The process begins with detection of the stimulus and ends with a change in state or activity or the cell or organism." [GOC:ai, GOC:bf]	RFC5(YBR087W);POL30(YBR088C);MMS4(YBR098W);MCM7(YBR202W);MRC1(YCL061C);POL3(YDL102W);RAD55(YDR076W);XRS2(YDR369C);MUS81(YDR386W);RAD54(YGL163C);SRS2(YJL092W);POL32(YJR043C);RAD27(YKL113C);RAD5(YLR032W);MMS22(YLR320W);CSM3(YMR048W);CTF18(YMR078C);MRE11(YMR224C);POL1(YNL102W);RAD50(YNL250W);ELG1(YOR144C);CHL1(YPL008W);CTF4(YPR135W)
GO:0007049	21 of 29 (72.4%)	4.81	4.37	349 of 2104 (16.6%)	2.88e-11	5.79e-09	cell cycle	"The progression of biochemical and morphological phases and events that occur in a cell during successive cell replication or nuclear replication events. Canonically, the cell cycle comprises the replication and segregation of genetic material followed by the division of the cell, but in endocycles or syncytial cells nuclear replication or nuclear division may not be followed by cell division." …	RFC5(YBR087W);POL30(YBR088C);MMS4(YBR098W);MCM7(YBR202W);MRC1(YCL061C);POL3(YDL102W);RAD55(YDR076W);XRS2(YDR369C);MUS81(YDR386W);CDC20(YGL116W);HSL1(YKL101W);MMS22(YLR320W);CSM3(YMR048W);CTF18(YMR078C);MRE11(YMR224C);POL1(YNL102W);RAD50(YNL250W);ELG1(YOR144C);CHL1(YPL008W);CLB2(YPR119W);CTF4(YPR135W)
GO:0006284	7 of 29 (24.1%)	0.17	42.32	12 of 2104 (0.6%)	3.29e-11	6.24e-09	base-excision repair	"In base excision repair, an altered base is removed by a DNA glycosylase enzyme, followed by excision of the resulting sugar phosphate. The small gap left in the DNA helix is filled in by the sequential action of DNA polymerase and DNA ligase." [ISBN:0815316194]	POL30(YBR088C);POL3(YDL102W);XRS2(YDR369C);POL32(YJR043C);RAD27(YKL113C);MRE11(YMR224C);RAD50(YNL250W)
GO:0000279	16 of 29 (55.2%)	2.76	5.80	200 of 2104 (9.5%)	5.59e-10	1e-07	M phase	"A cell cycle process comprising the steps by which a cell progresses through M phase, the part of the cell cycle comprising nuclear division." [GOC:dph, GOC:mah, ISBN:0815316194]	POL30(YBR088C);MMS4(YBR098W);MRC1(YCL061C);RAD55(YDR076W);XRS2(YDR369C);MUS81(YDR386W);CDC20(YGL116W);MMS22(YLR320W);CSM3(YMR048W);CTF18(YMR078C);MRE11(YMR224C);RAD50(YNL250W);ELG1(YOR144C);CHL1(YPL008W);CLB2(YPR119W);CTF4(YPR135W)
GO:0000726	7 of 29 (24.1%)	0.26	26.73	19 of 2104 (0.9%)	1.96e-09	3.33e-07	non-recombinational repair	"A DNA repair process in which that does not require the exchange of genetic material between the broken DNA molecule and a homologous region of DNA." [GOC:elh]	RAD55(YDR076W);XRS2(YDR369C);RAD54(YGL163C);SRS2(YJL092W);RAD27(YKL113C);MRE11(YMR224C);RAD50(YNL250W)
GO:0006271	8 of 29 (27.6%)	0.43	18.72	31 of 2104 (1.5%)	2.93e-09	4.5e-07	DNA strand elongation involved in DNA replication	"The process in which a DNA strand is synthesized from template DNA during replication by the action of polymerases, which add nucleotides to the 3' end of the nascent DNA strand." [ISBN:071673706X, ISBN:0815316194]	POL12(YBL035C);RFC5(YBR087W);POL30(YBR088C);MCM7(YBR202W);POL3(YDL102W);POL32(YJR043C);RAD27(YKL113C);POL1(YNL102W)
GO:0022616	8 of 29 (27.6%)	0.43	18.72	31 of 2104 (1.5%)	2.93e-09	4.5e-07	DNA strand elongation	"The DNA metabolic process in which a DNA strand is synthesized by adding nucleotides to the 3' end of an existing DNA stand." [GOC:isa_complete]	POL12(YBL035C);RFC5(YBR087W);POL30(YBR088C);MCM7(YBR202W);POL3(YDL102W);POL32(YJR043C);RAD27(YKL113C);POL1(YNL102W)
GO:0048610	13 of 29 (44.8%)	2.14	6.08	155 of 2104 (7.4%)	2.79e-08	3.73e-06	cellular process involved in reproduction	"A process, occurring at the cellular level, that is involved in the reproductive function of a multicellular or single-celled organism." [GOC:dph, GOC:jid]	POL30(YBR088C);MMS4(YBR098W);RAD55(YDR076W);XRS2(YDR369C);MUS81(YDR386W);CDC20(YGL116W);RAD27(YKL113C);MMS22(YLR320W);CSM3(YMR048W);MRE11(YMR224C);POL1(YNL102W);RAD50(YNL250W);CHL1(YPL008W)
GO:0044702	13 of 29 (44.8%)	2.14	6.08	155 of 2104 (7.4%)	2.79e-08	3.73e-06	single organism reproductive process	"A biological process that directly contributes to the process of producing new individuals, involving a single organism." [GOC:jl]	POL30(YBR088C);MMS4(YBR098W);RAD55(YDR076W);XRS2(YDR369C);MUS81(YDR386W);CDC20(YGL116W);RAD27(YKL113C);MMS22(YLR320W);CSM3(YMR048W);MRE11(YMR224C);POL1(YNL102W);RAD50(YNL250W);CHL1(YPL008W)
GO:0022414	13 of 29 (44.8%)	2.14	6.08	155 of 2104 (7.4%)	2.79e-08	3.73e-06	reproductive process	"A biological process that directly contributes to the process of producing new individuals by one or two organisms. The new individuals inherit some proportion of their genetic material from the parent or parents." [GOC:dph, GOC:isa_complete]	POL30(YBR088C);MMS4(YBR098W);RAD55(YDR076W);XRS2(YDR369C);MUS81(YDR386W);CDC20(YGL116W);RAD27(YKL113C);MMS22(YLR320W);CSM3(YMR048W);MRE11(YMR224C);POL1(YNL102W);RAD50(YNL250W);CHL1(YPL008W)
GO:0006273	6 of 29 (20.7%)	0.22	27.21	16 of 2104 (0.8%)	2.89e-08	3.73e-06	lagging strand elongation	"The synthesis of DNA from a template strand in a net 3' to 5' direction. Lagging strand DNA elongation proceeds by discontinuous synthesis of short stretches of DNA, known as Okazaki fragments, from RNA primers; these fragments are then joined by DNA ligase. Although each segment of nascent DNA is synthesized in the 5' to 3' direction, the overall direction of lagging strand synthesis is 3' to 5…	POL12(YBL035C);POL30(YBR088C);POL3(YDL102W);POL32(YJR043C);RAD27(YKL113C);POL1(YNL102W)
GO:0007059	11 of 29 (37.9%)	1.39	7.90	101 of 2104 (4.8%)	3.05e-08	3.78e-06	chromosome segregation	"The process in which genetic material, in the form of chromosomes, is organized into specific structures and then physically separated and apportioned to two or more sets. In eukaryotes, chromosome segregation begins with the alignment of chromosomes at the metaphase plate, includes chromosome separation, and ends when chromosomes have completed movement to the spindle poles." [GOC:ai, GOC:mah]	RFC5(YBR087W);POL30(YBR088C);MMS4(YBR098W);MRC1(YCL061C);MUS81(YDR386W);MMS22(YLR320W);CSM3(YMR048W);CTF18(YMR078C);ELG1(YOR144C);CHL1(YPL008W);CTF4(YPR135W)
GO:0007127	8 of 29 (27.6%)	0.58	13.82	42 of 2104 (2.0%)	3.97e-08	4.74e-06	meiosis I	"A cell cycle process comprising the steps by which a cell progresses through the first phase of meiosis, in which cells divide and homologous chromosomes are paired and segregated from each other, producing two daughter cells." [GOC:dph, GOC:mah, PMID:9334324]	POL30(YBR088C);MMS4(YBR098W);RAD55(YDR076W);XRS2(YDR369C);MUS81(YDR386W);CDC20(YGL116W);MRE11(YMR224C);RAD50(YNL250W)
GO:0007062	8 of 29 (27.6%)	0.59	13.50	43 of 2104 (2.0%)	4.83e-08	5.56e-06	sister chromatid cohesion	"The cell cycle process in which the sister chromatids of a replicated chromosome are joined along the entire length of the chromosome." [GOC:mah, ISBN:0815316194]	RFC5(YBR087W);POL30(YBR088C);MRC1(YCL061C);CSM3(YMR048W);CTF18(YMR078C);ELG1(YOR144C);CHL1(YPL008W);CTF4(YPR135W)
GO:0007126	10 of 29 (34.5%)	1.25	7.97	91 of 2104 (4.3%)	1.42e-07	1.53e-05	meiosis	"A cell cycle process comprising the steps by which a cell progresses through the nuclear division phase of a meiotic cell cycle. A meiotic cell cycle is the specialized nuclear and cell division in which a single diploid cell undergoes two nuclear divisions following a single round of DNA replication in order to produce four daughter cells that contain half the number of chromosomes as the diplo…	POL30(YBR088C);MMS4(YBR098W);RAD55(YDR076W);XRS2(YDR369C);MUS81(YDR386W);CDC20(YGL116W);MMS22(YLR320W);CSM3(YMR048W);MRE11(YMR224C);RAD50(YNL250W)
GO:0051327	10 of 29 (34.5%)	1.25	7.97	91 of 2104 (4.3%)	1.42e-07	1.53e-05	M phase of meiotic cell cycle	"M phase occurring as part of the meiotic cell cycle. M phase is the part of the cell cycle during which nuclear division takes place. A meiotic cell cycle is one in which canonically a cell replicates to produce four offspring with half the chromosomal content of the progenitor cell." [GOC:ai, GOC:dph, GOC:mah]	POL30(YBR088C);MMS4(YBR098W);RAD55(YDR076W);XRS2(YDR369C);MUS81(YDR386W);CDC20(YGL116W);MMS22(YLR320W);CSM3(YMR048W);MRE11(YMR224C);RAD50(YNL250W)
GO:0051321	10 of 29 (34.5%)	1.27	7.89	92 of 2104 (4.4%)	1.58e-07	1.64e-05	meiotic cell cycle	"Progression through the phases of the meiotic cell cycle, in which canonically a cell replicates to produce four offspring with half the chromosomal content of the progenitor cell." [GOC:ai]	POL30(YBR088C);MMS4(YBR098W);RAD55(YDR076W);XRS2(YDR369C);MUS81(YDR386W);CDC20(YGL116W);MMS22(YLR320W);CSM3(YMR048W);MRE11(YMR224C);RAD50(YNL250W)
GO:0000727	6 of 29 (20.7%)	0.29	20.73	21 of 2104 (1.0%)	1.87e-07	1.88e-05	double-strand break repair via break-induced replication	"The error-free repair of a double-strand break in DNA in which the centromere-proximal end of a broken chromosome searches for a homologous region in an intact chromosome. DNA synthesis initiates from the 3' end of the invading DNA strand, using the intact chromosome as the template, and progresses to the end of the chromosome." [GOC:elh, PMID:10357855]	MCM7(YBR202W);XRS2(YDR369C);POL32(YJR043C);MRE11(YMR224C);RAD50(YNL250W);CTF4(YPR135W)
GO:0000003	13 of 29 (44.8%)	2.51	5.18	182 of 2104 (8.7%)	1.98e-07	1.93e-05	reproduction	"The production by an organism of new individuals that contain some portion of their genetic material inherited from that organism." [GOC:go_curators, GOC:isa_complete, ISBN:0198506732]	POL30(YBR088C);MMS4(YBR098W);RAD55(YDR076W);XRS2(YDR369C);MUS81(YDR386W);CDC20(YGL116W);RAD27(YKL113C);MMS22(YLR320W);CSM3(YMR048W);MRE11(YMR224C);POL1(YNL102W);RAD50(YNL250W);CHL1(YPL008W)
GO:0007064	7 of 29 (24.1%)	0.48	14.51	35 of 2104 (1.7%)	2.26e-07	2.14e-05	mitotic sister chromatid cohesion	"The cell cycle process in which the sister chromatids of a replicated chromosome are joined along the entire length of the chromosome, from their formation in S phase through metaphase during a mitotic cell cycle. This cohesion cycle is critical for high fidelity chromosome transmission." [GOC:ai, GOC:rn, PMID:10827941, PMID:11389843, PMID:14623866]	POL30(YBR088C);MRC1(YCL061C);CSM3(YMR048W);CTF18(YMR078C);ELG1(YOR144C);CHL1(YPL008W);CTF4(YPR135W)
GO:0006303	5 of 29 (17.2%)	0.18	27.90	13 of 2104 (0.6%)	4.14e-07	3.81e-05	double-strand break repair via nonhomologous end joining	"The repair of a double-strand break in DNA in which the two broken ends are rejoined with little or no sequence complementarity. Information at the DNA ends may be lost due to the modification of broken DNA ends." [PMID:10827453]	XRS2(YDR369C);SRS2(YJL092W);RAD27(YKL113C);MRE11(YMR224C);RAD50(YNL250W)
GO:0000819	8 of 29 (27.6%)	0.80	10.01	58 of 2104 (2.8%)	5.58e-07	4.99e-05	sister chromatid segregation	"The cell cycle process in which sister chromatids are organized and then physically separated and apportioned to two or more sets." [GOC:ai, GOC:elh]	POL30(YBR088C);MRC1(YCL061C);MMS22(YLR320W);CSM3(YMR048W);CTF18(YMR078C);ELG1(YOR144C);CHL1(YPL008W);CTF4(YPR135W)
GO:0090304	24 of 29 (82.8%)	10.97	2.19	796 of 2104 (37.8%)	7.82e-07	6.81e-05	nucleic acid metabolic process	"Any cellular metabolic process involving nucleic acids." [GOC:dph, GOC:tb]	POL12(YBL035C);RFC5(YBR087W);POL30(YBR088C);MMS4(YBR098W);MCM7(YBR202W);MRC1(YCL061C);POL3(YDL102W);RAD55(YDR076W);XRS2(YDR369C);MUS81(YDR386W);RAD54(YGL163C);SRS2(YJL092W);POL32(YJR043C);RAD27(YKL113C);RAD5(YLR032W);MMS22(YLR320W);CSM3(YMR048W);CTF18(YMR078C);MRE11(YMR224C);POL1(YNL102W);RAD50(YNL250W);ELG1(YOR144C);CHL1(YPL008W);CTF4(YPR135W)
GO:0000278	13 of 29 (44.8%)	2.88	4.51	209 of 2104 (9.9%)	1.03e-06	8.72e-05	mitotic cell cycle	"Progression through the phases of the mitotic cell cycle, the most common eukaryotic cell cycle, which canonically comprises four successive phases called G1, S, G2, and M and includes replication of the genome and the subsequent segregation of chromosomes into daughter cells. In some variant cell cycles nuclear replication or nuclear division may not be followed by cell division, or G1 and G2 p…	POL30(YBR088C);MCM7(YBR202W);MRC1(YCL061C);POL3(YDL102W);CDC20(YGL116W);HSL1(YKL101W);CSM3(YMR048W);CTF18(YMR078C);POL1(YNL102W);ELG1(YOR144C);CHL1(YPL008W);CLB2(YPR119W);CTF4(YPR135W)
GO:0044260	27 of 29 (93.1%)	15.38	1.76	1116 of 2104 (53.0%)	3.14e-06	0.000259	cellular macromolecule metabolic process	"The chemical reactions and pathways involving macromolecules, any molecule of high relative molecular mass, the structure of which essentially comprises the multiple repetition of units derived, actually or conceptually, from molecules of low relative molecular mass, as carried out by individual cells." [CHEBI:33694, GOC:mah]	POL12(YBL035C);RFC5(YBR087W);POL30(YBR088C);MMS4(YBR098W);MCM7(YBR202W);MRC1(YCL061C);POL3(YDL102W);RAD55(YDR076W);XRS2(YDR369C);MUS81(YDR386W);CDC20(YGL116W);RAD54(YGL163C);SRS2(YJL092W);POL32(YJR043C);HSL1(YKL101W);RAD27(YKL113C);RAD5(YLR032W);MMS22(YLR320W);CSM3(YMR048W);CTF18(YMR078C);MRE11(YMR224C);POL1(YNL102W);RAD50(YNL250W);ELG1(YOR144C);CHL1(YPL008W);CLB2(YPR119W);CTF4(YPR135W)
GO:0000723	6 of 29 (20.7%)	0.45	13.19	33 of 2104 (1.6%)	3.41e-06	0.000268	telomere maintenance	"Any process that contributes to the maintenance of proper telomeric length and structure by affecting and monitoring the activity of telomeric proteins and the length of telomeric DNA. These processes includes those that shorten and lengthen the telomeric DNA sequences." [GOC:elh, PMID:11092831]	POL12(YBL035C);MRC1(YCL061C);XRS2(YDR369C);RAD54(YGL163C);RAD50(YNL250W);ELG1(YOR144C)
GO:0060249	6 of 29 (20.7%)	0.45	13.19	33 of 2104 (1.6%)	3.41e-06	0.000268	anatomical structure homeostasis	"A homeostatic process involved in the maintenance of an internal steady state within a defined anatomical structure of an organism, including control of cellular proliferation and death and control of metabolic function. An anatomical structure is any biological entity that occupies space and is distinguished from its surroundings. Anatomical structures can be macroscopic such as a carpel, or mi…	POL12(YBL035C);MRC1(YCL061C);XRS2(YDR369C);RAD54(YGL163C);RAD50(YNL250W);ELG1(YOR144C)
GO:0045005	4 of 29 (13.8%)	0.12	32.25	9 of 2104 (0.4%)	3.5e-06	0.000269	maintenance of fidelity involved in DNA-dependent DNA replication	"A DNA metabolic process that prevents or corrects errors to ensure that DNA is replicated accurately. Errors can be corrected either by intrinsic DNA polymerase proofreading activity or via mismatch repair." [GOC:mah, GOC:vw]	MRC1(YCL061C);POL3(YDL102W);MMS22(YLR320W);CSM3(YMR048W)
GO:0051276	13 of 29 (44.8%)	3.23	4.03	234 of 2104 (11.1%)	3.83e-06	0.000287	chromosome organization	"A process that is carried out at the cellular level that results in the assembly, arrangement of constituent parts, or disassembly of chromosomes, structures composed of a very long molecule of DNA and associated proteins that carries hereditary information." [GOC:ai, GOC:dph, GOC:jl, GOC:mah]	POL12(YBL035C);RFC5(YBR087W);POL30(YBR088C);MRC1(YCL061C);XRS2(YDR369C);RAD54(YGL163C);MMS22(YLR320W);CSM3(YMR048W);CTF18(YMR078C);RAD50(YNL250W);ELG1(YOR144C);CHL1(YPL008W);CTF4(YPR135W)
GO:0032200	6 of 29 (20.7%)	0.47	12.80	34 of 2104 (1.6%)	4.1e-06	0.0003	telomere organization	"A process that is carried out at the cellular level which results in the assembly, arrangement of constituent parts, or disassembly of telomeres, terminal regions of a linear chromosome that include the telomeric DNA repeats and associated proteins." [GOC:dph, GOC:jl, GOC:mah]	POL12(YBL035C);MRC1(YCL061C);XRS2(YDR369C);RAD54(YGL163C);RAD50(YNL250W);ELG1(YOR144C)
GO:0043170	27 of 29 (93.1%)	15.70	1.72	1139 of 2104 (54.1%)	5.25e-06	0.000376	macromolecule metabolic process	"The chemical reactions and pathways involving macromolecules, any molecule of high relative molecular mass, the structure of which essentially comprises the multiple repetition of units derived, actually or conceptually, from molecules of low relative molecular mass." [CHEBI:33694, GOC:mah]	POL12(YBL035C);RFC5(YBR087W);POL30(YBR088C);MMS4(YBR098W);MCM7(YBR202W);MRC1(YCL061C);POL3(YDL102W);RAD55(YDR076W);XRS2(YDR369C);MUS81(YDR386W);CDC20(YGL116W);RAD54(YGL163C);SRS2(YJL092W);POL32(YJR043C);HSL1(YKL101W);RAD27(YKL113C);RAD5(YLR032W);MMS22(YLR320W);CSM3(YMR048W);CTF18(YMR078C);MRE11(YMR224C);POL1(YNL102W);RAD50(YNL250W);ELG1(YOR144C);CHL1(YPL008W);CLB2(YPR119W);CTF4(YPR135W)
GO:0000070	7 of 29 (24.1%)	0.76	9.23	55 of 2104 (2.6%)	5.66e-06	0.000396	mitotic sister chromatid segregation	"The cell cycle process in which replicated homologous chromosomes are organized and then physically separated and apportioned to two sets during the mitotic cell cycle. Each replicated chromosome, composed of two sister chromatids, aligns at the cell equator, paired with its homologous partner. One homolog of each morphologic type goes into each of the resulting chromosome sets." [GOC:ai]	POL30(YBR088C);MRC1(YCL061C);CSM3(YMR048W);CTF18(YMR078C);ELG1(YOR144C);CHL1(YPL008W);CTF4(YPR135W)
GO:0006270	6 of 29 (20.7%)	0.52	11.46	38 of 2104 (1.8%)	8.1e-06	0.000555	DNA replication initiation	"The process in which DNA-dependent DNA replication is started; this involves the separation of a stretch of the DNA double helix, the recruitment of DNA polymerases and the initiation of polymerase action." [ISBN:071673706X, ISBN:0815316194]	POL12(YBL035C);MCM7(YBR202W);CTF18(YMR078C);POL1(YNL102W);CHL1(YPL008W);CTF4(YPR135W)
GO:0006298	4 of 29 (13.8%)	0.15	26.38	11 of 2104 (0.5%)	9e-06	0.000604	mismatch repair	"A system for the correction of errors in which an incorrect base, which cannot form hydrogen bonds with the corresponding base in the parent strand, is incorporated into the daughter strand. The mismatch repair system promotes genomic fidelity by repairing base-base mismatches, insertion-deletion loops and heterologies generated during DNA replication and recombination." [ISBN:0198506732, PMID:1…	RFC5(YBR087W);POL30(YBR088C);POL3(YDL102W);POL32(YJR043C)
GO:0006139	24 of 29 (82.8%)	12.34	1.95	895 of 2104 (42.5%)	9.39e-06	0.000618	nucleobase-containing compound metabolic process	"Any cellular metabolic process involving nucleobases, nucleosides, nucleotides and nucleic acids." [GOC:ai]	POL12(YBL035C);RFC5(YBR087W);POL30(YBR088C);MMS4(YBR098W);MCM7(YBR202W);MRC1(YCL061C);POL3(YDL102W);RAD55(YDR076W);XRS2(YDR369C);MUS81(YDR386W);RAD54(YGL163C);SRS2(YJL092W);POL32(YJR043C);RAD27(YKL113C);RAD5(YLR032W);MMS22(YLR320W);CSM3(YMR048W);CTF18(YMR078C);MRE11(YMR224C);POL1(YNL102W);RAD50(YNL250W);ELG1(YOR144C);CHL1(YPL008W);CTF4(YPR135W)
GO:0006272	4 of 29 (13.8%)	0.17	24.18	12 of 2104 (0.6%)	1.34e-05	0.000862	leading strand elongation	"The synthesis of DNA from a template strand in the 5' to 3' direction; leading strand elongation is continuous as it proceeds in the same direction as the replication fork." [ISBN:071673706X, ISBN:0815316194]	RFC5(YBR087W);POL30(YBR088C);POL3(YDL102W);POL32(YJR043C)
GO:0006725	24 of 29 (82.8%)	12.57	1.91	912 of 2104 (43.3%)	1.39e-05	0.000878	cellular aromatic compound metabolic process	"The chemical reactions and pathways involving aromatic compounds, any organic compound characterized by one or more planar rings, each of which contains conjugated double bonds and delocalized pi electrons, as carried out by individual cells." [GOC:ai, ISBN:0198506732]	POL12(YBL035C);RFC5(YBR087W);POL30(YBR088C);MMS4(YBR098W);MCM7(YBR202W);MRC1(YCL061C);POL3(YDL102W);RAD55(YDR076W);XRS2(YDR369C);MUS81(YDR386W);RAD54(YGL163C);SRS2(YJL092W);POL32(YJR043C);RAD27(YKL113C);RAD5(YLR032W);MMS22(YLR320W);CSM3(YMR048W);CTF18(YMR078C);MRE11(YMR224C);POL1(YNL102W);RAD50(YNL250W);ELG1(YOR144C);CHL1(YPL008W);CTF4(YPR135W)
GO:0046483	24 of 29 (82.8%)	12.63	1.90	916 of 2104 (43.5%)	1.52e-05	0.000943	heterocycle metabolic process	"The chemical reactions and pathways involving heterocyclic compounds, those with a cyclic molecular structure and at least two different atoms in the ring (or rings)." [CHEBI:5686, ISBN:0198506732]	POL12(YBL035C);RFC5(YBR087W);POL30(YBR088C);MMS4(YBR098W);MCM7(YBR202W);MRC1(YCL061C);POL3(YDL102W);RAD55(YDR076W);XRS2(YDR369C);MUS81(YDR386W);RAD54(YGL163C);SRS2(YJL092W);POL32(YJR043C);RAD27(YKL113C);RAD5(YLR032W);MMS22(YLR320W);CSM3(YMR048W);CTF18(YMR078C);MRE11(YMR224C);POL1(YNL102W);RAD50(YNL250W);ELG1(YOR144C);CHL1(YPL008W);CTF4(YPR135W)
GO:0051329	7 of 29 (24.1%)	0.91	7.69	66 of 2104 (3.1%)	1.96e-05	0.00119	interphase of mitotic cell cycle	"Interphase occurring as part of the mitotic cell cycle. Canonically, interphase is the stage of the cell cycle during which the biochemical and physiologic functions of the cell are performed and replication of chromatin occurs. A mitotic cell cycle is one which canonically comprises four successive phases called G1, S, G2, and M and includes replication of the genome and the subsequent segregat…	MCM7(YBR202W);MRC1(YCL061C);POL3(YDL102W);HSL1(YKL101W);CSM3(YMR048W);POL1(YNL102W);CLB2(YPR119W)
GO:0051325	7 of 29 (24.1%)	0.92	7.58	67 of 2104 (3.2%)	2.17e-05	0.00129	interphase	"A cell cycle process comprising the steps by which a cell progresses through interphase, the stage of cell cycle between successive rounds of chromosome segregation. Canonically, interphase is the stage of the cell cycle during which the biochemical and physiologic functions of the cell are performed and replication of chromatin occurs." [GOC:dph, GOC:mah, http://www.onelook.com]	MCM7(YBR202W);MRC1(YCL061C);POL3(YDL102W);HSL1(YKL101W);CSM3(YMR048W);POL1(YNL102W);CLB2(YPR119W)
GO:0034641	24 of 29 (82.8%)	12.90	1.86	936 of 2104 (44.5%)	2.38e-05	0.00139	cellular nitrogen compound metabolic process	"The chemical reactions and pathways involving various organic and inorganic nitrogenous compounds, as carried out by individual cells." [GOC:mah]	POL12(YBL035C);RFC5(YBR087W);POL30(YBR088C);MMS4(YBR098W);MCM7(YBR202W);MRC1(YCL061C);POL3(YDL102W);RAD55(YDR076W);XRS2(YDR369C);MUS81(YDR386W);RAD54(YGL163C);SRS2(YJL092W);POL32(YJR043C);RAD27(YKL113C);RAD5(YLR032W);MMS22(YLR320W);CSM3(YMR048W);CTF18(YMR078C);MRE11(YMR224C);POL1(YNL102W);RAD50(YNL250W);ELG1(YOR144C);CHL1(YPL008W);CTF4(YPR135W)
GO:1901360	24 of 29 (82.8%)	12.91	1.86	937 of 2104 (44.5%)	2.43e-05	0.0014	organic cyclic compound metabolic process	"The chemical reactions and pathways involving organic cyclic compound." [GOC:TermGenie]	POL12(YBL035C);RFC5(YBR087W);POL30(YBR088C);MMS4(YBR098W);MCM7(YBR202W);MRC1(YCL061C);POL3(YDL102W);RAD55(YDR076W);XRS2(YDR369C);MUS81(YDR386W);RAD54(YGL163C);SRS2(YJL092W);POL32(YJR043C);RAD27(YKL113C);RAD5(YLR032W);MMS22(YLR320W);CSM3(YMR048W);CTF18(YMR078C);MRE11(YMR224C);POL1(YNL102W);RAD50(YNL250W);ELG1(YOR144C);CHL1(YPL008W);CTF4(YPR135W)
GO:0006301	4 of 29 (13.8%)	0.19	20.73	14 of 2104 (0.7%)	2.65e-05	0.0015	postreplication repair	"The conversion of DNA-damage induced single-stranded gaps into large molecular weight DNA after replication. Includes pathways that remove replication-blocking lesions in conjunction with DNA replication." [GOC:elh]	POL30(YBR088C);POL3(YDL102W);POL32(YJR043C);RAD5(YLR032W)
GO:0007067	9 of 29 (31.0%)	1.76	5.10	128 of 2104 (6.1%)	3.06e-05	0.0017	mitosis	"A cell cycle process comprising the steps by which the nucleus of a eukaryotic cell divides; the process involves condensation of chromosomal DNA into a highly compacted form. Canonically, mitosis produces two daughter nuclei whose chromosome complement is identical to that of the mother cell." [GOC:dph, GOC:ma, GOC:mah, ISBN:0198547684]	POL30(YBR088C);MRC1(YCL061C);CDC20(YGL116W);CSM3(YMR048W);CTF18(YMR078C);ELG1(YOR144C);CHL1(YPL008W);CLB2(YPR119W);CTF4(YPR135W)
GO:0051052	6 of 29 (20.7%)	0.66	9.07	48 of 2104 (2.3%)	3.27e-05	0.00179	regulation of DNA metabolic process	"Any process that modulates the frequency, rate or extent of the chemical reactions and pathways involving DNA." [GOC:ai]	POL30(YBR088C);MMS4(YBR098W);MRC1(YCL061C);CSM3(YMR048W);ELG1(YOR144C);CHL1(YPL008W)
GO:0000280	9 of 29 (31.0%)	1.79	5.02	130 of 2104 (6.2%)	3.47e-05	0.00185	nuclear division	"The division of a cell nucleus into two nuclei, with DNA and other nuclear contents distributed between the daughter nuclei." [GOC:mah]	POL30(YBR088C);MRC1(YCL061C);CDC20(YGL116W);CSM3(YMR048W);CTF18(YMR078C);ELG1(YOR144C);CHL1(YPL008W);CLB2(YPR119W);CTF4(YPR135W)
GO:0042592	7 of 29 (24.1%)	0.99	7.05	72 of 2104 (3.4%)	3.5e-05	0.00185	homeostatic process	"Any biological process involved in the maintenance of an internal steady state." [GOC:jl, ISBN:0395825172]	POL12(YBL035C);MRC1(YCL061C);XRS2(YDR369C);RAD54(YGL163C);RAD5(YLR032W);RAD50(YNL250W);ELG1(YOR144C)
GO:0051726	8 of 29 (27.6%)	1.39	5.75	101 of 2104 (4.8%)	3.97e-05	0.00206	regulation of cell cycle	"Any process that modulates the rate or extent of progression through the cell cycle." [GOC:ai, GOC:dph, GOC:tb]	MMS4(YBR098W);MRC1(YCL061C);POL3(YDL102W);CDC20(YGL116W);HSL1(YKL101W);CSM3(YMR048W);POL1(YNL102W);CLB2(YPR119W)
GO:0048285	9 of 29 (31.0%)	1.83	4.91	133 of 2104 (6.3%)	4.17e-05	0.00214	organelle fission	"The creation of two or more organelles by division of one organelle." [GOC:jid]	POL30(YBR088C);MRC1(YCL061C);CDC20(YGL116W);CSM3(YMR048W);CTF18(YMR078C);ELG1(YOR144C);CHL1(YPL008W);CLB2(YPR119W);CTF4(YPR135W)
GO:0000076	3 of 29 (10.3%)	0.08	36.28	6 of 2104 (0.3%)	4.58e-05	0.00227	DNA replication checkpoint	"A cell cycle checkpoint that prevents the initiation of nuclear division until DNA replication is complete, thereby ensuring that progeny inherit a full complement of the genome." [GOC:curators, GOC:rn, PMID:11728327, PMID:12537518]	MRC1(YCL061C);CSM3(YMR048W);POL1(YNL102W)
GO:0010972	3 of 29 (10.3%)	0.08	36.28	6 of 2104 (0.3%)	4.58e-05	0.00227	negative regulation of G2/M transition of mitotic cell cycle	"Any process that decreases the rate or extent of progression from G2 phase to M phase of the mitotic cell cycle." [GOC:dph, GOC:tb]	MRC1(YCL061C);CSM3(YMR048W);POL1(YNL102W)
GO:0006807	24 of 29 (82.8%)	13.48	1.78	978 of 2104 (46.5%)	5.84e-05	0.00278	nitrogen compound metabolic process	"The chemical reactions and pathways involving organic or inorganic compounds that contain nitrogen, including (but not limited to) nitrogen fixation, nitrification, denitrification, assimilatory/dissimilatory nitrate reduction and the interconversion of nitrogenous organic matter and ammonium." [CHEBI:51143, GOC:go_curators, GOC:jl, ISBN:0198506732]	POL12(YBL035C);RFC5(YBR087W);POL30(YBR088C);MMS4(YBR098W);MCM7(YBR202W);MRC1(YCL061C);POL3(YDL102W);RAD55(YDR076W);XRS2(YDR369C);MUS81(YDR386W);RAD54(YGL163C);SRS2(YJL092W);POL32(YJR043C);RAD27(YKL113C);RAD5(YLR032W);MMS22(YLR320W);CSM3(YMR048W);CTF18(YMR078C);MRE11(YMR224C);POL1(YNL102W);RAD50(YNL250W);ELG1(YOR144C);CHL1(YPL008W);CTF4(YPR135W)
GO:0044763	28 of 29 (96.6%)	18.87	1.48	1369 of 2104 (65.1%)	5.88e-05	0.00278	single-organism cellular process	"Any process that is carried out at the cellular level, occurring within a single organism." [GOC:jl]	POL12(YBL035C);RFC5(YBR087W);POL30(YBR088C);MMS4(YBR098W);MCM7(YBR202W);MRC1(YCL061C);POL3(YDL102W);RAD55(YDR076W);XRS2(YDR369C);MUS81(YDR386W);CDC20(YGL116W);RAD54(YGL163C);SRS2(YJL092W);POL32(YJR043C);HSL1(YKL101W);RAD27(YKL113C);RAD5(YLR032W);YLR194C(YLR194C);MMS22(YLR320W);CSM3(YMR048W);CTF18(YMR078C);MRE11(YMR224C);POL1(YNL102W);RAD50(YNL250W);ELG1(YOR144C);CHL1(YPL008W);CLB2(YPR119W);CTF4(Y…
GO:0010564	7 of 29 (24.1%)	1.08	6.51	78 of 2104 (3.7%)	5.94e-05	0.00278	regulation of cell cycle process	"Any process that modulates a cellular process that is involved in the progression of biochemical and morphological phases and events that occur in a cell during successive cell replication or nuclear replication events." [GOC:dph, GOC:tb]	MMS4(YBR098W);MRC1(YCL061C);CDC20(YGL116W);HSL1(YKL101W);CSM3(YMR048W);POL1(YNL102W);CLB2(YPR119W)
GO:0000087	9 of 29 (31.0%)	1.92	4.70	139 of 2104 (6.6%)	5.95e-05	0.00278	M phase of mitotic cell cycle	"M phase occurring as part of the mitotic cell cycle. M phase is the part of the cell cycle during which nuclear division takes place. A mitotic cell cycle is one which canonically comprises four successive phases called G1, S, G2, and M and includes replication of the genome and the subsequent segregation of chromosomes into daughter cells." [GOC:dph, GOC:mah, ISBN:0815316194]	POL30(YBR088C);MRC1(YCL061C);CDC20(YGL116W);CSM3(YMR048W);CTF18(YMR078C);ELG1(YOR144C);CHL1(YPL008W);CLB2(YPR119W);CTF4(YPR135W)
GO:0051053	4 of 29 (13.8%)	0.23	17.07	17 of 2104 (0.8%)	6.13e-05	0.00282	negative regulation of DNA metabolic process	"Any process that stops, prevents, or reduces the frequency, rate or extent of the chemical reactions and pathways involving DNA." [GOC:ai]	MRC1(YCL061C);CSM3(YMR048W);ELG1(YOR144C);CHL1(YPL008W)
GO:0000086	5 of 29 (17.2%)	0.45	10.99	33 of 2104 (1.6%)	6.3e-05	0.00286	G2/M transition of mitotic cell cycle	"Progression from G2 phase to M phase of the mitotic cell cycle. The molecular event responsible for this transition is the activation of the major cell cycle cyclin-dependent kinase (e.g. Cdc2 in S. pombe, CDC28 in S. cerevisiae, Cdk1 in human)." [GOC:mah, GOC:vw]	MRC1(YCL061C);HSL1(YKL101W);CSM3(YMR048W);POL1(YNL102W);CLB2(YPR119W)
GO:0071704	28 of 29 (96.6%)	18.97	1.48	1376 of 2104 (65.4%)	6.74e-05	0.00302	organic substance metabolic process	"The chemical reactions and pathways involving an organic substance, any molecular entity containing carbon." [CHEBI:50860, GOC:mah]	POL12(YBL035C);RFC5(YBR087W);POL30(YBR088C);MMS4(YBR098W);MCM7(YBR202W);MRC1(YCL061C);POL3(YDL102W);RAD55(YDR076W);XRS2(YDR369C);MUS81(YDR386W);CDC20(YGL116W);RAD54(YGL163C);SRS2(YJL092W);POL32(YJR043C);HSL1(YKL101W);RAD27(YKL113C);RAD5(YLR032W);COQ9(YLR201C);MMS22(YLR320W);CSM3(YMR048W);CTF18(YMR078C);MRE11(YMR224C);POL1(YNL102W);RAD50(YNL250W);ELG1(YOR144C);CHL1(YPL008W);CLB2(YPR119W);CTF4(YPR1…
GO:0006312	4 of 29 (13.8%)	0.25	16.12	18 of 2104 (0.9%)	7.81e-05	0.00337	mitotic recombination	"The exchange, reciprocal or nonreciprocal, of genetic material between one DNA molecule and a homologous region of DNA that occurs during mitotic cell cycles." [GOC:elh]	RAD54(YGL163C);RAD27(YKL113C);POL1(YNL102W);RAD50(YNL250W)
GO:0045930	3 of 29 (10.3%)	0.10	31.09	7 of 2104 (0.3%)	7.95e-05	0.00337	negative regulation of mitotic cell cycle	"Any process that stops, prevents or reduces the rate or extent of progression through the mitotic cell cycle." [GOC:dph, GOC:go_curators, GOC:tb]	MRC1(YCL061C);CSM3(YMR048W);POL1(YNL102W)
GO:0043137	3 of 29 (10.3%)	0.10	31.09	7 of 2104 (0.3%)	7.95e-05	0.00337	DNA replication, removal of RNA primer	"Removal of the Okazaki RNA primer from the lagging strand of replicating DNA, by a combination of the actions of DNA polymerase, DNA helicase and an endonuclease." [GOC:jl, PMID:12424238]	POL3(YDL102W);POL32(YJR043C);RAD27(YKL113C)
GO:0006308	3 of 29 (10.3%)	0.10	31.09	7 of 2104 (0.3%)	7.95e-05	0.00337	DNA catabolic process	"The cellular DNA metabolic process resulting in the breakdown of DNA, deoxyribonucleic acid, one of the two main types of nucleic acid, consisting of a long unbranched macromolecule formed from one or two strands of linked deoxyribonucleotides, the 3'-phosphate group of each constituent deoxyribonucleotide being joined in 3',5'-phosphodiester linkage to the 5'-hydroxyl group of the deoxyribose m…	RAD27(YKL113C);MRE11(YMR224C);RAD50(YNL250W)
GO:0044699	28 of 29 (96.6%)	19.10	1.47	1386 of 2104 (65.9%)	8.16e-05	0.00342	single-organism process	"A biological process that involves only one organism." [GOC:jl]	POL12(YBL035C);RFC5(YBR087W);POL30(YBR088C);MMS4(YBR098W);MCM7(YBR202W);MRC1(YCL061C);POL3(YDL102W);RAD55(YDR076W);XRS2(YDR369C);MUS81(YDR386W);CDC20(YGL116W);RAD54(YGL163C);SRS2(YJL092W);POL32(YJR043C);HSL1(YKL101W);RAD27(YKL113C);RAD5(YLR032W);YLR194C(YLR194C);MMS22(YLR320W);CSM3(YMR048W);CTF18(YMR078C);MRE11(YMR224C);POL1(YNL102W);RAD50(YNL250W);ELG1(YOR144C);CHL1(YPL008W);CLB2(YPR119W);CTF4(Y…
GO:0045132	4 of 29 (13.8%)	0.26	15.27	19 of 2104 (0.9%)	9.79e-05	0.00405	meiotic chromosome segregation	"The process in which genetic material, in the form of chromosomes, is organized into specific structures and then physically separated and apportioned to two or more sets during M phase of the meiotic cell cycle." [GOC:ai, GOC:mah]	MMS4(YBR098W);MUS81(YDR386W);MMS22(YLR320W);CSM3(YMR048W)
GO:0044237	28 of 29 (96.6%)	19.32	1.45	1402 of 2104 (66.6%)	0.000111	0.00452	cellular metabolic process	"The chemical reactions and pathways by which individual cells transform chemical substances." [GOC:go_curators]	POL12(YBL035C);RFC5(YBR087W);POL30(YBR088C);MMS4(YBR098W);MCM7(YBR202W);MRC1(YCL061C);POL3(YDL102W);RAD55(YDR076W);XRS2(YDR369C);MUS81(YDR386W);CDC20(YGL116W);RAD54(YGL163C);SRS2(YJL092W);POL32(YJR043C);HSL1(YKL101W);RAD27(YKL113C);RAD5(YLR032W);COQ9(YLR201C);MMS22(YLR320W);CSM3(YMR048W);CTF18(YMR078C);MRE11(YMR224C);POL1(YNL102W);RAD50(YNL250W);ELG1(YOR144C);CHL1(YPL008W);CLB2(YPR119W);CTF4(YPR1…
GO:0043570	3 of 29 (10.3%)	0.11	27.21	8 of 2104 (0.4%)	0.000126	0.00495	maintenance of DNA repeat elements	"Any process involved in sustaining the fidelity and copy number of DNA repeat elements." [GOC:jl]	MRC1(YCL061C);CSM3(YMR048W);CTF18(YMR078C)
GO:0042138	3 of 29 (10.3%)	0.11	27.21	8 of 2104 (0.4%)	0.000126	0.00495	meiotic DNA double-strand break formation	"The cell cycle process in which double-strand breaks are generated at defined hotspots throughout the genome during meiosis I. This results in the initiation of meiotic recombination." [GOC:elh, GOC:jl, PMID:11529427]	XRS2(YDR369C);MRE11(YMR224C);RAD50(YNL250W)
GO:0071897	3 of 29 (10.3%)	0.11	27.21	8 of 2104 (0.4%)	0.000126	0.00495	DNA biosynthetic process	"The cellular DNA metabolic process resulting in the formation of DNA, deoxyribonucleic acid, one of the two main types of nucleic acid, consisting of a long unbranched macromolecule formed from one or two strands of linked deoxyribonucleotides, the 3'-phosphate group of each constituent deoxyribonucleotide being joined in 3',5'-phosphodiester linkage to the 5'-hydroxyl group of the deoxyribose m…	RAD27(YKL113C);RAD5(YLR032W);POL1(YNL102W)
GO:0007346	6 of 29 (20.7%)	0.84	7.14	61 of 2104 (2.9%)	0.000131	0.00508	regulation of mitotic cell cycle	"Any process that modulates the rate or extent of progress through the mitotic cell cycle." [GOC:dph, GOC:go_curators, GOC:tb]	MRC1(YCL061C);POL3(YDL102W);CDC20(YGL116W);HSL1(YKL101W);CSM3(YMR048W);POL1(YNL102W)
GO:0048478	2 of 29 (6.9%)	0.03	72.55	2 of 2104 (0.1%)	0.000184	0.0066	replication fork protection	"Any process that prevents the collapse of stalled replication forks." [GOC:vw, PMID:14560029]	MRC1(YCL061C);CSM3(YMR048W)
GO:0032071	2 of 29 (6.9%)	0.03	72.55	2 of 2104 (0.1%)	0.000184	0.0066	regulation of endodeoxyribonuclease activity	"Any process that modulates the frequency, rate or extent of endodeoxyribonuclease activity, the hydrolysis of ester linkages within deoxyribonucleic acid by creating internal breaks." [GOC:mah]	RAD54(YGL163C);RAD50(YNL250W)
GO:0032070	2 of 29 (6.9%)	0.03	72.55	2 of 2104 (0.1%)	0.000184	0.0066	regulation of deoxyribonuclease activity	"Any process that modulates the frequency, rate or extent of deoxyribonuclease activity, the hydrolysis of ester linkages within deoxyribonucleic acid." [GOC:mah]	RAD54(YGL163C);RAD50(YNL250W)
GO:0032069	2 of 29 (6.9%)	0.03	72.55	2 of 2104 (0.1%)	0.000184	0.0066	regulation of nuclease activity	"Any process that modulates the frequency, rate or extent of nuclease activity, the hydrolysis of ester linkages within nucleic acids." [GOC:mah]	RAD54(YGL163C);RAD50(YNL250W)
GO:0000734	2 of 29 (6.9%)	0.03	72.55	2 of 2104 (0.1%)	0.000184	0.0066	gene conversion at mating-type locus, DNA repair synthesis	"Synthesis of DNA that proceeds from the broken 3' single-strand DNA end uses the homologous intact duplex as the template during gene conversion at the mating-type locus." [GOC:elh]	RAD27(YKL113C);POL1(YNL102W)
GO:0000075	5 of 29 (17.2%)	0.57	8.85	41 of 2104 (1.9%)	0.000184	0.0066	cell cycle checkpoint	"A cell cycle regulatory process that controls cell cycle progression by monitoring the timing and integrity of specific cell cycle events. A cell cycle checkpoint encompasses detection of an event or biological quality, signal transduction, and effector processes that delay or stop cell cycle progression in response to a defect." [GOC:curators, ISBN:0815316194]	MRC1(YCL061C);CDC20(YGL116W);HSL1(YKL101W);CSM3(YMR048W);POL1(YNL102W)
GO:0071156	5 of 29 (17.2%)	0.57	8.85	41 of 2104 (1.9%)	0.000184	0.0066	regulation of cell cycle arrest	"Any process that modulates the rate, frequency, or extent of cell cycle arrest, the process in which the cell cycle is halted during one of the normal phases." [GOC:mah]	MRC1(YCL061C);CDC20(YGL116W);HSL1(YKL101W);CSM3(YMR048W);POL1(YNL102W)
GO:0033567	3 of 29 (10.3%)	0.12	24.18	9 of 2104 (0.4%)	0.000187	0.00663	DNA replication, Okazaki fragment processing	"The DNA metabolic process, occurring during lagging strand synthesis, by which RNA primers are removed from Okazaki fragments, the resulting gaps filled by DNA polymerization, and the ends ligated to form a continuous strand." [GOC:mah, ISBN:0716720094]	POL3(YDL102W);POL32(YJR043C);RAD27(YKL113C)
GO:0007050	5 of 29 (17.2%)	0.58	8.64	42 of 2104 (2.0%)	0.000207	0.00726	cell cycle arrest	"A regulatory process that halts progression through the cell cycle during one of the normal phases (G1, S, G2, M)." [GOC:dph, GOC:mah, GOC:tb]	MRC1(YCL061C);CDC20(YGL116W);HSL1(YKL101W);CSM3(YMR048W);POL1(YNL102W)
GO:0045786	5 of 29 (17.2%)	0.59	8.44	43 of 2104 (2.0%)	0.000232	0.00805	negative regulation of cell cycle	"Any process that stops, prevents or reduces the rate or extent of progression through the cell cycle." [GOC:dph, GOC:go_curators, GOC:tb]	MRC1(YCL061C);CDC20(YGL116W);HSL1(YKL101W);CSM3(YMR048W);POL1(YNL102W)
GO:0008152	28 of 29 (96.6%)	19.97	1.40	1449 of 2104 (68.9%)	0.000264	0.00899	metabolic process	"The chemical reactions and pathways, including anabolism and catabolism, by which living organisms transform chemical substances. Metabolic processes typically transform small molecules, but also include macromolecular processes such as DNA repair and replication, and protein synthesis and degradation." [GOC:go_curators, ISBN:0198547684]	POL12(YBL035C);RFC5(YBR087W);POL30(YBR088C);MMS4(YBR098W);MCM7(YBR202W);MRC1(YCL061C);POL3(YDL102W);RAD55(YDR076W);XRS2(YDR369C);MUS81(YDR386W);CDC20(YGL116W);RAD54(YGL163C);SRS2(YJL092W);POL32(YJR043C);HSL1(YKL101W);RAD27(YKL113C);RAD5(YLR032W);COQ9(YLR201C);MMS22(YLR320W);CSM3(YMR048W);CTF18(YMR078C);MRE11(YMR224C);POL1(YNL102W);RAD50(YNL250W);ELG1(YOR144C);CHL1(YPL008W);CLB2(YPR119W);CTF4(YPR1…
GO:0032392	3 of 29 (10.3%)	0.14	21.77	10 of 2104 (0.5%)	0.000265	0.00899	DNA geometric change	"The process in which a transformation is induced in the geometry of a DNA double helix, resulting in a change in twist, writhe, or both, but with no change in linking number. Includes the unwinding of double-stranded DNA by helicases." [GOC:mah]	MCM7(YBR202W);RAD54(YGL163C);SRS2(YJL092W)
GO:0044238	27 of 29 (93.1%)	18.50	1.46	1342 of 2104 (63.8%)	0.000299	0.01	primary metabolic process	"The chemical reactions and pathways involving those compounds which are formed as a part of the normal anabolic and catabolic processes. These processes take place in most, if not all, cells of the organism." [GOC:go_curators, http://www.metacyc.org]	POL12(YBL035C);RFC5(YBR087W);POL30(YBR088C);MMS4(YBR098W);MCM7(YBR202W);MRC1(YCL061C);POL3(YDL102W);RAD55(YDR076W);XRS2(YDR369C);MUS81(YDR386W);CDC20(YGL116W);RAD54(YGL163C);SRS2(YJL092W);POL32(YJR043C);HSL1(YKL101W);RAD27(YKL113C);RAD5(YLR032W);MMS22(YLR320W);CSM3(YMR048W);CTF18(YMR078C);MRE11(YMR224C);POL1(YNL102W);RAD50(YNL250W);ELG1(YOR144C);CHL1(YPL008W);CLB2(YPR119W);CTF4(YPR135W)
GO:0090305	7 of 29 (24.1%)	1.42	4.93	103 of 2104 (4.9%)	0.000352	0.0117	nucleic acid phosphodiester bond hydrolysis	"The nucleic acid metabolic process in which the phosphodiester bonds between nucleotides are cleaved by hydrolysis." [GOC:dph, GOC:tb]	MMS4(YBR098W);POL3(YDL102W);XRS2(YDR369C);MUS81(YDR386W);RAD27(YKL113C);MRE11(YMR224C);RAD50(YNL250W)
GO:0010389	3 of 29 (10.3%)	0.15	19.79	11 of 2104 (0.5%)	0.000361	0.0119	regulation of G2/M transition of mitotic cell cycle	"Any process that modulates the rate or extent of progression from G2 phase to M phase of the mitotic cell cycle." [PMID:17329565]	MRC1(YCL061C);CSM3(YMR048W);POL1(YNL102W)
GO:0071103	5 of 29 (17.2%)	0.68	7.40	49 of 2104 (2.3%)	0.000434	0.0141	DNA conformation change	"A cellular process that results in a change in the spatial configuration of a DNA molecule. A conformation change can bend DNA, or alter the, twist, writhe, or linking number of a DNA molecule." [GOC:mah]	MMS4(YBR098W);MCM7(YBR202W);MUS81(YDR386W);RAD54(YGL163C);SRS2(YJL092W)
GO:0007533	3 of 29 (10.3%)	0.17	18.14	12 of 2104 (0.6%)	0.000477	0.0154	mating type switching	"The conversion of a single-cell organism from one mating type to another by the precise replacement of a DNA sequence at the expressed mating type locus with a copy of a sequence from a donor locus." [PMID:9928492]	RAD27(YKL113C);POL1(YNL102W);CHL1(YPL008W)
GO:0065007	18 of 29 (62.1%)	9.01	2.00	654 of 2104 (31.1%)	0.000517	0.0165	biological regulation	"Any process that modulates a measurable attribute of any biological process, quality or function." [GOC:dph, GOC:isa_complete, GOC:mah, GOC:pr, GOC:vw]	POL12(YBL035C);POL30(YBR088C);MMS4(YBR098W);MCM7(YBR202W);MRC1(YCL061C);POL3(YDL102W);XRS2(YDR369C);CDC20(YGL116W);RAD54(YGL163C);HSL1(YKL101W);RAD5(YLR032W);CSM3(YMR048W);MRE11(YMR224C);POL1(YNL102W);RAD50(YNL250W);ELG1(YOR144C);CHL1(YPL008W);CLB2(YPR119W)
GO:0000084	3 of 29 (10.3%)	0.18	16.74	13 of 2104 (0.6%)	0.000614	0.0189	S phase of mitotic cell cycle	"S phase occurring as part of the mitotic cell cycle. S phase is the part of the cell cycle during which DNA synthesis takes place. A mitotic cell cycle is one which canonically comprises four successive phases called G1, S, G2, and M and includes replication of the genome and the subsequent segregation of chromosomes into daughter cells." [GOC:dph, GOC:mah, ISBN:0815316194]	MCM7(YBR202W);POL3(YDL102W);POL1(YNL102W)
GO:0007531	3 of 29 (10.3%)	0.18	16.74	13 of 2104 (0.6%)	0.000614	0.0189	mating type determination	"Any process that establishes and transmits the specification of mating type upon an individual. Mating types are the equivalent in microorganisms of the sexes in higher organisms." [http://www.biology-text.com/]	RAD27(YKL113C);POL1(YNL102W);CHL1(YPL008W)
GO:0007530	3 of 29 (10.3%)	0.18	16.74	13 of 2104 (0.6%)	0.000614	0.0189	sex determination	"Any process that establishes and transmits the specification of sexual status of an individual organism." [ISBN:0198506732]	RAD27(YKL113C);POL1(YNL102W);CHL1(YPL008W)
GO:0045165	3 of 29 (10.3%)	0.18	16.74	13 of 2104 (0.6%)	0.000614	0.0189	cell fate commitment	"The commitment of cells to specific cell fates and their capacity to differentiate into particular kinds of cells. Positional information is established through protein signals that emanate from a localized source within a cell (the initial one-cell zygote) or within a developmental field." [ISBN:0716731185]	RAD27(YKL113C);POL1(YNL102W);CHL1(YPL008W)
GO:0034645	17 of 29 (58.6%)	8.35	2.04	606 of 2104 (28.8%)	0.000705	0.0214	cellular macromolecule biosynthetic process	"The chemical reactions and pathways resulting in the formation of a macromolecule, any molecule of high relative molecular mass, the structure of which essentially comprises the multiple repetition of units derived, actually or conceptually, from molecules of low relative molecular mass, carried out by individual cells." [CHEBI:33694, GOC:mah]	POL12(YBL035C);RFC5(YBR087W);POL30(YBR088C);MCM7(YBR202W);MRC1(YCL061C);POL3(YDL102W);POL32(YJR043C);RAD27(YKL113C);RAD5(YLR032W);MMS22(YLR320W);CSM3(YMR048W);CTF18(YMR078C);MRE11(YMR224C);POL1(YNL102W);ELG1(YOR144C);CHL1(YPL008W);CTF4(YPR135W)
GO:0009059	17 of 29 (58.6%)	8.38	2.03	608 of 2104 (28.9%)	0.000736	0.0222	macromolecule biosynthetic process	"The chemical reactions and pathways resulting in the formation of a macromolecule, any molecule of high relative molecular mass, the structure of which essentially comprises the multiple repetition of units derived, actually or conceptually, from molecules of low relative molecular mass." [CHEBI:33694, GOC:mah]	POL12(YBL035C);RFC5(YBR087W);POL30(YBR088C);MCM7(YBR202W);MRC1(YCL061C);POL3(YDL102W);POL32(YJR043C);RAD27(YKL113C);RAD5(YLR032W);MMS22(YLR320W);CSM3(YMR048W);CTF18(YMR078C);MRE11(YMR224C);POL1(YNL102W);ELG1(YOR144C);CHL1(YPL008W);CTF4(YPR135W)
GO:0000018	3 of 29 (10.3%)	0.19	15.55	14 of 2104 (0.7%)	0.000774	0.0231	regulation of DNA recombination	"Any process that modulates the frequency, rate or extent of DNA recombination, a DNA metabolic process in which a new genotype is formed by reassortment of genes resulting in gene combinations different from those that were present in the parents." [GOC:go_curators, ISBN:0198506732]	MMS4(YBR098W);ELG1(YOR144C);CHL1(YPL008W)
GO:0006278	3 of 29 (10.3%)	0.21	14.51	15 of 2104 (0.7%)	0.000959	0.0284	RNA-dependent DNA replication	"A DNA replication process that uses RNA as a template for RNA-dependent DNA polymerases (e.g. reverse transcriptase) that synthesize the new strands." [GOC:mah, ISBN:0198506732]	POL3(YDL102W);POL32(YJR043C);POL1(YNL102W)
GO:0006265	2 of 29 (6.9%)	0.06	36.28	4 of 2104 (0.2%)	0.00108	0.0301	DNA topological change	"The process in which a transformation is induced in the topological structure of a double-stranded DNA helix, resulting in a change in linking number." [ISBN:071673706X, ISBN:0935702490]	MMS4(YBR098W);MUS81(YDR386W)
GO:0000712	2 of 29 (6.9%)	0.06	36.28	4 of 2104 (0.2%)	0.00108	0.0301	resolution of meiotic recombination intermediates	"The cleavage and rejoining of intermediates, such as Holliday junctions, formed during meiotic recombination to produce two intact molecules in which genetic material has been exchanged." [GOC:elh, PMID:11733053]	MMS4(YBR098W);MUS81(YDR386W)
GO:0051307	2 of 29 (6.9%)	0.06	36.28	4 of 2104 (0.2%)	0.00108	0.0301	meiotic chromosome separation	"The process in which chromosomes are physically detached from each other during meiosis." [GOC:ai]	MMS4(YBR098W);MUS81(YDR386W)
GO:2000104	2 of 29 (6.9%)	0.06	36.28	4 of 2104 (0.2%)	0.00108	0.0301	negative regulation of DNA-dependent DNA replication	"Any process that stops, prevents, or reduces the frequency, rate or extent of DNA-dependent DNA replication." [GOC:mah]	MRC1(YCL061C);CSM3(YMR048W)
GO:0045003	2 of 29 (6.9%)	0.06	36.28	4 of 2104 (0.2%)	0.00108	0.0301	double-strand break repair via synthesis-dependent strand annealing	"SDSA is a major mechanism of double-strand break repair in mitosis which allows for the error-free repair of a double-strand break without the exchange of adjacent sequences. The broken DNA searches for and base pairs with a homologous region in an intact chromosome. DNA synthesis initiates from the 3' end of the invading DNA strand, using the intact chromosome as the template. Newly synthesized…	RAD55(YDR076W);RAD54(YGL163C)
GO:0000731	2 of 29 (6.9%)	0.06	36.28	4 of 2104 (0.2%)	0.00108	0.0301	DNA synthesis involved in DNA repair	"Synthesis of DNA that proceeds from the broken 3' single-strand DNA end uses the homologous intact duplex as the template." [PMID:10357855]	RAD27(YKL113C);POL1(YNL102W)
GO:0007534	2 of 29 (6.9%)	0.06	36.28	4 of 2104 (0.2%)	0.00108	0.0301	gene conversion at mating-type locus	"The conversion of the mating-type locus from one allele to another resulting from the recombinational repair of a site-specific double-strand break at the mating-type locus with information from a silent donor sequence. There is no reciprocal exchange of information because the mating-type locus copies information from the donor sequence and the donor sequence remains unchanged." [GOC:elh, PMID:…	RAD27(YKL113C);POL1(YNL102W)
GO:0051320	3 of 29 (10.3%)	0.22	13.60	16 of 2104 (0.8%)	0.00117	0.0319	S phase	"A cell cycle process comprising the steps by which a cell progresses through S phase, the part of the cell cycle during which DNA synthesis takes place." [GOC:ai, GOC:dph, GOC:mah]	MCM7(YBR202W);POL3(YDL102W);POL1(YNL102W)
GO:2000602	3 of 29 (10.3%)	0.22	13.60	16 of 2104 (0.8%)	0.00117	0.0319	regulation of interphase of mitotic cell cycle	"Any process that modulates the frequency, rate or extent of interphase of mitotic cell cycle." [GOC:obol]	MRC1(YCL061C);CSM3(YMR048W);POL1(YNL102W)
GO:0048523	9 of 29 (31.0%)	2.87	3.14	208 of 2104 (9.9%)	0.0013	0.0353	negative regulation of cellular process	"Any process that stops, prevents, or reduces the frequency, rate or extent of a cellular process, any of those that are carried out at the cellular level, but are not necessarily restricted to a single cell. For example, cell communication occurs among more than one cell, but occurs at the cellular level." [GOC:jid]	POL30(YBR088C);MCM7(YBR202W);MRC1(YCL061C);CDC20(YGL116W);HSL1(YKL101W);CSM3(YMR048W);POL1(YNL102W);ELG1(YOR144C);CHL1(YPL008W)
GO:0048519	9 of 29 (31.0%)	2.88	3.12	209 of 2104 (9.9%)	0.00135	0.0363	negative regulation of biological process	"Any process that stops, prevents, or reduces the frequency, rate or extent of a biological process. Biological processes are regulated by many means; examples include the control of gene expression, protein modification or interaction with a protein or substrate molecule." [GOC:jid]	POL30(YBR088C);MCM7(YBR202W);MRC1(YCL061C);CDC20(YGL116W);HSL1(YKL101W);CSM3(YMR048W);POL1(YNL102W);ELG1(YOR144C);CHL1(YPL008W)
GO:0050794	16 of 29 (55.2%)	8.06	1.98	585 of 2104 (27.8%)	0.00162	0.0432	regulation of cellular process	"Any process that modulates the frequency, rate or extent of a cellular process, any of those that are carried out at the cellular level, but are not necessarily restricted to a single cell. For example, cell communication occurs among more than one cell, but occurs at the cellular level." [GOC:go_curators]	POL30(YBR088C);MMS4(YBR098W);MCM7(YBR202W);MRC1(YCL061C);POL3(YDL102W);CDC20(YGL116W);RAD54(YGL163C);HSL1(YKL101W);RAD5(YLR032W);CSM3(YMR048W);MRE11(YMR224C);POL1(YNL102W);RAD50(YNL250W);ELG1(YOR144C);CHL1(YPL008W);CLB2(YPR119W)
GO:0030154	5 of 29 (17.2%)	0.91	5.50	66 of 2104 (3.1%)	0.00173	0.0456	cell differentiation	"The process in which relatively unspecialized cells, e.g. embryonic or regenerative cells, acquire specialized structural and/or functional features that characterize the cells, tissues, or organs of the mature organism or some other relatively stable phase of the organism's life history. Differentiation includes the processes involved in commitment of a cell to a specific fate and its subsequen…	XRS2(YDR369C);RAD27(YKL113C);MRE11(YMR224C);POL1(YNL102W);CHL1(YPL008W)
GO:0030491	2 of 29 (6.9%)	0.07	29.02	5 of 2104 (0.2%)	0.00179	0.0457	heteroduplex formation	"The formation of a stable duplex DNA that contains one strand from each of the two recombining DNA molecules." [GOC:elh, PMID:10357855]	RAD55(YDR076W);RAD54(YGL163C)
GO:0000706	2 of 29 (6.9%)	0.07	29.02	5 of 2104 (0.2%)	0.00179	0.0457	meiotic DNA double-strand break processing	"The cell cycle process in which the 5' to 3' exonucleolytic resection of the DNA at the site of the break to form a 3' single-strand DNA overhang occurs. This takes place during meiosis." [GOC:elh, PMID:9334324]	MRE11(YMR224C);RAD50(YNL250W)
GO:0000729	2 of 29 (6.9%)	0.07	29.02	5 of 2104 (0.2%)	0.00179	0.0457	DNA double-strand break processing	"The 5' to 3' exonucleolytic resection of the DNA at the site of the break to form a 3' single-strand DNA overhang." [PMID:10357855]	MRE11(YMR224C);RAD50(YNL250W)
GO:0000738	2 of 29 (6.9%)	0.07	29.02	5 of 2104 (0.2%)	0.00179	0.0457	DNA catabolic process, exonucleolytic	"The chemical reactions and pathways resulting in the breakdown of DNA, involving the hydrolysis of terminal 3',5'-phosphodiester bonds in one or two strands of deoxyribonucleotides." [GOC:elh, GOC:mah]	MRE11(YMR224C);RAD50(YNL250W)
GO:0031570	3 of 29 (10.3%)	0.26	11.46	19 of 2104 (0.9%)	0.00197	0.0498	DNA integrity checkpoint	"Any cell cycle checkpoint that regulates cell cycle progression in response to changes in DNA structure." [GOC:mah, GOC:vw]	MRC1(YCL061C);CSM3(YMR048W);POL1(YNL102W)
GO:0065008	7 of 29 (24.1%)	1.89	3.71	137 of 2104 (6.5%)	0.00198	0.0498	regulation of biological quality	"Any process that modulates a qualitative or quantitative trait of a biological quality. A biological quality is a measurable attribute of an organism or part of an organism, such as size, mass, shape, color, etc." [GOC:dph, GOC:isa_complete, GOC:mah, GOC:pr, GOC:vw]	POL12(YBL035C);MRC1(YCL061C);XRS2(YDR369C);RAD54(YGL163C);RAD5(YLR032W);RAD50(YNL250W);ELG1(YOR144C)
GO:0050789	16 of 29 (55.2%)	8.31	1.93	603 of 2104 (28.7%)	0.0023	0.0576	regulation of biological process	"Any process that modulates the frequency, rate or extent of a biological process. Biological processes are regulated by many means; examples include the control of gene expression, protein modification or interaction with a protein or substrate molecule." [GOC:ai, GOC:go_curators]	POL30(YBR088C);MMS4(YBR098W);MCM7(YBR202W);MRC1(YCL061C);POL3(YDL102W);CDC20(YGL116W);RAD54(YGL163C);HSL1(YKL101W);RAD5(YLR032W);CSM3(YMR048W);MRE11(YMR224C);POL1(YNL102W);RAD50(YNL250W);ELG1(YOR144C);CHL1(YPL008W);CLB2(YPR119W)
GO:0016043	19 of 29 (65.5%)	11.07	1.72	803 of 2104 (38.2%)	0.00245	0.0607	cellular component organization	"A process that results in the assembly, arrangement of constituent parts, or disassembly of a cellular component." [GOC:ai, GOC:jl, GOC:mah]	POL12(YBL035C);RFC5(YBR087W);POL30(YBR088C);MCM7(YBR202W);MRC1(YCL061C);RAD55(YDR076W);XRS2(YDR369C);CDC20(YGL116W);RAD54(YGL163C);RAD5(YLR032W);YLR194C(YLR194C);MMS22(YLR320W);CSM3(YMR048W);CTF18(YMR078C);RAD50(YNL250W);ELG1(YOR144C);CHL1(YPL008W);CLB2(YPR119W);CTF4(YPR135W)
GO:0051304	2 of 29 (6.9%)	0.08	24.18	6 of 2104 (0.3%)	0.00266	0.064	chromosome separation	"The cell cycle process in which paired chromosomes are detached from each other. Chromosome separation begins with the release of cohesin complexes from chromosomes; in budding yeast, this includes the cleavage of cohesin complexes along the chromosome arms, followed by the separation of the centromeric regions. Chromosome separation also includes formation of chromatid axes mediated by condensi…	MMS4(YBR098W);MUS81(YDR386W)
GO:0045002	2 of 29 (6.9%)	0.08	24.18	6 of 2104 (0.3%)	0.00266	0.064	double-strand break repair via single-strand annealing	"Repair of a DSB made between two repeated sequences oriented in the same direction occurs primarily by the single strand annealing pathway. The ends of the break are processed by a 5' to 3' exonuclease, exposing complementary single-strand regions of the direct repeats that can anneal, resulting in a deletion of the unique DNA between the direct repeats." [PMID:11606529]	RAD55(YDR076W);RAD54(YGL163C)
GO:0035822	2 of 29 (6.9%)	0.08	24.18	6 of 2104 (0.3%)	0.00266	0.064	gene conversion	"A DNA recombination process that results in the unidirectional transfer of genetic material from a donor sequence to a highly homologous acceptor." [GOC:mah, PMID:17846636]	RAD27(YKL113C);POL1(YNL102W)
GO:0045910	2 of 29 (6.9%)	0.08	24.18	6 of 2104 (0.3%)	0.00266	0.064	negative regulation of DNA recombination	"Any process that stops, prevents, or reduces the frequency, rate or extent of DNA recombination." [GOC:go_curators]	ELG1(YOR144C);CHL1(YPL008W)
GO:0032502	6 of 29 (20.7%)	1.49	4.03	108 of 2104 (5.1%)	0.00287	0.0686	developmental process	"A biological process whose specific outcome is the progression of an integrated living unit: an anatomical structure (which may be a subcellular structure, cell, tissue, or organ), or organism over time from an initial condition to a later condition." [GOC:isa_complete]	XRS2(YDR369C);RAD27(YKL113C);MRE11(YMR224C);POL1(YNL102W);CHL1(YPL008W);CTF4(YPR135W)
GO:0044249	18 of 29 (62.1%)	10.46	1.72	759 of 2104 (36.1%)	0.00369	0.0862	cellular biosynthetic process	"The chemical reactions and pathways resulting in the formation of substances, carried out by individual cells." [GOC:jl]	POL12(YBL035C);RFC5(YBR087W);POL30(YBR088C);MCM7(YBR202W);MRC1(YCL061C);POL3(YDL102W);POL32(YJR043C);RAD27(YKL113C);RAD5(YLR032W);COQ9(YLR201C);MMS22(YLR320W);CSM3(YMR048W);CTF18(YMR078C);MRE11(YMR224C);POL1(YNL102W);ELG1(YOR144C);CHL1(YPL008W);CTF4(YPR135W)
GO:0090068	2 of 29 (6.9%)	0.10	20.73	7 of 2104 (0.3%)	0.00369	0.0862	positive regulation of cell cycle process	"Any process that increases the rate, frequency or extent of a cellular process that is involved in the progression of biochemical and morphological phases and events that occur in a cell during successive cell replication or nuclear replication events." [GOC:dph, GOC:tb]	CDC20(YGL116W);CLB2(YPR119W)
GO:0000722	2 of 29 (6.9%)	0.10	20.73	7 of 2104 (0.3%)	0.00369	0.0862	telomere maintenance via recombination	"Any recombinational process that contributes to the maintenance of proper telomeric length." [GOC:elh, PMID:11850777]	RAD54(YGL163C);RAD50(YNL250W)
GO:0022413	4 of 29 (13.8%)	0.68	5.92	49 of 2104 (2.3%)	0.00402	0.0932	reproductive process in single-celled organism	"A process, occurring at the cellular level, that is involved in the reproductive function of a single-celled organism." [GOC:isa_complete]	RAD27(YKL113C);MRE11(YMR224C);POL1(YNL102W);CHL1(YPL008W)
GO:0048869	5 of 29 (17.2%)	1.10	4.53	80 of 2104 (3.8%)	0.00406	0.0935	cellular developmental process	"A biological process whose specific outcome is the progression of a cell over time from an initial condition to a later condition." [GOC:isa_complete]	XRS2(YDR369C);RAD27(YKL113C);MRE11(YMR224C);POL1(YNL102W);CHL1(YPL008W)
GO:1901576	18 of 29 (62.1%)	10.61	1.70	770 of 2104 (36.6%)	0.00442	0.101	organic substance biosynthetic process	"The chemical reactions and pathways resulting in the formation of an organic substance, any molecular entity containing carbon." [GOC:pr, GOC:TermGenie]	POL12(YBL035C);RFC5(YBR087W);POL30(YBR088C);MCM7(YBR202W);MRC1(YCL061C);POL3(YDL102W);POL32(YJR043C);RAD27(YKL113C);RAD5(YLR032W);COQ9(YLR201C);MMS22(YLR320W);CSM3(YMR048W);CTF18(YMR078C);MRE11(YMR224C);POL1(YNL102W);ELG1(YOR144C);CHL1(YPL008W);CTF4(YPR135W)
GO:0060255	12 of 29 (41.4%)	5.57	2.16	404 of 2104 (19.2%)	0.00465	0.106	regulation of macromolecule metabolic process	"Any process that modulates the frequency, rate or extent of the chemical reactions and pathways involving macromolecules, any molecule of high relative molecular mass, the structure of which essentially comprises the multiple repetition of units derived, actually or conceptually, from molecules of low relative molecular mass." [GOC:dph, GOC:tb]	POL30(YBR088C);MMS4(YBR098W);MCM7(YBR202W);MRC1(YCL061C);CDC20(YGL116W);RAD54(YGL163C);CSM3(YMR048W);MRE11(YMR224C);RAD50(YNL250W);ELG1(YOR144C);CHL1(YPL008W);CLB2(YPR119W)
GO:0006275	3 of 29 (10.3%)	0.36	8.37	26 of 2104 (1.2%)	0.00495	0.112	regulation of DNA replication	"Any process that modulates the frequency, rate or extent of DNA replication." [GOC:go_curators]	POL30(YBR088C);MRC1(YCL061C);CSM3(YMR048W)
GO:0009058	18 of 29 (62.1%)	10.72	1.68	778 of 2104 (37.0%)	0.00502	0.112	biosynthetic process	"The chemical reactions and pathways resulting in the formation of substances; typically the energy-requiring part of metabolism in which simpler substances are transformed into more complex ones." [GOC:curators, ISBN:0198547684]	POL12(YBL035C);RFC5(YBR087W);POL30(YBR088C);MCM7(YBR202W);MRC1(YCL061C);POL3(YDL102W);POL32(YJR043C);RAD27(YKL113C);RAD5(YLR032W);COQ9(YLR201C);MMS22(YLR320W);CSM3(YMR048W);CTF18(YMR078C);MRE11(YMR224C);POL1(YNL102W);ELG1(YOR144C);CHL1(YPL008W);CTF4(YPR135W)
GO:0050790	4 of 29 (13.8%)	0.73	5.48	53 of 2104 (2.5%)	0.00535	0.119	regulation of catalytic activity	"Any process that modulates the activity of an enzyme." [GOC:ai]	CDC20(YGL116W);RAD54(YGL163C);RAD50(YNL250W);CLB2(YPR119W)
GO:0006289	3 of 29 (10.3%)	0.37	8.06	27 of 2104 (1.3%)	0.00552	0.121	nucleotide-excision repair	"A DNA repair process in which a small region of the strand surrounding the damage is removed from the DNA helix as an oligonucleotide. The small gap left in the DNA helix is filled in by the sequential action of DNA polymerase and DNA ligase. Nucleotide excision repair recognizes a wide range of substrates, including damage caused by UV irradiation (pyrimidine dimers and 6-4 photoproducts) and c…	POL30(YBR088C);POL3(YDL102W);POL32(YJR043C)
GO:0010948	3 of 29 (10.3%)	0.37	8.06	27 of 2104 (1.3%)	0.00552	0.121	negative regulation of cell cycle process	"Any process that decreases the rate, frequency or extent of a cellular process that is involved in the progression of biochemical and morphological phases and events that occur in a cell during successive cell replication or nuclear replication events." [GOC:dph, GOC:tb]	MRC1(YCL061C);CSM3(YMR048W);POL1(YNL102W)
GO:0032508	2 of 29 (6.9%)	0.12	16.12	9 of 2104 (0.4%)	0.00622	0.135	DNA duplex unwinding	"The process in which interchain hydrogen bonds between two strands of DNA are broken or 'melted', generating a region of unpaired single strands." [GOC:isa_complete, GOC:mah]	MCM7(YBR202W);SRS2(YJL092W)
GO:0008156	2 of 29 (6.9%)	0.12	16.12	9 of 2104 (0.4%)	0.00622	0.135	negative regulation of DNA replication	"Any process that stops, prevents, or reduces the frequency, rate or extent of DNA replication." [GOC:go_curators]	MRC1(YCL061C);CSM3(YMR048W)
GO:0003006	4 of 29 (13.8%)	0.79	5.09	57 of 2104 (2.7%)	0.00694	0.149	developmental process involved in reproduction	"A developmental process in which a progressive change in the state of some part of an organism specifically contributes to its ability to form offspring." [GOC:dph, GOC:isa_complete]	RAD27(YKL113C);MRE11(YMR224C);POL1(YNL102W);CHL1(YPL008W)
GO:0031323	12 of 29 (41.4%)	5.84	2.05	424 of 2104 (20.2%)	0.00701	0.15	regulation of cellular metabolic process	"Any process that modulates the frequency, rate or extent of the chemical reactions and pathways by which individual cells transform chemical substances." [GOC:mah]	POL30(YBR088C);MMS4(YBR098W);MCM7(YBR202W);MRC1(YCL061C);CDC20(YGL116W);RAD54(YGL163C);CSM3(YMR048W);MRE11(YMR224C);RAD50(YNL250W);ELG1(YOR144C);CHL1(YPL008W);CLB2(YPR119W)
GO:0080090	12 of 29 (41.4%)	5.87	2.04	426 of 2104 (20.2%)	0.00729	0.155	regulation of primary metabolic process	"Any process that modulates the frequency, rate or extent of the chemical reactions and pathways within a cell or an organism involving those compounds formed as a part of the normal anabolic and catabolic processes. These processes take place in most, if not all, cells of the organism." [PMID:19211694]	POL30(YBR088C);MMS4(YBR098W);MCM7(YBR202W);MRC1(YCL061C);CDC20(YGL116W);RAD54(YGL163C);CSM3(YMR048W);MRE11(YMR224C);RAD50(YNL250W);ELG1(YOR144C);CHL1(YPL008W);CLB2(YPR119W)
GO:0030466	3 of 29 (10.3%)	0.41	7.26	30 of 2104 (1.4%)	0.00745	0.157	chromatin silencing at silent mating-type cassette	"Repression of transcription at silent mating-type loci by alteration of the structure of chromatin." [GOC:mcc]	POL30(YBR088C);MCM7(YBR202W);MRC1(YCL061C)
GO:0045934	6 of 29 (20.7%)	1.83	3.27	133 of 2104 (6.3%)	0.00809	0.169	negative regulation of nucleobase-containing compound metabolic process	"Any cellular process that stops, prevents, or reduces the frequency, rate or extent of the chemical reactions and pathways involving nucleobases, nucleosides, nucleotides and nucleic acids." [GOC:go_curators]	POL30(YBR088C);MCM7(YBR202W);MRC1(YCL061C);CSM3(YMR048W);ELG1(YOR144C);CHL1(YPL008W)
GO:0006996	15 of 29 (51.7%)	8.45	1.78	613 of 2104 (29.1%)	0.00834	0.173	organelle organization	"A process that is carried out at the cellular level which results in the assembly, arrangement of constituent parts, or disassembly of an organelle within a cell. An organelle is an organized structure of distinctive morphology and function. Includes the nucleus, mitochondria, plastids, vacuoles, vesicles, ribosomes and the cytoskeleton. Excludes the plasma membrane." [GOC:mah]	POL12(YBL035C);RFC5(YBR087W);POL30(YBR088C);MRC1(YCL061C);XRS2(YDR369C);CDC20(YGL116W);RAD54(YGL163C);MMS22(YLR320W);CSM3(YMR048W);CTF18(YMR078C);RAD50(YNL250W);ELG1(YOR144C);CHL1(YPL008W);CLB2(YPR119W);CTF4(YPR135W)
GO:0051172	6 of 29 (20.7%)	1.85	3.25	134 of 2104 (6.4%)	0.00838	0.173	negative regulation of nitrogen compound metabolic process	"Any process that stops, prevents, or reduces the frequency, rate or extent of the chemical reactions and pathways involving nitrogen or nitrogenous compounds." [GOC:ai, GOC:tb]	POL30(YBR088C);MCM7(YBR202W);MRC1(YCL061C);CSM3(YMR048W);ELG1(YOR144C);CHL1(YPL008W)
GO:0065009	4 of 29 (13.8%)	0.84	4.76	61 of 2104 (2.9%)	0.00883	0.181	regulation of molecular function	"Any process that modulates the frequency, rate or extent of a molecular function, an elemental biological activity occurring at the molecular level, such as catalysis or binding." [GOC:isa_complete]	CDC20(YGL116W);RAD54(YGL163C);RAD50(YNL250W);CLB2(YPR119W)
GO:0019222	12 of 29 (41.4%)	6.05	1.98	439 of 2104 (20.9%)	0.00935	0.191	regulation of metabolic process	"Any process that modulates the frequency, rate or extent of the chemical reactions and pathways within a cell or an organism." [GOC:go_curators]	POL30(YBR088C);MMS4(YBR098W);MCM7(YBR202W);MRC1(YCL061C);CDC20(YGL116W);RAD54(YGL163C);CSM3(YMR048W);MRE11(YMR224C);RAD50(YNL250W);ELG1(YOR144C);CHL1(YPL008W);CLB2(YPR119W)
GO:0010605	6 of 29 (20.7%)	1.97	3.04	143 of 2104 (6.8%)	0.0114	0.232	negative regulation of macromolecule metabolic process	"Any process that decreases the frequency, rate or extent of the chemical reactions and pathways involving macromolecules, any molecule of high relative molecular mass, the structure of which essentially comprises the multiple repetition of units derived, actually or conceptually, from molecules of low relative molecular mass." [GOC:dph, GOC:tb]	POL30(YBR088C);MCM7(YBR202W);MRC1(YCL061C);CSM3(YMR048W);ELG1(YOR144C);CHL1(YPL008W)
GO:0007092	1 of 29 (3.4%)	0.01	72.55	1 of 2104 (0.0%)	0.0138	0.25	activation of mitotic anaphase-promoting complex activity	"Any process that initiates the ubiquitin ligase activity of the anaphase-promoting complex that regulates the mitotic metaphase/anaphase transition." [GOC:dph, GOC:mah, GOC:tb, PMID:10871297]	CDC20(YGL116W)
GO:0051437	1 of 29 (3.4%)	0.01	72.55	1 of 2104 (0.0%)	0.0138	0.25	positive regulation of ubiquitin-protein ligase activity involved in mitotic cell cycle	"Any process that activates, maintains or increases the rate of ubiquitin ligase activity that contributes to the mitotic cell cycle." [GOC:ai, GOC:tb]	CDC20(YGL116W)
GO:0051488	1 of 29 (3.4%)	0.01	72.55	1 of 2104 (0.0%)	0.0138	0.25	activation of anaphase-promoting complex activity	"Any process that initiates the ubiquitin ligase activity of the anaphase-promoting complex." [GOC:dph, GOC:mah, GOC:tb, PMID:10871297]	CDC20(YGL116W)
GO:0051443	1 of 29 (3.4%)	0.01	72.55	1 of 2104 (0.0%)	0.0138	0.25	positive regulation of ubiquitin-protein ligase activity	"Any process that activates, maintains or increases the rate of ubiquitin ligase activity, the catalysis of the reaction: ATP + ubiquitin + protein lysine = AMP + diphosphate + protein N-ubiquityllysine." [EC:6.3.2.19, GOC:ai, GOC:tb]	CDC20(YGL116W)
GO:0031398	1 of 29 (3.4%)	0.01	72.55	1 of 2104 (0.0%)	0.0138	0.25	positive regulation of protein ubiquitination	"Any process that activates or increases the frequency, rate or extent of the addition of ubiquitin groups to a protein." [GOC:mah]	CDC20(YGL116W)
GO:0051351	1 of 29 (3.4%)	0.01	72.55	1 of 2104 (0.0%)	0.0138	0.25	positive regulation of ligase activity	"Any process that activates or increases the frequency, rate or extent of ligase activity, the catalysis of the ligation of two substances with concomitant breaking of a diphosphate linkage, usually in a nucleoside triphosphate." [GOC:ai]	CDC20(YGL116W)
GO:0051487	1 of 29 (3.4%)	0.01	72.55	1 of 2104 (0.0%)	0.0138	0.25	activation of anaphase-promoting complex activity involved in meiotic cell cycle	"Any process that initiates the ubiquitin ligase activity of the anaphase-promoting complex during the meiotic cell cycle." [GOC:dph, GOC:mah, GOC:tb, PMID:10871297]	CDC20(YGL116W)
GO:0051441	1 of 29 (3.4%)	0.01	72.55	1 of 2104 (0.0%)	0.0138	0.25	positive regulation of ubiquitin-protein ligase activity involved in meiotic cell cycle	"Any process that activates, maintains or increases the rate of ubiquitin ligase activity during the meiotic cell cycle." [GOC:ai, GOC:tb]	CDC20(YGL116W)
GO:0051440	1 of 29 (3.4%)	0.01	72.55	1 of 2104 (0.0%)	0.0138	0.25	regulation of ubiquitin-protein ligase activity involved in meiotic cell cycle	"A cell cycle process that modulates the frequency, rate or extent of ubiquitin ligase activity during the meiotic cell cycle." [GOC:ai, GOC:tb]	CDC20(YGL116W)
GO:0007133	1 of 29 (3.4%)	0.01	72.55	1 of 2104 (0.0%)	0.0138	0.25	meiotic anaphase I	"Anaphase occurring as part of meiosis I. Anaphase is the part of nuclear division in which chromosomes separate and migrate towards the poles of the spindle. Meiosis I is the first phase of meiosis, in which cells divide and homologous chromosomes are paired and segregated from each other." [GOC:dph, GOC:mah]	CDC20(YGL116W)
GO:0032079	1 of 29 (3.4%)	0.01	72.55	1 of 2104 (0.0%)	0.0138	0.25	positive regulation of endodeoxyribonuclease activity	"Any process that activates or increases the frequency, rate or extent of endodeoxyribonuclease activity, the hydrolysis of ester linkages within deoxyribonucleic acid by creating internal breaks." [GOC:mah]	RAD54(YGL163C)
GO:0032077	1 of 29 (3.4%)	0.01	72.55	1 of 2104 (0.0%)	0.0138	0.25	positive regulation of deoxyribonuclease activity	"Any process that activates or increases the frequency, rate or extent of deoxyribonuclease activity, the hydrolysis of ester linkages within deoxyribonucleic acid." [GOC:mah]	RAD54(YGL163C)
GO:0032075	1 of 29 (3.4%)	0.01	72.55	1 of 2104 (0.0%)	0.0138	0.25	positive regulation of nuclease activity	"Any process that activates or increases the frequency, rate or extent of nuclease activity, the hydrolysis of ester linkages within nucleic acids." [GOC:mah]	RAD54(YGL163C)
GO:0000078	1 of 29 (3.4%)	0.01	72.55	1 of 2104 (0.0%)	0.0138	0.25	cell shape checkpoint	"A cell cycle checkpoint observed when aspects of polarity control are defective, which maintains coordination between the process of cellular shaping and the nuclear events of the cell cycle. For example, in budding yeast cell-cycle delay or arrest is induced when aspects of bud formation are defective." [GOC:vw, PMID:14644188]	HSL1(YKL101W)
GO:0006286	1 of 29 (3.4%)	0.01	72.55	1 of 2104 (0.0%)	0.0138	0.25	base-excision repair, base-free sugar-phosphate removal	"Excision of the sugar phosphate residue at an AP site, i.e. a deoxyribose sugar with a missing base, by a phosphodiesterase enzyme." [ISBN:0815316194]	RAD27(YKL113C)
GO:0043111	1 of 29 (3.4%)	0.01	72.55	1 of 2104 (0.0%)	0.0138	0.25	replication fork arrest	"Any process that stops, prevents, or reduces the frequency, rate or extent of DNA replication by impeding the progress of the DNA replication fork." [GOC:jl, PMID:14645529]	CSM3(YMR048W)
GO:0032078	1 of 29 (3.4%)	0.01	72.55	1 of 2104 (0.0%)	0.0138	0.25	negative regulation of endodeoxyribonuclease activity	"Any process that stops or reduces the rate of endodeoxyribonuclease activity, the hydrolysis of ester linkages within deoxyribonucleic acid by creating internal breaks." [GOC:mah]	RAD50(YNL250W)
GO:0032076	1 of 29 (3.4%)	0.01	72.55	1 of 2104 (0.0%)	0.0138	0.25	negative regulation of deoxyribonuclease activity	"Any process that stops or reduces the rate of deoxyribonuclease activity, the hydrolysis of ester linkages within deoxyribonucleic acid." [GOC:mah]	RAD50(YNL250W)
GO:0032074	1 of 29 (3.4%)	0.01	72.55	1 of 2104 (0.0%)	0.0138	0.25	negative regulation of nuclease activity	"Any process that stops or reduces the rate of nuclease activity, the hydrolysis of ester linkages within nucleic acids." [GOC:mah]	RAD50(YNL250W)
GO:0009892	6 of 29 (20.7%)	2.11	2.85	153 of 2104 (7.3%)	0.0157	0.281	negative regulation of metabolic process	"Any process that stops, prevents, or reduces the frequency, rate or extent of the chemical reactions and pathways within a cell or an organism." [GOC:go_curators]	POL30(YBR088C);MCM7(YBR202W);MRC1(YCL061C);CSM3(YMR048W);ELG1(YOR144C);CHL1(YPL008W)
GO:0031324	6 of 29 (20.7%)	2.11	2.85	153 of 2104 (7.3%)	0.0157	0.281	negative regulation of cellular metabolic process	"Any process that stops, prevents, or reduces the frequency, rate or extent of the chemical reactions and pathways by which individual cells transform chemical substances." [GOC:mah]	POL30(YBR088C);MCM7(YBR202W);MRC1(YCL061C);CSM3(YMR048W);ELG1(YOR144C);CHL1(YPL008W)
GO:0034655	5 of 29 (17.2%)	1.56	3.21	113 of 2104 (5.4%)	0.0172	0.307	nucleobase-containing compound catabolic process	"The chemical reactions and pathways resulting in the breakdown of nucleobases, nucleosides, nucleotides and nucleic acids." [GOC:mah]	POL3(YDL102W);POL32(YJR043C);RAD27(YKL113C);MRE11(YMR224C);RAD50(YNL250W)
GO:0044265	6 of 29 (20.7%)	2.16	2.77	157 of 2104 (7.5%)	0.0177	0.313	cellular macromolecule catabolic process	"The chemical reactions and pathways resulting in the breakdown of a macromolecule, any large molecule including proteins, nucleic acids and carbohydrates, as carried out by individual cells." [CHEBI:33694, GOC:jl]	POL3(YDL102W);CDC20(YGL116W);POL32(YJR043C);RAD27(YKL113C);MRE11(YMR224C);RAD50(YNL250W)
GO:0019439	5 of 29 (17.2%)	1.57	3.18	114 of 2104 (5.4%)	0.0179	0.314	aromatic compound catabolic process	"The chemical reactions and pathways resulting in the breakdown of aromatic compounds, any substance containing an aromatic carbon ring." [GOC:ai]	POL3(YDL102W);POL32(YJR043C);RAD27(YKL113C);MRE11(YMR224C);RAD50(YNL250W)
GO:0019219	10 of 29 (34.5%)	4.98	2.01	361 of 2104 (17.2%)	0.018	0.315	regulation of nucleobase-containing compound metabolic process	"Any cellular process that modulates the frequency, rate or extent of the chemical reactions and pathways involving nucleobases, nucleosides, nucleotides and nucleic acids." [GOC:go_curators]	POL30(YBR088C);MMS4(YBR098W);MCM7(YBR202W);MRC1(YCL061C);RAD54(YGL163C);CSM3(YMR048W);MRE11(YMR224C);RAD50(YNL250W);ELG1(YOR144C);CHL1(YPL008W)
GO:0051171	10 of 29 (34.5%)	4.99	2.00	362 of 2104 (17.2%)	0.0183	0.319	regulation of nitrogen compound metabolic process	"Any process that modulates the frequency, rate or extent of the chemical reactions and pathways involving nitrogen or nitrogenous compounds." [GOC:ai, GOC:tb]	POL30(YBR088C);MMS4(YBR098W);MCM7(YBR202W);MRC1(YCL061C);RAD54(YGL163C);CSM3(YMR048W);MRE11(YMR224C);RAD50(YNL250W);ELG1(YOR144C);CHL1(YPL008W)
GO:0044270	5 of 29 (17.2%)	1.59	3.15	115 of 2104 (5.5%)	0.0185	0.32	cellular nitrogen compound catabolic process	"The chemical reactions and pathways resulting in the breakdown of organic and inorganic nitrogenous compounds." [GOC:jl, ISBN:0198506732]	POL3(YDL102W);POL32(YJR043C);RAD27(YKL113C);MRE11(YMR224C);RAD50(YNL250W)
GO:0009987	29 of 29 (100.0%)	25.32	1.15	1837 of 2104 (87.3%)	0.019	0.326	cellular process	"Any process that is carried out at the cellular level, but not necessarily restricted to a single cell. For example, cell communication occurs among more than one cell, but occurs at the cellular level." [GOC:go_curators, GOC:isa_complete]	POL12(YBL035C);RFC5(YBR087W);POL30(YBR088C);MMS4(YBR098W);MCM7(YBR202W);MRC1(YCL061C);POL3(YDL102W);RAD55(YDR076W);XRS2(YDR369C);MUS81(YDR386W);CDC20(YGL116W);RAD54(YGL163C);SRS2(YJL092W);POL32(YJR043C);HSL1(YKL101W);RAD27(YKL113C);RAD5(YLR032W);YLR194C(YLR194C);COQ9(YLR201C);MMS22(YLR320W);CSM3(YMR048W);CTF18(YMR078C);MRE11(YMR224C);POL1(YNL102W);RAD50(YNL250W);ELG1(YOR144C);CHL1(YPL008W);CLB2(Y…
GO:0046700	5 of 29 (17.2%)	1.60	3.13	116 of 2104 (5.5%)	0.0191	0.326	heterocycle catabolic process	"The chemical reactions and pathways resulting in the breakdown of heterocyclic compounds, those with a cyclic molecular structure and at least two different atoms in the ring (or rings)." [GOC:ai]	POL3(YDL102W);POL32(YJR043C);RAD27(YKL113C);MRE11(YMR224C);RAD50(YNL250W)
GO:1901361	5 of 29 (17.2%)	1.60	3.13	116 of 2104 (5.5%)	0.0191	0.326	organic cyclic compound catabolic process	"The chemical reactions and pathways resulting in the breakdown of organic cyclic compound." [GOC:TermGenie]	POL3(YDL102W);POL32(YJR043C);RAD27(YKL113C);MRE11(YMR224C);RAD50(YNL250W)
GO:0032505	4 of 29 (13.8%)	1.06	3.77	77 of 2104 (3.7%)	0.0197	0.333	reproduction of a single-celled organism	"The biological process in which new individuals are produced by one or two single-celled organisms. The new individuals inherit some proportion of their genetic material from the parent or parents." [GOC:isa_complete]	RAD27(YKL113C);MRE11(YMR224C);POL1(YNL102W);CHL1(YPL008W)
GO:0009057	6 of 29 (20.7%)	2.23	2.69	162 of 2104 (7.7%)	0.0204	0.344	macromolecule catabolic process	"The chemical reactions and pathways resulting in the breakdown of a macromolecule, any molecule of high relative molecular mass, the structure of which essentially comprises the multiple repetition of units derived, actually or conceptually, from molecules of low relative molecular mass." [CHEBI:33694, GOC:mah]	POL3(YDL102W);CDC20(YGL116W);POL32(YJR043C);RAD27(YKL113C);MRE11(YMR224C);RAD50(YNL250W)
GO:0090329	2 of 29 (6.9%)	0.23	8.54	17 of 2104 (0.8%)	0.022	0.368	regulation of DNA-dependent DNA replication	"Any process that modulates the rate, frequency, or extent of DNA-dependent DNA replication, the process in which new strands of DNA are synthesized, using parental DNA as a template for the DNA-dependent DNA polymerases that synthesize the new strands." [GOC:dph, GOC:tb]	MRC1(YCL061C);CSM3(YMR048W)
GO:0001302	2 of 29 (6.9%)	0.26	7.64	19 of 2104 (0.9%)	0.0271	0.409	replicative cell aging	"The process associated with progression of the cell from its inception to the end of its lifespan that occurs as the cell continues cycles of growth and division." [GOC:jh, PMID:12044934]	RAD27(YKL113C);CTF4(YPR135W)
GO:0000710	1 of 29 (3.4%)	0.03	36.28	2 of 2104 (0.1%)	0.0274	0.409	meiotic mismatch repair	"A system for the identification and correction of base-base mismatches, small insertion-deletion loops, and regions of heterology that are present in duplex DNA formed with strands from two recombining molecules. Correction of the mismatch can result in non-Mendelian segregation of alleles following meiosis." [GOC:elh, PMID:10357855]	POL30(YBR088C)
GO:0045004	1 of 29 (3.4%)	0.03	36.28	2 of 2104 (0.1%)	0.0274	0.409	DNA replication proofreading	"Correction of replication errors by DNA polymerase using a 3'-5' exonuclease activity." [GOC:ai]	POL3(YDL102W)
GO:0006287	1 of 29 (3.4%)	0.03	36.28	2 of 2104 (0.1%)	0.0274	0.409	base-excision repair, gap-filling	"Repair of the damaged strand by the combined action of an apurinic endouclease that degrades a few bases on the damaged strand and a polymerase that synthesizes a 'patch' in the 5' to 3' direction, using the undamaged strand as a template." [ISBN:1550091131]	POL3(YDL102W)
GO:0006297	1 of 29 (3.4%)	0.03	36.28	2 of 2104 (0.1%)	0.0274	0.409	nucleotide-excision repair, DNA gap filling	"Repair of the gap in the DNA helix by DNA polymerase and DNA ligase after the portion of the strand containing the lesion has been removed by pyrimidine-dimer repair enzymes." [ISBN:0815316194]	POL3(YDL102W)
GO:0032436	1 of 29 (3.4%)	0.03	36.28	2 of 2104 (0.1%)	0.0274	0.409	positive regulation of proteasomal ubiquitin-dependent protein catabolic process	"Any process that activates or increases the frequency, rate or extent of the breakdown of a protein or peptide by hydrolysis of its peptide bonds, initiated by the covalent attachment of ubiquitin, and mediated by the proteasome." [GOC:mah]	CDC20(YGL116W)
GO:0045842	1 of 29 (3.4%)	0.03	36.28	2 of 2104 (0.1%)	0.0274	0.409	positive regulation of mitotic metaphase/anaphase transition	"Any process that activates or increases the frequency, rate or extent of the mitotic metaphase to anaphase transition." [GOC:go_curators]	CDC20(YGL116W)
GO:0032434	1 of 29 (3.4%)	0.03	36.28	2 of 2104 (0.1%)	0.0274	0.409	regulation of proteasomal ubiquitin-dependent protein catabolic process	"Any process that modulates the frequency, rate or extent of the breakdown of a protein or peptide by hydrolysis of its peptide bonds, initiated by the covalent attachment of ubiquitin, and mediated by the proteasome." [GOC:mah]	CDC20(YGL116W)
GO:1901800	1 of 29 (3.4%)	0.03	36.28	2 of 2104 (0.1%)	0.0274	0.409	positive regulation of proteasomal protein catabolic process	"Any process that activates or increases the frequency, rate or extent of proteasomal protein catabolic process." [GOC:BHF, GOC:rl, GOC:TermGenie, PMID:21669198]	CDC20(YGL116W)
GO:0061136	1 of 29 (3.4%)	0.03	36.28	2 of 2104 (0.1%)	0.0274	0.409	regulation of proteasomal protein catabolic process	"Any process that modulates the rate, frequency, or extent of the chemical reactions and pathways resulting in the breakdown of a protein or peptide by hydrolysis of its peptide bonds that is mediated by the proteasome." [GOC:dph, GOC:tb]	CDC20(YGL116W)
GO:0045862	1 of 29 (3.4%)	0.03	36.28	2 of 2104 (0.1%)	0.0274	0.409	positive regulation of proteolysis	"Any process that activates or increases the frequency, rate or extent of the hydrolysis of a peptide bond or bonds within a protein." [GOC:go_curators]	CDC20(YGL116W)
GO:0045840	1 of 29 (3.4%)	0.03	36.28	2 of 2104 (0.1%)	0.0274	0.409	positive regulation of mitosis	"Any process that activates or increases the frequency, rate or extent of mitosis." [GOC:go_curators]	CDC20(YGL116W)
GO:0051785	1 of 29 (3.4%)	0.03	36.28	2 of 2104 (0.1%)	0.0274	0.409	positive regulation of nuclear division	"Any process that activates or increases the frequency, rate or extent of nuclear division, the partitioning of the nucleus and its genetic information." [GOC:ai]	CDC20(YGL116W)
GO:0051439	1 of 29 (3.4%)	0.03	36.28	2 of 2104 (0.1%)	0.0274	0.409	regulation of ubiquitin-protein ligase activity involved in mitotic cell cycle	"A cell cycle process that modulates the frequency, rate or extent of ubiquitin ligase activity that contributes to the mitotic cell cycle." [GOC:ai]	CDC20(YGL116W)
GO:0051438	1 of 29 (3.4%)	0.03	36.28	2 of 2104 (0.1%)	0.0274	0.409	regulation of ubiquitin-protein ligase activity	"Any process that modulates the frequency, rate or extent of ubiquitin ligase activity, the catalysis of the reaction: ATP + ubiquitin + protein lysine = AMP + diphosphate + protein N-ubiquityllysine." [EC:6.3.2.19, GOC:ai, GOC:tb]	CDC20(YGL116W)
GO:0051340	1 of 29 (3.4%)	0.03	36.28	2 of 2104 (0.1%)	0.0274	0.409	regulation of ligase activity	"Any process that modulates the frequency, rate or extent of ligase activity, the catalysis of the ligation of two substances with concomitant breaking of a diphosphate linkage, usually in a nucleoside triphosphate. Ligase is the systematic name for any enzyme of EC class 6." [EC:6.-.-.-, GOC:ai]	CDC20(YGL116W)
GO:0008054	1 of 29 (3.4%)	0.03	36.28	2 of 2104 (0.1%)	0.0274	0.409	cyclin catabolic process	"The chemical reactions and pathways resulting in the breakdown of cyclins, proteins whose levels in a cell varies markedly during the cell cycle, and which play key roles in regulating cell cycle phase transitions." [GOC:mah, PMID:15840442]	CDC20(YGL116W)
GO:0000135	1 of 29 (3.4%)	0.03	36.28	2 of 2104 (0.1%)	0.0274	0.409	septin checkpoint	"A cell cycle checkpoint that detects septin defects and responds by inhibiting the mitotic cyclin-dependent kinase (CDK). In Saccharomyces cerevisiae, correct formation of a functional septin cytoskeleton permits the cell to switch to isotropic bud growth and the onset of mitotic chromosome segregation. In the presence of septin defects, the mitotic CDK is inhibited and both the switch to isotro…	HSL1(YKL101W)
GO:0031565	1 of 29 (3.4%)	0.03	36.28	2 of 2104 (0.1%)	0.0274	0.409	cytokinesis checkpoint	"A cell cycle checkpoint that ensures the correct temporal ordering of nuclear division and cytokinesis; arrests the cell cycle in G2 upon perturbation of cytokinetic structures. In Schizosaccharomyces, the checkpoint monitors formation and integrity of medial actomyosin ring and septum." [GOC:mah, PMID:15647375]	HSL1(YKL101W)
GO:0071775	1 of 29 (3.4%)	0.03	36.28	2 of 2104 (0.1%)	0.0274	0.409	regulation of cell cycle cytokinesis	"Any process that modulates the frequency, rate or extent of the division of the cytoplasm of a cell, and its separation into two daughter cells, that occurs in the context of cell cycle progression." [GOC:mah]	HSL1(YKL101W)
GO:0010994	1 of 29 (3.4%)	0.03	36.28	2 of 2104 (0.1%)	0.0274	0.409	free ubiquitin chain polymerization	"The process of creating free ubiquitin chains, compounds composed of a large number of ubiquitin monomers. These chains are not conjugated to a protein." [GOC:BHF, GOC:dph, GOC:tb]	RAD5(YLR032W)
GO:0010993	1 of 29 (3.4%)	0.03	36.28	2 of 2104 (0.1%)	0.0274	0.409	regulation of ubiquitin homeostasis	"Any process that modulates the rate, frequency, or extent of ubiquitin homeostasis. Ubiquitin homeostasis is any process involved in the maintenance of an internal steady state of ubiquitin monomers and free ubiquitin chains at the level of the cell." [GOC:BHF, GOC:dph, GOC:tb]	RAD5(YLR032W)
GO:0010992	1 of 29 (3.4%)	0.03	36.28	2 of 2104 (0.1%)	0.0274	0.409	ubiquitin homeostasis	"Any process involved in the maintenance of an internal steady state of ubiquitin monomers and free ubiquitin chains at the level of the cell." [GOC:BHF, GOC:dph, GOC:tb]	RAD5(YLR032W)
GO:0007535	1 of 29 (3.4%)	0.03	36.28	2 of 2104 (0.1%)	0.0274	0.409	donor selection	"The process that determines which donor locus a cell uses, in preference to another, in mating type switching." [GOC:mah, PMID:9928492]	CHL1(YPL008W)
GO:0071840	19 of 29 (65.5%)	13.44	1.41	975 of 2104 (46.3%)	0.0287	0.426	cellular component organization or biogenesis	"A process that results in the biosynthesis of constituent macromolecules, assembly, arrangement of constituent parts, or disassembly of a cellular component." [GOC:mah]	POL12(YBL035C);RFC5(YBR087W);POL30(YBR088C);MCM7(YBR202W);MRC1(YCL061C);RAD55(YDR076W);XRS2(YDR369C);CDC20(YGL116W);RAD54(YGL163C);RAD5(YLR032W);YLR194C(YLR194C);MMS22(YLR320W);CSM3(YMR048W);CTF18(YMR078C);RAD50(YNL250W);ELG1(YOR144C);CHL1(YPL008W);CLB2(YPR119W);CTF4(YPR135W)
GO:0006348	3 of 29 (10.3%)	0.69	4.35	50 of 2104 (2.4%)	0.0299	0.442	chromatin silencing at telomere	"Repression of transcription of telomeric DNA by altering the structure of chromatin." [PMID:10219245]	POL30(YBR088C);MCM7(YBR202W);MRC1(YCL061C)
GO:0006401	3 of 29 (10.3%)	0.72	4.19	52 of 2104 (2.5%)	0.0331	0.487	RNA catabolic process	"The chemical reactions and pathways resulting in the breakdown of RNA, ribonucleic acid, one of the two main type of nucleic acid, consisting of a long, unbranched macromolecule formed from ribonucleotides joined in 3',5'-phosphodiester linkage." [ISBN:0198506732]	POL3(YDL102W);POL32(YJR043C);RAD27(YKL113C)
GO:0007131	2 of 29 (6.9%)	0.30	6.60	22 of 2104 (1.0%)	0.0357	0.521	reciprocal meiotic recombination	"The cell cycle process in which double strand breaks are formed and repaired through a double Holliday junction intermediate. This results in the equal exchange of genetic material between non-sister chromatids in a pair of homologous chromosomes. These reciprocal recombinant products ensure the proper segregation of homologous chromosomes during meiosis I and create genetic diversity." [PMID:20…	MMS4(YBR098W);MUS81(YDR386W)
GO:0035825	2 of 29 (6.9%)	0.30	6.60	22 of 2104 (1.0%)	0.0357	0.521	reciprocal DNA recombination	"A DNA recombination process that results in the equal exchange of genetic material between the recombining DNA molecules." [GOC:mah, PMID:11139492, PMID:17304215]	MMS4(YBR098W);MUS81(YDR386W)
GO:0044767	4 of 29 (13.8%)	1.30	3.09	94 of 2104 (4.5%)	0.0377	0.547	single-organism developmental process	"A biological process whose specific outcome is the progression of an integrated living unit: an anatomical structure (which may be a subcellular structure, cell, tissue, or organ), or organism over time from an initial condition to a later condition, involving only one organism." [GOC:jl]	XRS2(YDR369C);RAD27(YKL113C);MRE11(YMR224C);CTF4(YPR135W)
GO:0000730	1 of 29 (3.4%)	0.04	24.18	3 of 2104 (0.1%)	0.0408	0.572	DNA recombinase assembly	"The aggregation, arrangement and bonding together of strand exchange proteins (recombinases) into higher order oligomers on single-stranded DNA." [PMID:10357855]	RAD55(YDR076W)
GO:0000707	1 of 29 (3.4%)	0.04	24.18	3 of 2104 (0.1%)	0.0408	0.572	meiotic DNA recombinase assembly	"During meiosis, the aggregation, arrangement and bonding together of strand exchange proteins (recombinases) to form higher order oligomers on single-stranded DNA." [GOC:elh, PMID:11459983]	RAD55(YDR076W)
GO:0031331	1 of 29 (3.4%)	0.04	24.18	3 of 2104 (0.1%)	0.0408	0.572	positive regulation of cellular catabolic process	"Any process that activates or increases the frequency, rate or extent of the chemical reactions and pathways resulting in the breakdown of substances, carried out by individual cells." [GOC:mah]	CDC20(YGL116W)
GO:0051322	1 of 29 (3.4%)	0.04	24.18	3 of 2104 (0.1%)	0.0408	0.572	anaphase	"A cell cycle process comprising the steps by which a cell progresses through anaphase, the third stage of chromosome segregation in the cell cycle. Canonically, sister chromatids (or homologous chromosomes) separate and migrate towards the poles of the spindle." [GOC:dph, GOC:mah, http://www.onelook.com]	CDC20(YGL116W)
GO:0051037	1 of 29 (3.4%)	0.04	24.18	3 of 2104 (0.1%)	0.0408	0.572	regulation of transcription during meiosis	"Any process that modulates the frequency, rate or extent of transcription during meiosis." [GOC:go_curators]	MRE11(YMR224C)
GO:0006279	1 of 29 (3.4%)	0.04	24.18	3 of 2104 (0.1%)	0.0408	0.572	premeiotic DNA replication	"The replication of DNA that precedes meiotic cell division." [GOC:ai]	POL1(YNL102W)
GO:0006269	1 of 29 (3.4%)	0.04	24.18	3 of 2104 (0.1%)	0.0408	0.572	DNA replication, synthesis of RNA primer	"The synthesis of a short RNA polymer, usually 4-15 nucleotides long, using one strand of unwound DNA as a template; the RNA then serves as a primer from which DNA polymerases extend synthesis." [PMID:11395402]	POL1(YNL102W)
GO:0051346	1 of 29 (3.4%)	0.04	24.18	3 of 2104 (0.1%)	0.0408	0.572	negative regulation of hydrolase activity	"Any process that stops or reduces the rate of hydrolase activity, the catalysis of the hydrolysis of various bonds." [GOC:ai]	RAD50(YNL250W)
